# Supplementary material for: Multi-Omics and Functional Insights into Triterpenoid Biosynthesis Pathways in Neopicrorhiza scrophulariiflora (Pennell) D.Y.Hong
Source: Plants (Basel). 2025 May 21;14(10):1562. doi: 10.3390/plants14101562 (PMC12114848; doi:10.3390/plants14101562)
Supplement: Supplementary file 1 [file plants-14-01562-s001.zip]

Archive with 5 entries (5 files):
- Supplementary Figures.pdf
- Supplementary Table S2.xls
- Supplementary Table S3.xls
- Supplementary Table S4.xls
- Supplementary Tables.pdf
