# Supplementary material for: Multi-Omics and Functional Insights into Triterpenoid Biosynthesis Pathways in Neopicrorhiza scrophulariiflora (Pennell) D.Y.Hong
Source: Plants (Basel). 2025 May 21;14(10):1562. doi: 10.3390/plants14101562 (PMC12114848; doi:10.3390/plants14101562)
Supplement: Supplementary file 1 [file plants-14-01562-s001.zip › Supplementary Table S2.xls]

## Sheet: Sheet1
Supplementary Table S2 Identification of differentially accumulated metabolites (DAMs) in different tissues of Neopicrorhiza scrophulariiflora
index	Compounds	Class	Ion mode	Formula	RT	Flower-1	Flower-2	Flower-3	Leaf-1	Leaf-2	Leaf-3	Root-1	Root-2	Root-3	Stem-1	Stem-2	Stem-3	QC1	QC2	QC3	CAS	HMDB	C_ID	Pathway	KEGG_B_class	KEGG_A_class
Com_1_pos	Artemisinin	Terpenoids	POS	C15H22O5	18.285	8828	7169	9703	6305	5611	7363	8827	7588	7366	7505	7835	5931	12570	9212	9029	--	--	-	-	-	-
Com_10_pos	Hordenine	Alkaloids and derivatives	POS	C10H15NO	2.834	42110	110500	107600	159500	177400	212400	15330	24820	68980	20450	55790	56960	39320	52150	101100	539-15-1	HMDB0004366	C06199	ko01100//Metabolic pathways;ko00350//Tyrosine metabolism	Amino acid metabolism;Global and overview maps	Metabolism
Com_100_pos	5-Methylcytosine	Nucleotide And Its Derivates	POS	C5H7N3O	0.991	268100	182700	186700	77700	61410	91900	60860	46240	33010	51130	62840	55270	107400	76020	72870	554-01-8	HMDB0002894	C02376	ko01100//Metabolic pathways;ko00240//Pyrimidine metabolism	Global and overview maps;Nucleotide metabolism	Metabolism
Com_1000_neg	(R)-Mandelic acid	Organic Acid And Its Derivatives	NEG	C8H8O3	5.661	100636	75270	123099	139750	106000	153702	757600	709900	872400	33720	23362	21471	195400	242800	135600	--	--	C01983	ko01120//Microbial metabolism in diverse environments	Global and overview maps	Metabolism
Com_1001_neg	Calycosin	Flavonoids	NEG	C16H12O5	8.18	7045	2259	5364	15676	16292	14803	4937	28810	17820	4592	6437	2466	3679	2284	4853	-	HMDB0249566	C01562	ko01110//Biosynthesis of secondary metabolites;ko00943//Isoflavonoid biosynthesis	Biosynthesis of other secondary metabolites;Global and overview maps	Metabolism
Com_1002_neg	Shogaol	Phenols And Its Derivatives	NEG	C17H24O3	12.09	141300	146700	136300	159400	137100	134400	130900	147900	134800	139400	138600	143700	141700	142100	151600	--	--	-	-	-	-
Com_1003_neg	beta-L-Arabinose	Carbohydrates And Its Derivatives	NEG	C5H10O5	0.9	71480	72550	52130	29090	35940	36000	30300	50520	24100	37710	35130	40510	30460	29380	44710	7296-56-2	HMDB0000646	-	-	-	-
Com_1004_neg	Madecassic acid	Terpenoids	NEG	C30H48O6	0.99	129400	127900	164400	116400	108700	118900	79190	142600	59990	96130	73840	119600	93870	111900	131300	18449-41-7	HMDB0036670	-	-	-	-
Com_1005_neg	Artemisic acid	Terpenoids	NEG	C15H22O2	13.19	267700	299500	291500	246500	250100	259800	252600	244600	287700	299800	246100	241000	268000	289600	307400	--	--	-	-	-	-
Com_1006_neg	Plantamajoside	Phenolic acids	NEG	C29H36O16	6.35	123300000	15120000	9847000	27490000	4190000	111400000	64000000	15760000	35820000	9730000	2382000	17020000	33480000	46770000	45100000	-	HMDB0256632	-	-	-	-
Com_1007_neg	Manninotriose	Lipids	NEG	C18H32O16	0.9	35050	25750	20440	26220	6598	12660	81130	62990	574500	20540	11050	20340	79190	82150	95500	-	HMDB0247628	C05404	ko01100//Metabolic pathways;ko00052//Galactose metabolism	Carbohydrate metabolism;Global and overview maps	Metabolism
Com_1008_neg	Rhapontin	Phenylpropanoids and polyketides	NEG	C21H24O9	6.94	11660	5155	12280	10560	24250	16190	9440	14295	19079	5981	5644	3312	4723	9133	5992	-	HMDB0304731	-	-	-	-
Com_1009_neg	Chicoric acid	Organic Acid And Its Derivatives	NEG	C22H18O12	5.57	15540	25420	17420	30710	27920	29080	19140	44750	17730	10484	10068	10921	14660	6687	19560	52248-48-3	HMDB0033938	-	-	-	-
Com_101_pos	N-Methylsarcosine	Amino Acid And Derivatives	POS	C4H9NO2	0.9	29200000	33250000	32940000	35130000	28090000	36470000	13720000	15130000	16330000	21190000	21030000	22990000	23460000	26520000	22800000	1118-68-9	HMDB0000092	C01026	ko01100//Metabolic pathways;ko00260//Glycine, serine and threonine metabolism	Amino acid metabolism;Global and overview maps	Metabolism
Com_1010_neg	Forsythoside B	Phenolic acids	NEG	C34H44O19	6.3	190800	151000	155300	294400	105400	287300	149646	191497	185034	78660	89070	88930	146800	137900	145800	-	HMDB0252461	-	-	-	-
Com_1011_neg	(+)-Dipentene	Terpenoids	NEG	C10H16	18.28	276200	268900	252200	274900	265300	267900	99200	279200	271000	254400	278100	269700	272000	281400	276000	--	--	C06099	ko01100//Metabolic pathways;ko01110//Biosynthesis of secondary metabolites;ko01062//Biosynthesis of terpenoids and steroids;ko00902//Monoterpenoid biosynthesis;ko00903//Limonene and pinene degradation	Chemical structure transformation maps;Global and overview maps;Metabolism of terpenoids and polyketides	Metabolism
Com_1012_neg	Oxalic acid	Organic Acid And Its Derivatives	NEG	C2H2O4	0.93	229200	135829	121474	124013	126000	147000	284600	130600	149394	157800	153600	216700	43320	111600	66770	-	HMDB0303019	C00209	ko01100//Metabolic pathways;ko01120//Microbial metabolism in diverse environments;ko00230//Purine metabolism;ko00630//Glyoxylate and dicarboxylate metabolism	Carbohydrate metabolism;Global and overview maps;Nucleotide metabolism	Metabolism
Com_1013_neg	1-Indanone	Organoheterocyclic compounds	NEG	C9H8O	18.28	4929000	4403000	4654000	4785000	4334000	4328000	3524000	4790000	4799000	4501000	4713000	4996000	4727000	5100000	3992000	-	HMDB0059602	C01504	ko01120//Microbial metabolism in diverse environments	Global and overview maps	Metabolism
Com_1014_neg	Anthraquinone-2-carboxylic Acid	Phenols And Its Derivatives	NEG	C15H8O4	9.72	547300	594700	594400	646500	599000	649000	542700	653800	606900	632000	647000	525800	663900	599100	545000	--	--	-	-	-	-
Com_1015_neg	4-Hydroxyquinazoline	Organoheterocyclic compounds	NEG	C8H6N2O	5.54	5449000	8397000	6928000	9310000	9761000	6739000	1155000	4322000	4148000	3539000	3379000	3027000	5444000	2762000	5613000	-	HMDB0246465	-	-	-	-
Com_1016_neg	Coumarin-3-carboxylic acid	Phenylpropanoids and polyketides	NEG	C10H6O4	7.3	75580	99390	91380	64870	63390	80090	33047	21790	20480	25530	19710	23570	49190	53600	50190	--	--	-	-	-	-
Com_1017_neg	Forsythoside A	Phenolic acids	NEG	C29H36O15	6.46	2304000	778600	1020000	1288000	809900	2354000	3816000	1449000	3752000	2003000	589700	3994000	1893000	1917000	1852000	--	--	-	-	-	-
Com_1018_neg	2',5'-Dihydroxyacetophenone	Organoheterocyclic compounds	NEG	C8H8O3	7.16	391000	433900	418400	880400	1051000	1047000	205151	176754	250274	333000	272700	310100	327400	315500	430000	490-78-8	HMDB0032629	-	-	-	-
Com_102_pos	Nepsilon-Acetyl-L-lysine	Amino Acid And Derivatives	POS	C8H16N2O3	1.304	162900	189000	173800	70310	61300	64590	111100	193300	43020	88890	151300	178800	102300	133300	106000	692-04-6	HMDB0000206	C02727	ko01100//Metabolic pathways;ko00310//Lysine degradation	Amino acid metabolism;Global and overview maps	Metabolism
Com_1020_neg	2'-Hydroxyacetophenone	Phenols And Its Derivatives	NEG	C8H8O2	18.287	898700	858100	799300	858500	843000	866400	544500	876300	866800	806800	919300	903700	871300	887800	866200	118-93-4	HMDB0032568	-	-	-	-
Com_1021_neg	Cryptochlorogenic acid	Alcohols and polyols	NEG	C16H18O9	5.443	652500	901400	278900	747300	731800	1048000	2552000	354400	1019000	1267000	565300	1289000	904500	654800	456700	905-99-7	HMDB0030653	-	-	-	-
Com_1022_neg	6-Hydroxycoumarin	Phenylpropanoids and polyketides	NEG	C9H6O3	6.486	280300	421000	350300	232000	289700	293800	40610	39960	108258	60790	65690	69830	165600	194900	189300	--	--	-	-	-	-
Com_1023_neg	Naringenin chalcone	Flavonoids	NEG	C15H12O5	8.518	390400	619500	509400	150900	133600	208300	4274	4330	7895	22320	27390	20500	191100	210700	213200	5071-40-9	HMDB0029631	C06561	ko01100//Metabolic pathways;ko01110//Biosynthesis of secondary metabolites;ko01061//Biosynthesis of phenylpropanoids;ko00941//Flavonoid biosynthesis	Biosynthesis of other secondary metabolites;Chemical structure transformation maps;Global and overview maps	Metabolism
Com_1024_neg	Eriodictyol	Flavonoids	NEG	C15H12O6	7.999	170200	168500	153000	85550	58690	114200	18140	24810	4716	16530	10310	17820	80750	75460	77890	552-58-9	HMDB0005810	C05631	ko01100//Metabolic pathways;ko01110//Biosynthesis of secondary metabolites;ko00941//Flavonoid biosynthesis	Biosynthesis of other secondary metabolites;Global and overview maps	Metabolism
Com_1025_neg	L-Histidine	Amino Acid And Derivatives	NEG	C6H9N3O2	0.76	845600	696400	532600	188200	91800	107000	665900	1818000	226800	375100	743200	350500	402800	374000	474600	71-00-1	HMDB0000177	C00135	ko01100//Metabolic pathways;ko01110//Biosynthesis of secondary metabolites;ko01060//Biosynthesis of plant secondary metabolites;ko01230//Biosynthesis of amino acids;ko02010//ABC transporters;ko01065//Biosynthesis of alkaloids derived from histidine and purine;ko00970//Aminoacyl-tRNA biosynthesis;ko00410//beta-Alanine metabolism;ko00340//Histidine metabolism	Amino acid metabolism;Chemical structure transformation maps;Global and overview maps;Membrane transport;Metabolism of other amino acids;Translation	Environmental Information Processing;Genetic Information Processing;Metabolism
Com_1026_neg	Choline bitartrate	Amines	NEG	C9H19NO7	0.97	75080	88170	119600	68380	44670	73890	37570	36170	34180	24870	30770	35270	37900	59040	34610	-	HMDB0250194	C00919	ko02010//ABC transporters	Membrane transport	Environmental Information Processing
Com_1027_neg	D-(+)-Cellobiose	Carbohydrates And Its Derivatives	NEG	C12H22O11	0.91	93800	81470	163400	354300	459000	261300	295300	213500	336500	162400	124900	173900	248100	193300	195600	528-50-7	HMDB0000055	-	-	-	-
Com_1028_neg	Ferulate	Phenolic acids	NEG	C10H10O4	6.81	1492000	660200	669800	406000	241200	447600	1306000	580900	1631000	1886000	1131000	1311000	780600	871200	756300	-	HMDB0240705	C01494	ko01100//Metabolic pathways;ko01110//Biosynthesis of secondary metabolites;ko01061//Biosynthesis of phenylpropanoids;ko00940//Phenylpropanoid biosynthesis	Biosynthesis of other secondary metabolites;Chemical structure transformation maps;Global and overview maps	Metabolism
Com_1029_neg	L-Sorbose	Carbohydrates And Its Derivatives	NEG	C6H12O6	0.89	907800	1420000	838500	1284000	1042000	1008000	426700	814400	1032000	978200	734400	501000	543700	622200	524300	470-15-5	HMDB0001266	C00247	ko01100//Metabolic pathways;ko00051//Fructose and mannose metabolism	Carbohydrate metabolism;Global and overview maps	Metabolism
Com_103_pos	L-Homocitrulline	Amino Acid And Derivatives	POS	C7H15N3O3	0.972	63020	45900	37250	35670	20700	40180	34070	12790	8345	3504	11080	16000	22500	28850	31480	1190-49-4	HMDB0000679	-	-	-	-
Com_1030_neg	2-Amino-3-hydroxypropionic acid	Amino Acid And Derivatives	NEG	C3H7NO3	0.83	1616000	1874000	1484000	685600	503700	793300	326900	564500	371100	444900	400000	411500	728100	874400	772600	--	--	-	-	-	-
Com_1031_neg	Azetidine-2-carboxylic acid	Amino Acid And Derivatives	NEG	C4H7NO2	0.86	8975	13950	12350	8412	10770	11310	21260	13895	21610	6996	9120	7383	13500	6348	5055	-	HMDB0248797	-	-	-	-
Com_1032_neg	L-Proline	Amino Acid And Derivatives	NEG	C5H9NO2	0.94	2016000	1542000	1553000	2064000	1272000	1223000	873500	2194000	552700	1967000	2294000	1736000	1784000	1729000	1658000	-	HMDB0251528	C00148	ko01100//Metabolic pathways;ko01110//Biosynthesis of secondary metabolites;ko01230//Biosynthesis of amino acids;ko02010//ABC transporters;ko00330//Arginine and proline metabolism;ko00970//Aminoacyl-tRNA biosynthesis;ko00332//Carbapenem biosynthesis	Amino acid metabolism;Biosynthesis of other secondary metabolites;Global and overview maps;Membrane transport;Translation	Environmental Information Processing;Genetic Information Processing;Metabolism
Com_1033_neg	Ala-Gln	Amino Acid And Derivatives	NEG	C8H15N3O4	0.85	103300	68800	75690	15880	25850	20520	17530	64330	10730	27900	46630	20930	53170	54160	49460	-	HMDB0248109	-	-	-	-
Com_1034_neg	4-Hydroxyisoleucine	Amino Acid And Derivatives	NEG	C6H13NO3	1.038	9807000	7785000	9148000	10940000	11010000	8418000	8048000	15110000	3451000	9626000	8671000	9819000	9606000	10390000	8387000	--	--	-	-	-	-
Com_1035_neg	D-Galactose	Carbohydrates And Its Derivatives	NEG	C6H12O6	0.9	995200	1298000	1274000	1152000	1442000	1593000	700900	476500	1402000	1172000	671400	643800	1806000	990200	990200	-	HMDB0250761	C00124	ko01100//Metabolic pathways;ko00052//Galactose metabolism	Carbohydrate metabolism;Global and overview maps	Metabolism
Com_1036_neg	L-Cycloserine	Amino Acid And Derivatives	NEG	C3H6N2O2	0.8	8146	10940	10720	6135	14660	9408	6546	7295	8174	8182	7725	4074	9345	10200	9349	68-41-7	HMDB0014405	C08057	ko01100//Metabolic pathways;ko01110//Biosynthesis of secondary metabolites	Global and overview maps	Metabolism
Com_1037_neg	Pyridoxal 5-phosphate	Vitamins	NEG	C8H10NO6P	1.7	17720	33620	40560	56880	43850	29000	8120	15540	11730	13710	31560	18650	22300	17670	20470	54-47-7	HMDB0001491	C00018	ko01100//Metabolic pathways;ko00750//Vitamin B6 metabolism;ko00730//Thiamine metabolism	Global and overview maps;Metabolism of cofactors and vitamins	Metabolism
Com_1038_neg	D-Ribose	Carbohydrates And Its Derivatives	NEG	C5H10O5	0.92	34550	39020	61370	58080	48640	42090	21370	31020	52990	43310	25870	36560	31230	55540	46670	613-83-2	HMDB0000283	-	-	-	-
Com_1039_neg	Caffeic acid	Phenolic acids	NEG	C9H8O4	5.801	7267000	1584000	1363000	1691000	753400	4045000	2259000	325900	1057000	2744000	691900	2843000	2015000	1954000	2151000	4361-87-9	HMDB0003501	-	-	-	-
Com_104_pos	H-Gly-Pro-OH	Amino Acid And Derivatives	POS	C7H12N2O3	1.035	23240	45110	57580	5269	7268	5266	17947	12270	6520	9861	13240	6291	27590	15070	14200	--	--	-	-	-	-
Com_1040_neg	Salvianolic acid D	Phenylpropanoids and polyketides	NEG	C20H18O10	6.865	7131	5300	10513	15125	20546	19075	32300	30250	70330	7893	4213	3780	11490	8878	9326	-	HMDB0041773	-	-	-	-
Com_1041_neg	Oxalacetic acid	Organic Acid And Its Derivatives	NEG	C4H4O5	0.69	1888000	2130000	2261000	1981000	1935000	1943000	1670000	2293000	2077000	1697000	2312000	1588000	2404000	1454000	1682000	328-42-7	HMDB0000223	C00036	ko01100//Metabolic pathways;ko01110//Biosynthesis of secondary metabolites;ko01120//Microbial metabolism in diverse environments;ko01060//Biosynthesis of plant secondary metabolites;ko01230//Biosynthesis of amino acids;ko01061//Biosynthesis of phenylpropanoids;ko01200//Carbon metabolism;ko01070//Biosynthesis of plant hormones;ko01063//Biosynthesis of alkaloids derived from shikimate pathway;ko012…	Amino acid metabolism;Carbohydrate metabolism;Chemical structure transformation maps;Energy metabolism;Global and overview maps	Metabolism
Com_1042_neg	p-Hydroxy-cinnamic acid	Phenolic acids	NEG	C9H8O3	6.531	6155000	3733000	3424000	2129000	1872000	2064000	123700	169000	256000	1073000	1089000	699600	1721000	1942000	1982000	--	--	C00811	ko01100//Metabolic pathways;ko01110//Biosynthesis of secondary metabolites;ko01061//Biosynthesis of phenylpropanoids;ko00940//Phenylpropanoid biosynthesis;ko01220//Degradation of aromatic compounds;ko00350//Tyrosine metabolism;ko00950//Isoquinoline alkaloid biosynthesis;ko00130//Ubiquinone and other terpenoid-quinone biosynthesis	Amino acid metabolism;Biosynthesis of other secondary metabolites;Chemical structure transformation maps;Global and overview maps;Metabolism of cofactors and vitamins	Metabolism
Com_1043_neg	Cyanidin chloride	Flavonoids	NEG	C15H11ClO6	6.263	558800	450900	452000	521800	580600	655500	329700	469000	550200	614500	580300	709100	554900	505300	478500	-	HMDB0244184	C05905	ko01100//Metabolic pathways;ko01110//Biosynthesis of secondary metabolites;ko01061//Biosynthesis of phenylpropanoids;ko00941//Flavonoid biosynthesis;ko00942//Anthocyanin biosynthesis	Biosynthesis of other secondary metabolites;Chemical structure transformation maps;Global and overview maps	Metabolism
Com_1044_neg	Amentoflavone	Flavonoids	NEG	C30H18O10	9.16	9122	8039	2858	18180	11860	10170	3003	15532	19280	6051	5959	5877	8831	7370	8707	1617-53-4	HMDB0030832	-	-	-	-
Com_1045_neg	Apigenin 4-O-rhamnoside	Flavonoids	NEG	C21H20O9	7.971	28350	61800	32150	23760	26190	28600	11589	8594	13455	10277	17083	9895	14830	16320	19880	--	--	-	-	-	-
Com_1046_neg	Apigenin	Flavonoids	NEG	C15H10O5	8.7	85850000	130600000	109600000	6023000	4276000	6069000	182600	137600	148100	767800	890200	791900	38920000	41500000	41210000	520-36-5	HMDB0002124	C01477	ko01100//Metabolic pathways;ko01110//Biosynthesis of secondary metabolites;ko01061//Biosynthesis of phenylpropanoids;ko00941//Flavonoid biosynthesis;ko00944//Flavone and flavonol biosynthesis;ko00943//Isoflavonoid biosynthesis	Biosynthesis of other secondary metabolites;Chemical structure transformation maps;Global and overview maps	Metabolism
Com_1047_neg	Chrysin	Flavonoids	NEG	C15H10O4	1.284	6175	11040	8292	9374	12014	10809	11910	6496	5993	6337	8439	5498	11700	5790	9028	480-40-0	HMDB0036619	C10028	ko00941//Flavonoid biosynthesis	Biosynthesis of other secondary metabolites	Metabolism
Com_1048_neg	Cyanin chloride	Flavonoids	NEG	C27H31ClO16	4.725	10710	3909	6812	9648	6607	6364	5870	11110	11530	7625	6758	6748	2373	5009	7626	--	--	-	-	-	-
Com_1049_neg	Diosmin	Flavonoids	NEG	C28H32O15	7.57	39880	33910	30800	65340	86950	58030	38299	42571	41492	15850	12840	11470	27210	38040	19560	520-27-4	HMDB0029548	-	-	-	-
Com_105_pos	3-Amino-2-methylpropanoic acid	Amino Acid And Derivatives	POS	C4H9NO2	0.931	1499000	1503000	1594000	1018000	908100	1190000	1189000	1311000	585200	1066000	1175000	947700	1025000	1174000	1165000	144-90-1	HMDB0003911	-	-	-	-
Com_1050_neg	(-)-Epicatechin	Flavonoids	NEG	C15H14O6	5.9	184500	249200	299300	251200	126900	247900	571400	270700	406400	677000	676700	425500	335700	419500	355800	--	--	C09727	ko01100//Metabolic pathways;ko01110//Biosynthesis of secondary metabolites;ko01061//Biosynthesis of phenylpropanoids;ko00941//Flavonoid biosynthesis	Biosynthesis of other secondary metabolites;Chemical structure transformation maps;Global and overview maps	Metabolism
Com_1051_neg	Fisetin	Flavonoids	NEG	C15H10O6	7.417	34666	53390	48910	69020	46100	82150	25142	16200	21632	19347	28611	25048	31060	27240	18250	--	--	-	-	-	-
Com_1052_neg	Genistin	Flavonoids	NEG	C21H20O10	6.78	2486000	3345000	3011000	2159000	2372000	2072000	4702	584285	11100	27830	19710	44450	1618000	1791000	1597000	529-59-9	HMDB0033988	C09126	ko00943//Isoflavonoid biosynthesis	Biosynthesis of other secondary metabolites	Metabolism
Com_1053_neg	Glycitein	Flavonoids	NEG	C16H12O5	8.7	8606	6088	3107	15036	21365	15074	8130	27690	16190	6175	2732	5662	7525	8887	7694	40957-83-3	HMDB0005781	C14536	ko01110//Biosynthesis of secondary metabolites;ko00943//Isoflavonoid biosynthesis	Biosynthesis of other secondary metabolites;Global and overview maps	Metabolism
Com_1054_neg	Glycitin	Flavonoids	NEG	C22H22O10	6.324	158600	151000	222700	257500	196000	266300	82386	85123	93188	120370	126658	124176	121400	149600	146900	-	HMDB0002219	C16195	ko00943//Isoflavonoid biosynthesis	Biosynthesis of other secondary metabolites	Metabolism
Com_1055_neg	Isoorientin	Flavonoids	NEG	C21H20O11	6.174	37400	53050	45740	62310	66480	62490	4810	4791	13780	3754	24118	21252	29070	32630	32360	-	HMDB0253666	-	-	-	-
Com_1056_neg	Kaempferol	Flavonoids	NEG	C15H10O6	8.811	12020	22220	18490	20150	20850	21670	8542	12604	11243	9854	11875	11428	16850	9382	13070	520-18-3	HMDB0005801	C05903	ko01100//Metabolic pathways;ko01110//Biosynthesis of secondary metabolites;ko01061//Biosynthesis of phenylpropanoids;ko00941//Flavonoid biosynthesis;ko00944//Flavone and flavonol biosynthesis	Biosynthesis of other secondary metabolites;Chemical structure transformation maps;Global and overview maps	Metabolism
Com_1057_neg	Naringenin	Flavonoids	NEG	C15H12O5	8.683	138800	210400	185500	38310	41940	72020	1604	31415	25314	5428	8025	7000	68080	70680	65470	480-41-1	HMDB0002670	C00509	ko01100//Metabolic pathways;ko01110//Biosynthesis of secondary metabolites;ko01061//Biosynthesis of phenylpropanoids;ko00941//Flavonoid biosynthesis;ko00943//Isoflavonoid biosynthesis	Biosynthesis of other secondary metabolites;Chemical structure transformation maps;Global and overview maps	Metabolism
Com_1058_neg	Pelargonin chloride	Flavonoids	NEG	C27H31ClO15	4.937	48530	47340	46351	99970	29900	88010	20402	11860	8544	5409	23112	22377	44700	19310	30830	58751-31-8	HMDB0033681	C08725	ko00942//Anthocyanin biosynthesis	Biosynthesis of other secondary metabolites	Metabolism
Com_1059_neg	Quercitrin	Flavonoids	NEG	C21H20O11	7.24	14560	7172	5141	17710	4834	37190	13097	15294	19090	6912	4295	4795	8798	6198	6612	-	HMDB0257017	C01750	ko00944//Flavone and flavonol biosynthesis	Biosynthesis of other secondary metabolites	Metabolism
Com_106_pos	H-Abu-OH	Amino Acid And Derivatives	POS	C4H9NO2	0.947	7576000	9267000	9378000	8435000	7733000	9255000	3472000	4148000	3966000	5669000	5561000	5305000	7194000	7177000	6561000	--	--	-	-	-	-
Com_1060_neg	Quercetin	Flavonoids	NEG	C15H10O7	8.96	19920	29490	30730	10270	12230	19840	11690	3179	12940	10780	20600	17640	23590	28330	22830	117-39-5	HMDB0005794	C00389	ko01100//Metabolic pathways;ko01110//Biosynthesis of secondary metabolites;ko00941//Flavonoid biosynthesis;ko00944//Flavone and flavonol biosynthesis	Biosynthesis of other secondary metabolites;Global and overview maps	Metabolism
Com_1061_neg	Rhoifolin	Flavonoids	NEG	C27H30O14	6.94	19960	18700	21400	10210	25100	11710	12037	10368	8358	4671	2984	10630	13240	13440	11300	-	HMDB0303149	C12627	ko00944//Flavone and flavonol biosynthesis	Biosynthesis of other secondary metabolites	Metabolism
Com_1062_neg	Rutin	Flavonoids	NEG	C27H30O16	6.451	607900	979900	789600	113951	10680	139951	8049	47285	3510	59735	71976	7735	171800	171200	225900	153-18-4	HMDB0003249	C05625	ko01100//Metabolic pathways;ko01110//Biosynthesis of secondary metabolites;ko00944//Flavone and flavonol biosynthesis	Biosynthesis of other secondary metabolites;Global and overview maps	Metabolism
Com_1063_neg	Taxifolin	Flavonoids	NEG	C15H12O7	6.885	6410	12570	16022	14290	29320	9517	37430	29630	29100	7880	7365	12090	19890	16840	22470	-	HMDB0303943	C01617	ko01100//Metabolic pathways;ko01110//Biosynthesis of secondary metabolites;ko01061//Biosynthesis of phenylpropanoids;ko00941//Flavonoid biosynthesis	Biosynthesis of other secondary metabolites;Chemical structure transformation maps;Global and overview maps	Metabolism
Com_1064_neg	Vitexin	Flavonoids	NEG	C21H20O10	6.559	112400	213700	193400	116500	148800	104400	4226	3471	13950	7151	7875	6340	76560	76680	78400	-	HMDB0259858	C01460	ko00941//Flavonoid biosynthesis;ko00944//Flavone and flavonol biosynthesis	Biosynthesis of other secondary metabolites	Metabolism
Com_1065_neg	Idaein chloride	Flavonoids	NEG	C21H21ClO11	5.213	28140	67200	30550	3263	13751	2576	7510	11776	16085	7131	5778	6082	7571	4609	4436	--	--	-	-	-	-
Com_1066_neg	Luteolin 7-O-glucoside	Flavonoids	NEG	C21H20O11	6.664	103500000	136000000	160100000	209500000	220400000	244100000	308000	240600	2286000	6763000	4038000	6835000	124900000	123600000	134900000	5373-11-05	HMDB0035588	C03951	ko00944//Flavone and flavonol biosynthesis	Biosynthesis of other secondary metabolites	Metabolism
Com_1067_neg	Oleanic acid	Terpenoids	NEG	C30H48O3	15.03	10350	10380	7029	3085	6372	2765	5332	3118	12420	7141	3553	7355	5901	5473	6140	508-02-1	HMDB0002364	-	-	-	-
Com_1068_neg	Malonic acid	Organic Acid And Its Derivatives	NEG	C3H4O4	1.19	402000	437400	395500	448100	385100	473200	220600	198000	203600	189200	150800	223800	282800	322500	373400	141-82-2	HMDB0000691	C00383	ko01100//Metabolic pathways;ko00240//Pyrimidine metabolism;ko00410//beta-Alanine metabolism;ko00061//Fatty acid biosynthesis;ko01212//Fatty acid metabolism	Global and overview maps;Lipid metabolism;Metabolism of other amino acids;Nucleotide metabolism	Metabolism
Com_1069_neg	D-Fructose-1,6-biphosphate	Carbohydrates And Its Derivatives	NEG	C6H14O12P2	0.91	492600	617600	523500	558600	397400	514200	765200	641500	635500	739400	857900	752800	555700	658200	576600	--	--	-	-	-	-
Com_107_pos	L-Glutamic acid	Amino Acid And Derivatives	POS	C5H9NO4	0.886	126100000	142200000	135700000	117100000	117200000	154900000	42720000	50400000	23330000	84780000	72330000	91250000	80600000	78010000	92850000	-	HMDB0060475	C00025	ko01100//Metabolic pathways;ko01110//Biosynthesis of secondary metabolites;ko01120//Microbial metabolism in diverse environments;ko01060//Biosynthesis of plant secondary metabolites;ko01230//Biosynthesis of amino acids;ko02010//ABC transporters;ko01200//Carbon metabolism;ko01210//2-Oxocarboxylic acid metabolism;ko01064//Biosynthesis of alkaloids derived from ornithine, lysine and nicotinic acid;k…	Amino acid metabolism;Biosynthesis of other secondary metabolites;Carbohydrate metabolism;Chemical structure transformation maps;Energy metabolism;Global and overview maps;Membrane transport;Metabolism of cofactors and vitamins;Metabolism of other amino acids;Translation	Environmental Information Processing;Genetic Information Processing;Metabolism
Com_1070_neg	Galactinol	Carbohydrates And Its Derivatives	NEG	C12H22O11	0.99	4969000	3201000	8370000	18690000	25270000	21410000	17190000	11220000	15960000	8969000	8385000	8701000	16260000	11570000	14530000	3687-64-7	HMDB0005826	C01235	ko01100//Metabolic pathways;ko00052//Galactose metabolism	Carbohydrate metabolism;Global and overview maps	Metabolism
Com_1071_neg	Ribulose-5-phosphate	Carbohydrates And Its Derivatives	NEG	C5H11O8P	0.93	2155000	2668000	2660000	4608000	1892000	2931000	2036000	1801000	1485000	2933000	2646000	2867000	2656000	2370000	2292000	--	--	C00199	ko01100//Metabolic pathways;ko01110//Biosynthesis of secondary metabolites;ko01120//Microbial metabolism in diverse environments;ko01230//Biosynthesis of amino acids;ko01200//Carbon metabolism;ko00030//Pentose phosphate pathway;ko00710//Carbon fixation in photosynthetic organisms;ko00040//Pentose and glucuronate interconversions;ko00740//Riboflavin metabolism	Carbohydrate metabolism;Energy metabolism;Global and overview maps;Metabolism of cofactors and vitamins	Metabolism
Com_1072_neg	Myristoleic acid	Lipids	NEG	C14H26O2	8.46	20160	10620	21080	9466	3374	7302	2733	3759	6488	8915	6193	8086	8826	6835	4796	544-64-9	HMDB0002000	-	-	-	-
Com_1073_neg	D(+)-Melezitose O-rhamnoside	Carbohydrates And Its Derivatives	NEG	C24H42O20	1.05	12800	13094	5225	10424	16046	2416	43530	36260	69310	3215	5211	14960	41810	12460	34610	--	--	-	-	-	-
Com_1074_neg	9,10-EODE	Lipids	NEG	C18H32O3	1.69	52140	6518	49358	39120	42600	38460	94170	102700	65850	76330	72170	61900	60590	89030	70810	--	--	-	-	-	-
Com_1075_neg	13(S)-HOTrE	Lipids	NEG	C18H30O3	12.07	85090	180600	177500	84950	73400	27670	15919	5015	7680	27610	43380	20000	54760	61120	61780	--	--	C16316	ko00592//alpha-Linolenic acid metabolism	Lipid metabolism	Metabolism
Com_1076_neg	9-KODE	Lipids	NEG	C18H30O3	12.07	72090	165500	182100	81260	75170	26500	6611	6835	3025	25590	38890	21490	57550	56620	62260	-	HMDB0004669	C14766	ko00591//Linoleic acid metabolism	Lipid metabolism	Metabolism
Com_1077_neg	12,13-EODE	Lipids	NEG	C18H32O3	12.67	645300	1145000	1122000	148700	66630	108300	46150	47310	32760	96820	136100	60840	304500	284600	278700	--	--	-	-	-	-
Com_1078_neg	13-HPODE	Lipids	NEG	C18H32O4	11.45	153200	349300	271700	105500	62740	25690	23030	40660	32890	69670	113000	50830	113900	118900	99260	33964-75-9	HMDB0003871	C04717	ko01100//Metabolic pathways;ko00591//Linoleic acid metabolism	Global and overview maps;Lipid metabolism	Metabolism
Com_1079_neg	Citramalate	Organic Acid And Its Derivatives	NEG	C5H8O5	2.04	459900	667700	565200	335500	287600	351200	4717	71826	6526	95410	113200	118500	234300	236400	204500	597-44-4	HMDB0000426	-	-	-	-
Com_108_pos	D-2-Aminobutyric acid	Organic Acid And Its Derivatives	POS	C4H9NO2	0.947	3810000	4570000	4228000	4128000	3632000	4307000	1678000	1876000	1785000	2682000	2978000	2743000	2991000	2915000	3301000	2623-91-8	HMDB0000650	-	-	-	-
Com_1080_neg	UDP-D-glucose	Nucleotide And Its Derivates	NEG	C15H24N2O17P2	0.95	13950000	18560000	12960000	11370000	9532000	15080000	8124000	9845000	9086000	17440000	18960000	18390000	13100000	14200000	13490000	133-89-1	HMDB0000286	C00029	ko01100//Metabolic pathways;ko01110//Biosynthesis of secondary metabolites;ko01060//Biosynthesis of plant secondary metabolites;ko00052//Galactose metabolism;ko00520//Amino sugar and nucleotide sugar metabolism;ko00908//Zeatin biosynthesis;ko00040//Pentose and glucuronate interconversions;ko00500//Starch and sucrose metabolism;ko00053//Ascorbate and aldarate metabolism;ko00561//Glycerolipid metab…	Carbohydrate metabolism;Chemical structure transformation maps;Global and overview maps;Lipid metabolism;Metabolism of terpenoids and polyketides	Metabolism
Com_1081_neg	Gallic acid O-Hexoside	Organic Acid And Its Derivatives	NEG	C13H16O10	4.13	10600	12240	10270	43750	24320	55310	76510	120800	100900	5578	10420	5939	42100	37760	36990	--	--	-	-	-	-
Com_1082_neg	1-O-beta-D-Glucopyranosyl sinapate	Phenols And Its Derivatives	NEG	C17H22O10	5.88	87480	31830	36330	26790	19640	18520	9156	5766	38355	25230	11172	21190	19920	21980	19480	--	--	-	-	-	-
Com_1083_neg	Cyanidin O-acetylhexoside	Flavonoids	NEG	C23H22O12	7.12	18520000	13880000	14880000	16880000	14760000	27040000	4312	1677305	7179	250000	134400	264000	8262000	10180000	8858000	--	--	-	-	-	-
Com_1084_neg	Pelargonidin O-acetylhexoside	Flavonoids	NEG	C23H22O11	7.39	17310000	33460000	24810000	13980000	17510000	23450000	2415	6617	6383	110900	82930	100300	10280000	11940000	11830000	--	--	-	-	-	-
Com_1085_neg	Apigenin O-hexosyl-O-pentoside	Flavonoids	NEG	C26H28O14	6.83	16590	6619	13900	6886	5120	12840	10428	13013	18933	9536	7130	6909	5545	7096	11050	--	--	-	-	-	-
Com_1086_neg	Isorhamnetin O-acetyl-hexoside	Flavonoids	NEG	C24H24O13	7.23	6188000	6987000	7491000	13320000	8140000	17540000	1842616	2555011	2391149	122800	58340	113700	4098000	3958000	3603000	--	--	-	-	-	-
Com_1087_neg	Chrysoeriol O-homovanillic acid	Flavonoids	NEG	C25H20O9	6.56	54610	44110	54140	110000	59630	120500	32665	35280	34343	22004	3915	7257	37500	54720	39140	--	--	-	-	-	-
Com_1088_neg	Quercetin O-acetylhexoside	Flavonoids	NEG	C23H22O13	6.9	71370000	56040000	86880000	108200000	84180000	177900000	118400	35990	49870	5732000	2055000	4864000	62060000	43890000	56760000	--	--	-	-	-	-
Com_1089_neg	Tricin O-saccharic acid	Flavonoids	NEG	C23H22O14	6.58	214400	125400	227600	204100	150400	919200	386600	444700	639100	1052000	471900	771200	310800	146700	230300	--	--	-	-	-	-
Com_109_pos	DL-Norvaline	Amino Acid And Derivatives	POS	C5H11NO2	1.068	15820000	14270000	15780000	4712000	5230000	5119000	5465000	9491000	5473000	8839000	13090000	10340000	9306000	9495000	11080000	-	HMDB0251527	-	-	-	-
Com_1090_neg	1-O-p-Coumaroyl quinic acid	Organic Acid And Its Derivatives	NEG	C16H18O8	5.95	14680	29390	20260	18200	14510	18110	12000	17390	9428	4014	4664	11050	11540	20350	18700	--	--	-	-	-	-
Com_1091_neg	N-Acetylglucosamine 1-phosphate	Carbohydrates And Its Derivatives	NEG	C8H16NO9P	0.91	721800	864100	731800	884700	502200	775000	1022000	585700	546200	469000	472400	516500	649500	681700	701100	--	--	-	-	-	-
Com_1092_neg	Diethyl phosphate	Organic Acid And Its Derivatives	NEG	C4H11O4P	4.2	6540	17640	10320	9335	10700	7759	7559	9393	3358	6785	6998	4161	7948	9391	6879	598-02-7	HMDB0012209	-	-	-	-
Com_1093_neg	Syringic acid O-glucoside	Organic Acid And Its Derivatives	NEG	C15H20O10	4.82	211900	387100	259900	92640	72810	70470	643000	368700	332100	109800	63310	58050	238400	144700	170900	--	--	-	-	-	-
Com_1094_neg	Salicylic acid O-glucoside	Phytohormones	NEG	C13H16O8	4.14	5561000	11660000	7382000	5583000	5688000	5629000	615100	590300	564700	751500	771700	720800	3611000	3227000	3571000	--	--	-	-	-	-
Com_1095_neg	Di-O-methylquercetin	Flavonoids	NEG	C17H14O7	9.19	2003000	4187000	3284000	1213000	1257000	776000	538900	910900	482400	1117000	1665000	907400	1418000	1538000	1649000	--	--	-	-	-	-
Com_1096_neg	LysoPE 16:0 (2n isomer)	Lipids	NEG	C21H44NO7P	12.5	1688000	1265000	1311000	221300	183300	286900	33580	134200	90070	513800	454500	499500	525400	460100	470200	--	--	-	-	-	-
Com_1097_neg	Sucrose	Carbohydrates And Its Derivatives	NEG	C12H22O11	0.98	1433000	1004000	2519000	9994000	9053000	7990000	6183000	5134000	4535000	2976000	3630000	3208000	5328000	5043000	3229000	57-50-1	HMDB0000258	C00089	ko01100//Metabolic pathways;ko01110//Biosynthesis of secondary metabolites;ko02010//ABC transporters;ko00052//Galactose metabolism;ko00500//Starch and sucrose metabolism	Carbohydrate metabolism;Global and overview maps;Membrane transport	Environmental Information Processing;Metabolism
Com_1098_neg	Indole-5-carboxylic acid	Organoheterocyclic compounds	NEG	C9H7NO2	0.69	1965000	2049000	1895000	1576000	1544000	1176000	1375000	1612000	1822000	1352000	1322000	1381000	1169000	1892000	1612000	-	HMDB0253469	-	-	-	-
Com_1099_neg	Kaempferol 3-O-robinobioside	Flavonoids	NEG	C27H30O15	6.55	75300	329200	109700	23810	15220	11180	10520	3480	38436	16277	4913	12162	33490	39310	18930	--	--	-	-	-	-
Com_11_pos	5-Aminolevulinic acid	Carbohydrates And Its Derivatives	POS	C5H9NO3	0.872	136900	164200	145600	71820	71360	119900	100900	154900	39000	84770	90890	82970	101400	137700	100300	106-60-5	HMDB0001149	C00430	ko01100//Metabolic pathways;ko01110//Biosynthesis of secondary metabolites;ko01120//Microbial metabolism in diverse environments;ko01060//Biosynthesis of plant secondary metabolites;ko02010//ABC transporters;ko00260//Glycine, serine and threonine metabolism;ko00860//Porphyrin metabolism	Amino acid metabolism;Chemical structure transformation maps;Global and overview maps;Membrane transport;Metabolism of cofactors and vitamins	Environmental Information Processing;Metabolism
Com_110_pos	2-Amino-4-(methylthio)butyric acid	Amino Acid And Derivatives	POS	C5H11NO2S	1.46	2532000	1956000	2074000	375200	316800	510900	2823000	10210000	832800	2383000	3675000	2370000	2805000	2598000	2129000	59-51-8	HMDB0033951	-	-	-	-
Com_1100_neg	Isohemiphloin	Flavonoids	NEG	C21H22O10	6.39	99100	194800	207700	390800	521300	415100	6956	24014	6962	9164	12850	15540	138700	169800	142100	--	--	-	-	-	-
Com_1101_neg	sesamolin	Organoheterocyclic compounds	NEG	C20H18O7	5.64	13930	8223	5340	7470	4664	5858	8424	13600	17150	10630	4139	11340	5731	7132	8460	526-07-8	HMDB0034119	-	-	-	-
Com_1102_neg	D-Erythronolactone	Organoheterocyclic compounds	NEG	C4H6O4	4.05	2167	23212	9342	1389	1955	14935	1935	2494	18367	13092	14709	17621	24850	43150	43240	17675-99-9	HMDB0000349	-	-	-	-
Com_1103_neg	L(-)-Malic acid	Organic Acid And Its Derivatives	NEG	C4H6O5	1.08	54860000	55650000	63940000	63960000	93170000	80350000	23490000	23100000	41560000	72040000	77040000	70500000	52120000	53750000	53110000	--	--	C00497	ko01100//Metabolic pathways;ko00650//Butanoate metabolism	Carbohydrate metabolism;Global and overview maps	Metabolism
Com_1104_neg	N-[(-)-Jasmonoyl]-(L)-Isoleucine	Phytohormones	NEG	C18H27NO4	9.96	231500	105900	93610	144400	110300	118700	82930	58280	127200	52970	51490	110800	103800	115100	112000	--	--	-	-	-	-
Com_1105_neg	1,5-Anhydro-D-glucitol	Carbohydrates And Its Derivatives	NEG	C6H12O5	1	561700	668500	693500	706400	832200	833100	686900	696200	420000	622900	544800	562500	627300	653000	625500	-	HMDB0244228	-	-	-	-
Com_1106_neg	3-Hydroxypropanoic acid	Organic Acid And Its Derivatives	NEG	C3H6O3	1.21	69120	71960	80310	77920	110100	117100	11450	42220	45120	66310	70880	75420	42190	63500	49290	503-66-2	HMDB0000700	C01013	ko01100//Metabolic pathways;ko01120//Microbial metabolism in diverse environments;ko01200//Carbon metabolism;ko00240//Pyrimidine metabolism;ko00410//beta-Alanine metabolism;ko00640//Propanoate metabolism	Carbohydrate metabolism;Global and overview maps;Metabolism of other amino acids;Nucleotide metabolism	Metabolism
Com_1107_neg	5-oxoproline	Amino Acid And Derivatives	NEG	C5H7NO3	1.63	118200	46440	57020	59780	18230	33530	740400	1187000	480400	323300	306400	190900	357800	437900	304300	98-79-3	HMDB0000267	C01879	ko01100//Metabolic pathways;ko00480//Glutathione metabolism	Global and overview maps;Metabolism of other amino acids	Metabolism
Com_1108_neg	GIBBERELLIN A15	Phytohormones	NEG	C20H26O4	9.18	42280	13160	16610	8224	6438	6403	2170	10445	20154	9874	6390	6715	10630	11670	10730	-	HMDB0303456	-	-	-	-
Com_1109_neg	D-Glucose 6-phosphate	Carbohydrates And Its Derivatives	NEG	C6H13O9P	0.86	76920000	101400000	76540000	146000000	115300000	116400000	108700000	112700000	142400000	157100000	166800000	183700000	120600000	123600000	138300000	56-73-5	HMDB0001401	C00092	ko01100//Metabolic pathways;ko01110//Biosynthesis of secondary metabolites;ko01062//Biosynthesis of terpenoids and steroids;ko00500//Starch and sucrose metabolism;ko04931//Insulin resistance;ko00562//Inositol phosphate metabolism	Carbohydrate metabolism;Chemical structure transformation maps;Endocrine and metabolic disease;Global and overview maps	Human Diseases;Metabolism
Com_111_pos	L-serine	Amino Acid And Derivatives	POS	C3H7NO3	0.846	2261000	2691000	2357000	731700	1310000	1332000	1629000	1897000	2273000	1441000	1188000	640200	1189000	1890000	2713000	56-45-1	HMDB0000187	C00065	ko01100//Metabolic pathways;ko01110//Biosynthesis of secondary metabolites;ko01120//Microbial metabolism in diverse environments;ko01060//Biosynthesis of plant secondary metabolites;ko01230//Biosynthesis of amino acids;ko02010//ABC transporters;ko01200//Carbon metabolism;ko00270//Cysteine and methionine metabolism;ko00970//Aminoacyl-tRNA biosynthesis;ko00630//Glyoxylate and dicarboxylate metaboli…	Amino acid metabolism;Biosynthesis of other secondary metabolites;Carbohydrate metabolism;Chemical structure transformation maps;Drug resistance: antimicrobial;Energy metabolism;Global and overview maps;Lipid metabolism;Membrane transport;Metabolism of other amino acids;Translation	Environmental Information Processing;Genetic Information Processing;Human Diseases;Metabolism
Com_1110_neg	Coniferin	Carbohydrates And Its Derivatives	NEG	C16H22O8	0.97	6020000	3285000	7039000	21820000	23930000	21920000	15800000	10240000	13500000	7349000	5846000	9607000	13360000	12510000	13010000	124151-33-3	HMDB0013682	C00761	ko01110//Biosynthesis of secondary metabolites;ko00940//Phenylpropanoid biosynthesis	Biosynthesis of other secondary metabolites;Global and overview maps	Metabolism
Com_1111_neg	2'-Hydroxydaidzein	Flavonoids	NEG	C15H10O5	7.24	2837000	5848000	4185000	2833000	2851000	4144000	327712	587130	318275	25840	15510	15800	1711000	1692000	1905000	7678-85-5	HMDB0029372	C02495	ko01110//Biosynthesis of secondary metabolites;ko00943//Isoflavonoid biosynthesis	Biosynthesis of other secondary metabolites;Global and overview maps	Metabolism
Com_1112_neg	Trifolin	Flavonoids	NEG	C21H20O11	6.62	77500000	96460000	132300000	177900000	173000000	189400000	203000	118900	1529000	4175000	2519000	4495000	82720000	91400000	92560000	-	HMDB0304745	C12626	ko01110//Biosynthesis of secondary metabolites;ko00944//Flavone and flavonol biosynthesis	Biosynthesis of other secondary metabolites;Global and overview maps	Metabolism
Com_1113_neg	Pinobanksin	Flavonoids	NEG	C15H12O5	7.06	140800	197100	215700	157900	194100	171600	28462	36453	42342	20971	18808	5177	83950	65180	69480	--	--	C09826	ko00941//Flavonoid biosynthesis	Biosynthesis of other secondary metabolites	Metabolism
Com_1114_neg	2'-Hydroxygenistein	Flavonoids	NEG	C15H10O6	8.02	5410000	6569000	5512000	1589000	1284000	2204000	24570	593631	52750	234800	230300	289400	2255000	2450000	2426000	1156-78-1	HMDB0034014	C12134	ko00943//Isoflavonoid biosynthesis	Biosynthesis of other secondary metabolites	Metabolism
Com_1115_neg	Afzelechin	Flavonoids	NEG	C15H14O5	0.68	539600	434900	485100	310100	334500	413700	410700	430400	487100	279400	309800	272100	397600	397700	405500	2545-00-8	HMDB0030823	C09320	ko01110//Biosynthesis of secondary metabolites;ko00941//Flavonoid biosynthesis	Biosynthesis of other secondary metabolites;Global and overview maps	Metabolism
Com_1116_neg	Kaempferin	Flavonoids	NEG	C21H20O10	7.35	14930	48660	26280	43680	31580	79690	2825	13793	16849	19058	30780	21892	18060	28100	29340	--	--	C16911	ko00944//Flavone and flavonol biosynthesis	Biosynthesis of other secondary metabolites	Metabolism
Com_1117_neg	Allysine	Amino Acid And Derivatives	NEG	C6H11NO3	1.11	13570	22080	20980	57620	23180	18760	602300	242300	436500	107900	168400	89810	135100	154000	163500	6665-12-09	HMDB0001263	C04076	ko01100//Metabolic pathways;ko01110//Biosynthesis of secondary metabolites;ko01060//Biosynthesis of plant secondary metabolites;ko01230//Biosynthesis of amino acids;ko01064//Biosynthesis of alkaloids derived from ornithine, lysine and nicotinic acid;ko00310//Lysine degradation;ko00300//Lysine biosynthesis;ko00960//Tropane, piperidine and pyridine alkaloid biosynthesis	Amino acid metabolism;Biosynthesis of other secondary metabolites;Chemical structure transformation maps;Global and overview maps	Metabolism
Com_1118_neg	Quercetin 7-O-beta-D-Glucuronide	Flavonoids	NEG	C21H18O13	6.53	31340000	22850000	27640000	21210000	18670000	40160000	73220	18470	403800	2667000	1187000	2347000	14670000	15770000	13750000	--	--	-	-	-	-
Com_1119_neg	Butin	Flavonoids	NEG	C15H12O5	8.61	168100	244300	217900	88120	80540	151200	1336	4831	3542	14450	13590	19360	91670	102100	88750	-	HMDB0249463	C09614	ko00941//Flavonoid biosynthesis	Biosynthesis of other secondary metabolites	Metabolism
Com_112_pos	Hypoxanthine	Organoheterocyclic compounds	POS	C5H4N4O	1.509	797600	717900	868500	2395000	1934000	2624000	628300	282000	555600	1249000	1140000	1586000	1067000	1114000	1122000	68-94-0	HMDB0000157	C00262	ko01100//Metabolic pathways;ko00230//Purine metabolism	Global and overview maps;Nucleotide metabolism	Metabolism
Com_1120_neg	Pantetheine	Vitamins	NEG	C11H22N2O4S	5.84	282500	273500	230600	79410	61340	78400	104200	84590	54480	36230	58250	41760	73820	125900	123300	496-65-1	HMDB0003426	C00831	ko01100//Metabolic pathways;ko01110//Biosynthesis of secondary metabolites;ko00770//Pantothenate and CoA biosynthesis;ko00332//Carbapenem biosynthesis	Biosynthesis of other secondary metabolites;Global and overview maps;Metabolism of cofactors and vitamins	Metabolism
Com_1121_neg	D-Xylonic acid	Organic Acid And Its Derivatives	NEG	C5H10O6	0.9	9362000	10210000	10240000	9493000	10380000	8970000	5195000	7819000	6098000	3682000	4121000	3932000	5351000	7522000	7158000	-	HMDB0242170	C00502	ko01100//Metabolic pathways;ko00040//Pentose and glucuronate interconversions	Carbohydrate metabolism;Global and overview maps	Metabolism
Com_1122_neg	Cynarin	Organic Acid And Its Derivatives	NEG	C25H24O12	6.89	9320	4694	5784	13930	11130	12660	16800	23610	13550	8105	7792	13210	4950	13590	14200	30964-13-7	HMDB0030093	-	-	-	-
Com_1123_neg	1,5-Dicaffeoylquinic acid	Organic Acid And Its Derivatives	NEG	C25H24O12	6.89	6749	12401	7837	11800	18490	17320	23350	21070	10580	5780	9674	12760	7573	10760	20240	-	HMDB0242355	-	-	-	-
Com_1124_neg	2-O-cinnamoyl-1-O-galloyl-beta-D-glucose	Carbohydrates And Its Derivatives	NEG	C22H22O11	7.41	14900	34770	22130	63490	66780	39330	33478	21737	9161	12680	24010	27800	31360	25050	31590	--	--	-	-	-	-
Com_1125_neg	6''-o-acetylgenistin	Flavonoids	NEG	C23H22O11	8.37	4270	25920	18570	6235	4351	11180	8324	11496	14215	9523	6178	6996	7538	9658	4778	73566-30-0	HMDB0029528	-	-	-	-
Com_1126_neg	7-O-Methylmangiferin	Organoheterocyclic compounds	NEG	C20H20O11	6.72	8469	14130	18430	10250	13750	9130	15498	14635	18756	8531	9484	7531	9166	6317	10630	--	--	-	-	-	-
Com_1127_neg	8-Epiloganic acid	Terpenoids	NEG	C16H24O10	4.83	4792000	10020000	8292000	24220000	21140000	15890000	621500	514200	666700	164500	104600	213800	8329000	5124000	6356000	-	HMDB0247433	-	-	-	-
Com_1128_neg	8-hydroxy-6,7-dimethoxycoumarin	Phenylpropanoids and polyketides	NEG	C11H10O5	6.22	10271	15240	6228	5008	7074	7086	27730	19293	59660	5412	12090	8721	10400	14970	10910	--	--	-	-	-	-
Com_1129_neg	D-Xylose	Carbohydrates And Its Derivatives	NEG	C5H10O5	1.01	48340	57190	75670	73420	81640	74050	28640	27400	31410	18830	19920	20410	38780	41780	36320	58-86-6	HMDB0000098	C00181	ko01100//Metabolic pathways;ko02010//ABC transporters;ko00520//Amino sugar and nucleotide sugar metabolism;ko00040//Pentose and glucuronate interconversions	Carbohydrate metabolism;Global and overview maps;Membrane transport	Environmental Information Processing;Metabolism
Com_113_pos	D-Phenylalanine	Amino Acid And Derivatives	POS	C9H11NO2	4.106	28600000	27070000	20170000	3070000	2594000	3696000	8740000	26500000	2532000	5154000	9709000	4796000	11340000	11810000	12230000	-	HMDB0250791	C02265	ko01100//Metabolic pathways;ko00360//Phenylalanine metabolism	Amino acid metabolism;Global and overview maps	Metabolism
Com_1130_neg	Fmoc-Ile-OH	Amino Acid And Derivatives	NEG	C21H23NO4	7.71	18930	34200	21090	3860	1198	5583	1889	9839	13516	5615	4007	2479	10850	10120	8386	--	--	-	-	-	-
Com_1131_neg	Leucosceptoside A	Phenolic acids	NEG	C30H38O15	7.09	52440	40183	19810	7804	14590	24990	67780	91260	135400	50770	41310	65740	42960	45940	42140	--	--	-	-	-	-
Com_1132_neg	Parishin C	Phenols And Its Derivatives	NEG	C32H40O19	5.79	5830	5676	7010	5996	5267	6318	6048	5500	8929	9452	6069	7514	3873	5794	10500	-	HMDB0256129	-	-	-	-
Com_1133_neg	Quercetin 3-O-sophoroside	Flavonoids	NEG	C27H30O17	6.13	105200	157400	137700	54483	52327	58169	7761	4972	8300	12480	6138	10930	33740	20350	46800	-	HMDB0304729	C12667	ko01110//Biosynthesis of secondary metabolites;ko00944//Flavone and flavonol biosynthesis	Biosynthesis of other secondary metabolites;Global and overview maps	Metabolism
Com_1134_neg	martynoside	Phenolic acids	NEG	C31H40O15	7.59	2370000	1578000	2717000	3772000	4285000	4097000	18760000	36310000	27370000	7743000	6067000	9724000	10480000	11300000	10790000	-	HMDB0254342	-	-	-	-
Com_1135_neg	4'-Hydroxyacetophenone	Organoheterocyclic compounds	NEG	C8H8O2	6.6	1490000	1588000	1689000	3055000	2255000	2693000	296300	890255	351900	1264000	1359000	865600	903200	954300	913000	--	--	C10700	ko01100//Metabolic pathways;ko01120//Microbial metabolism in diverse environments	Global and overview maps	Metabolism
Com_1136_neg	Liguiritigenin-7-O-D-apiosyl-4'-O-D-glucoside	Flavonoids	NEG	C26H30O13	6.49	18260	16100	26580	39250	33610	97600	27348	33085	28588	7379	8834	6683	20830	30080	29780	--	--	-	-	-	-
Com_1137_neg	Mannitol	Carbohydrates And Its Derivatives	NEG	C6H14O6	0.88	8221000	7233000	7944000	9090000	10530000	10640000	8824000	9696000	5349000	7678000	7598000	7695000	8175000	8200000	7396000	69-65-8	HMDB0000765	C00392	ko01100//Metabolic pathways;ko02010//ABC transporters;ko00051//Fructose and mannose metabolism	Carbohydrate metabolism;Global and overview maps;Membrane transport	Environmental Information Processing;Metabolism
Com_1139_neg	Epimeredinoside A	Phenolic acids	NEG	C31H40O15	7.56	2464000	1767000	2804000	3916000	5033000	5203000	20980000	34020000	30890000	8037000	6802000	10820000	10340000	11510000	11630000	--	--	-	-	-	-
Com_114_pos	Nicotinamide	Vitamins	POS	C6H6N2O	1.539	2147000	2500000	2940000	2888000	2534000	3823000	88390	642378	129700	523700	533800	459500	1394000	1494000	1481000	98-92-0	HMDB0001406	C00153	ko01100//Metabolic pathways;ko00760//Nicotinate and nicotinamide metabolism	Global and overview maps;Metabolism of cofactors and vitamins	Metabolism
Com_1140_neg	Isomucronulatol-7-O-glucoside	Flavonoids	NEG	C23H28O10	6.53	94100000	78560000	96960000	138400000	107200000	179000000	130300	54540	2620000	6700000	3063000	6586000	82690000	84340000	74590000	--	--	-	-	-	-
Com_1141_neg	Gingerglycolipid B	Lipids	NEG	C33H58O14	12.02	5101	7161	2307	4852	4641	6921	4565	3063	3793	1497	5164	1755	6781	6206	10390	88168-90-5	HMDB0041094	-	-	-	-
Com_1142_neg	Geniposide	Terpenoids	NEG	C17H24O10	5.89	12780	23480	15380	17220	19870	11970	8515	7615	12860	8978	13170	8720	13470	15570	11820	-	HMDB0252679	-	-	-	-
Com_1143_neg	Olaquindox	Organoheterocyclic compounds	NEG	C12H13N3O4	0.96	5002	5679	3315	6414	8565	8565	9271	7849	5874	4189	5346	2983	8112	9663	4814	-	HMDB0255930	-	-	-	-
Com_1145_neg	Forsythoside I	Phenolic acids	NEG	C29H36O15	6.48	4083000	1097000	1400000	2047000	1188000	3753000	5674000	2989000	6543000	3421000	910400	5949000	2624000	3303000	2598000	--	--	-	-	-	-
Com_1146_neg	Matairesinoside	Phenylpropanoids and polyketides	NEG	C26H32O11	7.38	43280	67590	70690	60860	48350	122900	40870	31921	27173	27054	28035	30680	20920	21360	24290	-	HMDB0303466	-	-	-	-
Com_1147_neg	Loganic acid	Terpenoids	NEG	C16H24O10	4.79	2220000	6764000	4546000	17920000	13610000	12980000	266600	227500	194400	54160	37220	75720	4872000	3422000	5620000	-	HMDB0304409	C01512	ko01110//Biosynthesis of secondary metabolites;ko00902//Monoterpenoid biosynthesis	Global and overview maps;Metabolism of terpenoids and polyketides	Metabolism
Com_1148_neg	Ophiopogonanone C	Flavonoids	NEG	C19H16O7	5.38	92820	347500	417100	228200	187400	205900	141500	264700	80150	305100	305400	215100	264600	151400	88160	--	--	-	-	-	-
Com_1149_neg	Medicarpin	Flavonoids	NEG	C16H14O4	7.26	135400	290600	210200	119200	125300	218000	35200	39727	50823	27903	5223	6139	76260	80970	78330	-	HMDB0254403	C10503	ko01100//Metabolic pathways;ko01110//Biosynthesis of secondary metabolites;ko01061//Biosynthesis of phenylpropanoids;ko00943//Isoflavonoid biosynthesis	Biosynthesis of other secondary metabolites;Chemical structure transformation maps;Global and overview maps	Metabolism
Com_115_pos	Kynurenic acid	Organic Acid And Its Derivatives	POS	C10H7NO3	5.296	810300	1253000	1427000	1880000	1819000	1995000	10650	377170	534010	13420	11940	24300	523900	754300	953300	492-27-3	HMDB0000715	C01717	ko01100//Metabolic pathways;ko00380//Tryptophan metabolism	Amino acid metabolism;Global and overview maps	Metabolism
Com_1150_neg	Pomolic acid beta-D-glucopyranosyl ester	Terpenoids	NEG	C36H58O9	10.33	49890	52580	133600	49470	29400	27620	126100	1260000	43480	6813	14480	11800	71600	120500	65170	--	--	-	-	-	-
Com_1151_neg	Hydroxycitric acid	Organic Acid And Its Derivatives	NEG	C6H8O8	0.9	4154	3359	3642	4229	5041	4511	2853	4011	2078	4082	2463	4744	5045	2493	4578	27750-10-3	HMDB0031159	-	-	-	-
Com_1152_neg	Fraxin	Phenylpropanoids and polyketides	NEG	C16H18O10	5.68	8440	6365	6242	7486	8256	8149	3981	8000	8762	3640	6187	3210	3921	3897	7107	-	HMDB0252486	-	-	-	-
Com_1153_neg	Ginsenoside Rf	Terpenoids	NEG	C42H72O14	8.57	64280	83370	200700	2535	3991	148466	755800	2091000	379000	53260	64260	26150	311800	328800	362600	52286-58-5	HMDB0034745	-	-	-	-
Com_1154_neg	Ginsenoside Rg1	Terpenoids	NEG	C42H72O14	8.57	71790	97780	202900	188758	5203	364841	708600	2144000	359400	55940	68490	18760	344400	316800	475200	22427-39-0	HMDB0035857	-	-	-	-
Com_1155_neg	Cistanoside D	Lipids	NEG	C31H40O15	8.1	2058000	1339000	2275000	3130000	3900000	3669000	16200000	29830000	21850000	6981000	5234000	7828000	8914000	9546000	10380000	--	--	-	-	-	-
Com_1156_neg	R-Notoginsenoside R2	Terpenoids	NEG	C41H70O13	8.8	225200	106900	101000	412700	346900	533300	753900	701200	1433000	282400	103500	254800	430600	395400	450100	--	--	-	-	-	-
Com_1157_neg	Crocetin	Terpenoids	NEG	C20H24O4	8.79	49500	74280	88390	66230	75270	62350	12870	21620	11720	15500	33950	20190	53800	57600	67090	-	HMDB0250540	C08588	ko01100//Metabolic pathways;ko01110//Biosynthesis of secondary metabolites	Global and overview maps	Metabolism
Com_1158_neg	Neoeriocitrin	Flavonoids	NEG	C27H32O15	6.38	46530	42900	50060	7193	12591	4868	20161	23534	11985	15034	17946	10488	10720	10480	9860	-	HMDB0255521	-	-	-	-
Com_1159_neg	Isoacteoside	Phenolic acids	NEG	C29H36O15	6.44	5242000	1873000	2351000	3248000	1709000	5984000	7509000	4252000	8843000	5279000	1515000	8339000	3956000	3742000	4081000	61303-13-7	HMDB0041025	-	-	-	-
Com_116_pos	Eicosapentaenoic Acid	Lipids	POS	C20H30O2	13.92	2497	4264	2795	2845	3810	2390	4460	3818	4923	3897	2896	4740	1986	2473	3724	10417-94-4	HMDB0001999	C06428	ko01040//Biosynthesis of unsaturated fatty acids	Lipid metabolism	Metabolism
Com_1160_neg	Isorhamnetin-3-O-neohespeidoside	Flavonoids	NEG	C28H32O16	6.79	104500	97350	77820	11270	7798	15088	14530	33770	17521	17692	18614	13833	22670	21820	22500	--	--	-	-	-	-
Com_1161_neg	Tenuifoliside A	Phenolic acids	NEG	C31H38O17	7.38	17417	10928	8806	4683	6986	7424	13780	15740	42150	24810	8016	12850	9583	5843	10590	--	--	-	-	-	-
Com_1162_neg	Tenuifoliside B	Phenolic acids	NEG	C30H36O17	6.56	11211	7645	10725	10366	12570	9230	24060	15820	14010	16930	17680	22740	14190	11080	8650	--	--	-	-	-	-
Com_1163_neg	Sibirioside A	Phenolic acids	NEG	C21H28O12	6.46	165100	123300	128800	65010	57750	71180	90480	118000	121200	161700	32290	151800	93230	111300	103500	--	--	-	-	-	-
Com_1164_neg	Catalpol	Terpenoids	NEG	C15H22O10	4.55	126300	34570	48490	107700	65360	221000	144400	173800	78430	105700	36790	107700	95750	127900	119100	-	HMDB0242754	-	-	-	-
Com_1165_neg	(-)-3-Carene	Terpenoids	NEG	C10H16	18.29	801500	768500	326000	790800	752700	762800	357300	798900	769900	727600	823500	799000	766500	436400	767000	--	--	C09839	ko01110//Biosynthesis of secondary metabolites;ko01062//Biosynthesis of terpenoids and steroids	Chemical structure transformation maps;Global and overview maps	Metabolism
Com_1166_neg	1,6-Anhydro-beta-D-Glucopyranose	Carbohydrates And Its Derivatives	NEG	C6H10O5	2.3	41340	50800	61370	45660	36150	57920	2471	2826	8686	23840	53180	46390	22040	13620	15020	498-07-7	HMDB0000640	-	-	-	-
Com_1167_neg	14-Methylhexadecanoic Acid	Lipids	NEG	C17H34O2	6.87	118800	154000	135800	171700	129600	153900	19380	18480	44870	18120	18460	18310	59900	98630	83080	5746-59-8	HMDB0031067	-	-	-	-
Com_1168_neg	2-Deoxyribose 1-Phosphate	Nucleotide And Its Derivates	NEG	C5H11O7P	1.01	55130	84050	81560	118200	86830	103900	62050	51460	81590	93350	110200	82140	108600	97410	90230	17210-42-3	HMDB0001351	C00672	ko01100//Metabolic pathways;ko00240//Pyrimidine metabolism;ko00030//Pentose phosphate pathway	Carbohydrate metabolism;Global and overview maps;Nucleotide metabolism	Metabolism
Com_1169_neg	Methylenesuccinic acid	Lipids	NEG	C5H6O4	4.25	705100	1003000	584700	566600	629600	616000	395200	205500	82640	126800	537200	197200	296000	346100	662500	97-65-4	HMDB0002092	C00490	ko01100//Metabolic pathways;ko00660//C5-Branched dibasic acid metabolism	Carbohydrate metabolism;Global and overview maps	Metabolism
Com_117_pos	Sedoheptulose Anhydride	Carbohydrates And Its Derivatives	POS	C7H12O6	10.15	516200	508000	876200	500700	896300	416900	494900	468200	457200	457800	527000	621600	508400	908400	449300	--	--	-	-	-	-
Com_1170_neg	3-Aminosalicylic Acid	Organic Acid And Its Derivatives	NEG	C7H7NO3	4.57	27430	34620	33760	23810	24500	21400	103600	101800	74090	31970	23100	21920	57450	43900	53190	570-23-0	HMDB0001972	-	-	-	-
Com_1171_neg	3-Dehydroshikimic acid	Organic Acid And Its Derivatives	NEG	C7H8O5	18.33	45860	46600	55730	51280	46420	51080	42190	53730	53770	48650	61050	49800	58010	50970	43360	-	HMDB0304122	-	-	-	-
Com_1172_neg	8-O-acetyl shanzhiside methyl ester	Terpenoids	NEG	C19H28O12	6.48	13880	17680	12850	24580	16570	15140	4291	7015	11511	8018	10528	9218	11890	5948	10170	-	HMDB0248874	-	-	-	-
Com_1174_neg	Ajugol	Terpenoids	NEG	C15H24O9	0.93	92420	191500	94770	87360	36040	86770	27610	39840	29480	77340	54260	50670	64140	62300	46020	-	HMDB0248074	-	-	-	-
Com_1175_neg	Allantoin	Organoheterocyclic compounds	NEG	C4H6N4O3	0.94	53940	34080	34120	36820	47400	35450	28895	20505	14348	23110	31030	33940	19110	17050	16580	97-59-6	HMDB0000462	-	-	-	-
Com_1176_neg	Bisdemethoxycurcumin	Phenols And Its Derivatives	NEG	C19H16O4	6.53	38200	89830	88270	307100	451100	403000	51993	61009	68944	51256	45205	48359	102700	112800	163000	24939-16-0	HMDB0002114	C17743	ko01110//Biosynthesis of secondary metabolites;ko00945//Stilbenoid, diarylheptanoid and gingerol biosynthesis	Biosynthesis of other secondary metabolites;Global and overview maps	Metabolism
Com_1177_neg	Cellotriose	Carbohydrates And Its Derivatives	NEG	C18H32O16	1.02	15580	8748	41470	56930	46330	35090	68870	128000	326800	19140	8122	14570	98530	91190	51010	--	--	-	-	-	-
Com_1178_neg	D-Glucose	Carbohydrates And Its Derivatives	NEG	C6H12O6	0.94	568100	874200	475000	517000	639100	678800	383300	240300	336100	319800	314400	402700	478200	391200	431100	-	HMDB0242534	C00031	ko01100//Metabolic pathways;ko01110//Biosynthesis of secondary metabolites;ko02010//ABC transporters;ko00052//Galactose metabolism;ko00520//Amino sugar and nucleotide sugar metabolism;ko00030//Pentose phosphate pathway;ko00500//Starch and sucrose metabolism;ko00010//Glycolysis / Gluconeogenesis;ko00901//Indole alkaloid biosynthesis;ko04931//Insulin resistance;ko04933//AGE-RAGE signaling pathway i…	Biosynthesis of other secondary metabolites;Carbohydrate metabolism;Endocrine and metabolic disease;Global and overview maps;Membrane transport	Environmental Information Processing;Human Diseases;Metabolism
Com_1179_neg	D-2-Hydroxypentanedioic acid disodium salt	Amino Acid And Derivatives	NEG	C5H6Na2O5	1.49	3049000	3848000	2827000	3662000	2897000	4019000	3208000	2694000	3636000	2558000	2416000	1949000	2996000	3349000	3145000	--	--	-	-	-	-
Com_118_pos	delta-Hexanolactone	Organoheterocyclic compounds	POS	C6H10O2	1	189000	254300	207600	183100	170400	183400	201100	178600	302600	151800	189400	172400	189400	158200	150600	823-22-3	HMDB0000453	-	-	-	-
Com_1180_neg	D-3-Phosphoglyceric acid	Carbohydrates And Its Derivatives	NEG	C3H7O7P	0.95	593400	1242000	624200	1881000	1103000	2633000	190300	199300	158500	782700	982300	758400	736700	766900	807900	3443-58-1	HMDB0060180	C00197	ko01100//Metabolic pathways;ko01110//Biosynthesis of secondary metabolites;ko01120//Microbial metabolism in diverse environments;ko01060//Biosynthesis of plant secondary metabolites;ko01230//Biosynthesis of amino acids;ko01061//Biosynthesis of phenylpropanoids;ko01200//Carbon metabolism;ko01070//Biosynthesis of plant hormones;ko01063//Biosynthesis of alkaloids derived from shikimate pathway;ko010…	Amino acid metabolism;Carbohydrate metabolism;Chemical structure transformation maps;Energy metabolism;Global and overview maps;Lipid metabolism	Metabolism
Com_1181_neg	Desthiobiotin	Lipids	NEG	C10H18N2O3	6.93	49030	33090	32990	38830	37770	41580	21900	57488	64408	41562	35914	30670	68590	54550	37980	533-48-2	HMDB0003581	C01909	ko01100//Metabolic pathways;ko00780//Biotin metabolism	Global and overview maps;Metabolism of cofactors and vitamins	Metabolism
Com_1182_neg	D-Mannose 6-phosphate	Carbohydrates And Its Derivatives	NEG	C6H13O9P	0.87	12560000	15910000	14720000	23120000	18180000	21630000	20520000	20360000	25420000	25680000	29050000	25960000	19670000	16950000	16170000	-	HMDB0304312	C00275	ko01100//Metabolic pathways;ko01110//Biosynthesis of secondary metabolites;ko00520//Amino sugar and nucleotide sugar metabolism;ko00051//Fructose and mannose metabolism	Carbohydrate metabolism;Global and overview maps	Metabolism
Com_1183_neg	D-Tagatose	Carbohydrates And Its Derivatives	NEG	C6H12O6	0.96	355600	530100	488600	368700	563600	480700	140800	169200	225700	182800	199400	146100	248200	245900	321500	20197-42-6	HMDB0003418	C00795	ko01100//Metabolic pathways;ko00052//Galactose metabolism	Carbohydrate metabolism;Global and overview maps	Metabolism
Com_1184_neg	D-Xylulose	Carbohydrates And Its Derivatives	NEG	C5H10O5	1.01	69340	60910	89810	247500	173700	166500	22760	30920	10300	14200	19730	25090	40100	42820	54770	20750-28-1	HMDB0001644	C00310	ko01100//Metabolic pathways;ko00040//Pentose and glucuronate interconversions	Carbohydrate metabolism;Global and overview maps	Metabolism
Com_1185_neg	Ginsenoside C-K	Terpenoids	NEG	C36H62O8	1.02	66543	78278	67096	70450	59346	74890	34750	124900	148800	13290	6202	7043	48970	56800	38580	-	HMDB0252724	-	-	-	-
Com_1186_neg	GMP	Nucleotide And Its Derivates	NEG	C10H14N5O8P	0.94	32420	24150	26700	33580	18630	24210	14640	6369	11380	23050	21310	25460	20990	21720	16790	85-32-5	HMDB0001397	C00144	ko01100//Metabolic pathways;ko01060//Biosynthesis of plant secondary metabolites;ko00230//Purine metabolism;ko01065//Biosynthesis of alkaloids derived from histidine and purine	Chemical structure transformation maps;Global and overview maps;Nucleotide metabolism	Metabolism
Com_1187_neg	GDP-alpha-D-glucose	Nucleotide And Its Derivates	NEG	C16H25N5O16P2	1.02	7639	11985	8784	11268	10991	3441	4437	26580	12370	4694	4527	8520	5954	10270	6752	-	HMDB0304367	C00394	ko01100//Metabolic pathways;ko00520//Amino sugar and nucleotide sugar metabolism;ko00500//Starch and sucrose metabolism	Carbohydrate metabolism;Global and overview maps	Metabolism
Com_1188_neg	Heptamethoxyflavone	Flavonoids	NEG	C22H24O9	7.08	13130000	19710000	18340000	12500000	14840000	11150000	15130	13330	62290	207700	224300	244700	8686000	9992000	10560000	--	--	-	-	-	-
Com_1189_neg	3-Phenylpropanoic acid	Phenolic acids	NEG	C9H10O2	0.7	255900	244200	207600	223400	228200	256400	272100	245700	262700	204200	189100	233600	233500	212500	252400	501-52-0	HMDB0000764	C05629	ko01100//Metabolic pathways;ko01120//Microbial metabolism in diverse environments;ko01220//Degradation of aromatic compounds;ko00360//Phenylalanine metabolism	Amino acid metabolism;Global and overview maps	Metabolism
Com_119_pos	beta-Nicotyrine	Alkaloids and derivatives	POS	C10H10N2	4.91	589000	474100	313800	33520	16200	17790	69940	409700	29800	89980	175000	82310	208000	253100	263200	-	HMDB0255591	-	-	-	-
Com_1190_neg	Inosine diphosphate	Nucleotide And Its Derivates	NEG	C10H14N4O11P2	0.98	26180	23090	22680	29850	15320	22100	45000	50820	3275	34340	27660	24650	32660	32650	35990	1986-04-04	HMDB0003335	C00104	ko01100//Metabolic pathways;ko00230//Purine metabolism	Global and overview maps;Nucleotide metabolism	Metabolism
Com_1191_neg	Isocitrate	Organic Acid And Its Derivatives	NEG	C6H8O7	1.49	77550000	102500000	56590000	83620000	78060000	102500000	93390000	73790000	98520000	60600000	66270000	48950000	69400000	76170000	88330000	-	HMDB0304324	C00311	ko01100//Metabolic pathways;ko01110//Biosynthesis of secondary metabolites;ko01120//Microbial metabolism in diverse environments;ko01060//Biosynthesis of plant secondary metabolites;ko01230//Biosynthesis of amino acids;ko01061//Biosynthesis of phenylpropanoids;ko01200//Carbon metabolism;ko01070//Biosynthesis of plant hormones;ko01063//Biosynthesis of alkaloids derived from shikimate pathway;ko012…	Carbohydrate metabolism;Chemical structure transformation maps;Global and overview maps	Metabolism
Com_1192_neg	Kaempferol 3-A-L-Arabinopyranoside	Flavonoids	NEG	C20H18O10	7.08	96130	348500	119200	198600	186800	265100	64144	58317	60400	79086	70991	68627	72240	87590	113800	--	--	-	-	-	-
Com_1193_neg	Kinsenoside	Carbohydrates And Its Derivatives	NEG	C10H16O8	3.93	36730	48130	42190	16590	27250	20310	17085	17311	11082	11768	17272	12026	17790	14340	18620	--	--	-	-	-	-
Com_1194_neg	Kuwanon A	Flavonoids	NEG	C25H24O6	0.7	60520	104100	101900	71320	99100	79830	54830	65960	57410	89010	83790	80260	51140	78390	68570	62949-77-3	HMDB0029505	-	-	-	-
Com_1195_neg	Lumichrome	Organoheterocyclic compounds	NEG	C12H10N4O2	5.93	16270	13540	17360	29460	24410	28490	6912	11080	7761	8922	9868	7268	12060	15790	12890	-	HMDB0254199	C01727	ko00740//Riboflavin metabolism	Metabolism of cofactors and vitamins	Metabolism
Com_1196_neg	Melittoside	Terpenoids	NEG	C21H32O15	0.7	1923	7260	7315	6157	9537	7656	3819	7232	3090	14450	12610	12720	8483	9621	9614	--	--	-	-	-	-
Com_1197_neg	Methylophiopogonanone A	Flavonoids	NEG	C19H18O6	0.78	89150	48060	33380	17740	10030	19790	54820	75850	13090	15320	33090	18840	25050	30200	30610	--	--	-	-	-	-
Com_1198_neg	N-[(Tert-butoxy)carbonyl]-L-tryptophan	Amino Acid And Derivatives	NEG	C16H20N2O4	18.31	8651	6698	6616	7324	8517	7513	6300	6252	5789	7206	8048	7022	8380	8019	8487	--	--	-	-	-	-
Com_1199_neg	N-Acetyl-L-aspartate	Amino Acid And Derivatives	NEG	C6H9NO5	1.65	35720	67360	46510	48270	34340	55810	20890	10040	34150	15380	22790	17740	32300	30760	37120	997-55-7	HMDB0000812	C01042	ko01100//Metabolic pathways;ko00250//Alanine, aspartate and glutamate metabolism	Amino acid metabolism;Global and overview maps	Metabolism
Com_12_pos	Catharanthine	Alkaloids and derivatives	POS	C21H24N2O2	7.569	52960	55560	66650	113600	157000	107500	70850	116600	144300	23380	28890	23300	62380	119600	113700	--	--	C09107	ko01100//Metabolic pathways;ko01110//Biosynthesis of secondary metabolites;ko01063//Biosynthesis of alkaloids derived from shikimate pathway;ko00901//Indole alkaloid biosynthesis	Biosynthesis of other secondary metabolites;Chemical structure transformation maps;Global and overview maps	Metabolism
Com_120_pos	Gentiobiose	Carbohydrates And Its Derivatives	POS	C12H22O11	1	443100	584600	428900	254700	313200	283400	388000	379900	1493000	459900	374900	580400	549300	425800	418500	--	--	-	-	-	-
Com_1200_neg	O-Phosphorylethanolamine	Organic Acid And Its Derivatives	NEG	C2H8NO4P	0.86	135500	208000	210800	122000	88810	109300	253600	307600	132000	181700	176900	184400	194600	165600	167500	1071-23-4	HMDB0000224	C00346	ko01100//Metabolic pathways;ko00564//Glycerophospholipid metabolism;ko00600//Sphingolipid metabolism;ko00563//Glycosylphosphatidylinositol (GPI)-anchor biosynthesis	Global and overview maps;Glycan biosynthesis and metabolism;Lipid metabolism	Metabolism
Com_1201_neg	Palmitaldehyde	Lipids	NEG	C16H32O	10.22	220600	202300	195500	178400	187200	197000	175500	195500	188700	96750	207800	219000	464000	488400	477400	629-80-1	HMDB0001551	C00517	ko00071//Fatty acid degradation	Lipid metabolism	Metabolism
Com_1202_neg	p-Coumaric acid 4-O-hexoside	Phenolic acids	NEG	C15H18O8	5.54	2285000	3550000	3836000	3272000	3745000	3878000	212400	494500	735900	657700	710700	621200	1894000	1167000	2088000	--	--	-	-	-	-
Com_1203_neg	P-Coumaryl Alcohol	Phenylpropanoids and polyketides	NEG	C9H10O2	1.04	50910	99570	99010	142100	133400	114900	27874	29506	33340	16562	7470	7147	44960	46700	38420	20649-40-5	HMDB0003654	C02646	ko01100//Metabolic pathways;ko01110//Biosynthesis of secondary metabolites;ko01061//Biosynthesis of phenylpropanoids;ko00940//Phenylpropanoid biosynthesis	Biosynthesis of other secondary metabolites;Chemical structure transformation maps;Global and overview maps	Metabolism
Com_1204_neg	Phenprobamate	Amino Acid And Derivatives	NEG	C10H13NO2	4.09	36550	43610	33740	3245	4414	5306	7716	18380	1843	3918	8132	4263	16870	13120	17290	-	HMDB0256418	-	-	-	-
Com_1205_neg	Pinoresinol-glucoside	Phenylpropanoids and polyketides	NEG	C26H32O11	7.23	245600	33290	57800	90880	46090	60420	249600	220400	26594	33770	12800	22260	75380	101700	86770	--	--	-	-	-	-
Com_1206_neg	Polyphyllin Vii	Lipids	NEG	C51H82O21	1	31970	11730	3272	13068	12664	13833	5796	13680	10180	8392	6447	7835	11620	18810	13200	--	--	-	-	-	-
Com_1207_neg	Sinapic acid-O-glucoside	Phenols And Its Derivatives	NEG	C17H22O10	5.9	702500	573100	641200	149500	272900	231200	165273	154350	221264	122246	18030	105683	229400	244000	218200	--	--	-	-	-	-
Com_1208_neg	Sulfosalicylic acid	Organic Acid And Its Derivatives	NEG	C7H6O6S	1.66	1001000	2182000	1376000	2543000	1528000	2009000	54210	99050	79390	275000	221500	66140	1308000	1919000	1490000	-	HMDB0011725	-	-	-	-
Com_1209_neg	Trans,Trans-Muconic Acid	Lipids	NEG	C6H6O4	0.99	3530	2757	5729	9238	18399	14069	7457	9590	5293	5304	5058	2432	4392	8792	9667	1119-72-8	HMDB0006331	C02480	ko01100//Metabolic pathways;ko01120//Microbial metabolism in diverse environments;ko01220//Degradation of aromatic compounds	Global and overview maps	Metabolism
Com_1210_neg	Vitamin B1	Vitamins	NEG	C12H17N4OS+	0.82	816900	1305000	940400	1317000	932300	1928000	41110	50680	30830	114800	115900	72760	507600	502400	435300	-	HMDB0303167	C00378	ko01100//Metabolic pathways;ko02010//ABC transporters;ko04122//Sulfur relay system;ko00730//Thiamine metabolism	Folding, sorting and degradation;Global and overview maps;Membrane transport;Metabolism of cofactors and vitamins	Environmental Information Processing;Genetic Information Processing;Metabolism
Com_1211_neg	Pseudouridine	Nucleotide And Its Derivates	NEG	C9H12N2O6	1.87	57050	71660	47270	32090	25950	41150	37870	51560	22170	43670	38430	39950	49130	43940	48010	1445-07-4	HMDB0000767	C02067	ko01100//Metabolic pathways;ko00240//Pyrimidine metabolism	Global and overview maps;Nucleotide metabolism	Metabolism
Com_1212_neg	5-O-p-Coumaroylquinic acid	Phenolic acids	NEG	C16H18O8	5.4	28100	35710	25550	35160	34700	48490	94950	13980	57970	71270	23280	38280	47130	25540	39230	--	--	-	-	-	-
Com_1213_neg	Caffeic acid O-glucoside	Phenolic acids	NEG	C15H18O9	5.38	2484000	2696000	2696000	2875000	2198000	3456000	404200	877900	360900	1770000	1318000	1678000	1766000	1191000	972200	--	--	-	-	-	-
Com_1214_neg	Cyclic AMP	Nucleotide And Its Derivates	NEG	C10H12N5O6P	1.75	72190	108900	78300	10600	6492	9118	11900	40430	3001	15270	8499	7855	38030	35230	38360	60-92-4	HMDB0000058	C00575	ko01100//Metabolic pathways;ko00230//Purine metabolism	Global and overview maps;Nucleotide metabolism	Metabolism
Com_1215_neg	Acacetin O-acetyl hexoside	Flavonoids	NEG	C24H24O11	5.69	197100	252100	279700	87580	96570	101900	44660	255400	187900	56674	40150	5640	111300	140200	213000	--	--	-	-	-	-
Com_1216_neg	Chrysoeriol O-acetylhexoside	Flavonoids	NEG	C24H24O12	4.81	43880	22380	20170	6672	4670	10260	7649	8346	1915	13590	7304	11770	12860	15200	10860	--	--	-	-	-	-
Com_1217_neg	Tricin 5-O-rutinoside	Flavonoids	NEG	C29H34O16	6.88	16520	25620	23323	25551	23427	7173	45720	34830	34740	16070	10400	28710	27770	22020	47200	--	--	-	-	-	-
Com_1218_neg	Hordatine B	Phenols And Its Derivatives	NEG	C29H40N8O5	6.94	8004	11640	10820	4254	5712	11810	12840	17290	9118	14090	8625	7425	9813	12310	9376	10502-21-3	HMDB0030459	-	-	-	-
Com_1219_neg	N-Acetyl-L-glutamic acid	Amino Acid And Derivatives	NEG	C7H11NO5	1.81	3810	13150	18850	11960	15510	20780	15438	14172	19632	3787	1493	2868	7827	13580	14420	1188-37-0	HMDB0001138	C00624	ko01100//Metabolic pathways;ko01110//Biosynthesis of secondary metabolites;ko01230//Biosynthesis of amino acids;ko01210//2-Oxocarboxylic acid metabolism;ko00220//Arginine biosynthesis	Amino acid metabolism;Global and overview maps	Metabolism
Com_122_pos	4-Acetamidobutyric Acid	Amino Acid And Derivatives	POS	C6H11NO3	1.03	77560	157400	123100	58230	67300	68060	121200	74330	95950	64630	104800	67786	125100	142700	110300	3025-96-5	HMDB0003681	C02946	ko01100//Metabolic pathways;ko00330//Arginine and proline metabolism	Amino acid metabolism;Global and overview maps	Metabolism
Com_1220_neg	2–furanoic acid	Organic Acid And Its Derivatives	NEG	C5H4O3	1.49	5296000	6688000	4531000	5485000	4180000	6473000	5647000	4695000	5735000	3583000	4019000	3390000	5386000	5479000	5524000	--	--	-	-	-	-
Com_1221_neg	Coniferylaldehyde	Phenols And Its Derivatives	NEG	C10H10O3	7.29	27950	26850	22450	31900	28930	38040	191500	72480	127700	22460	21060	27540	49640	50920	53170	20649-42-7	HMDB0141782	C02666	ko01100//Metabolic pathways;ko01110//Biosynthesis of secondary metabolites;ko01061//Biosynthesis of phenylpropanoids;ko00940//Phenylpropanoid biosynthesis	Biosynthesis of other secondary metabolites;Chemical structure transformation maps;Global and overview maps	Metabolism
Com_1222_neg	L-Fucose	Carbohydrates And Its Derivatives	NEG	C6H12O5	0.95	695700	661300	710600	832700	910500	732000	660500	828400	478100	552800	583100	622000	600500	713200	737100	6696-41-9	HMDB0000174	C01019	ko01100//Metabolic pathways;ko01120//Microbial metabolism in diverse environments;ko00520//Amino sugar and nucleotide sugar metabolism;ko00051//Fructose and mannose metabolism	Carbohydrate metabolism;Global and overview maps	Metabolism
Com_1223_neg	(+)-Dihydrojasmonic acid	Phytohormones	NEG	C12H20O3	9.596	3534	2578	5197	4066	2484	4666	4509	995	1398	2423	7115	5207	4323	3961	5356	--	--	-	-	-	-
Com_1224_neg	Spiraeoside	Flavonoids	NEG	C21H20O12	6.59	86550000	72230000	100200000	118800000	97110000	164800000	110000	50510	1969000	6286000	3354000	5042000	79850000	83430000	69620000	20229-56-5	HMDB0037932	-	-	-	-
Com_1225_neg	Isotrifoliin	Flavonoids	NEG	C21H20O12	6.59	103000000	74150000	137900000	175900000	147000000	180800000	176200	38920	2820000	7025000	3504000	7226000	78870000	83340000	86080000	-	HMDB0247252	C05623	ko01100//Metabolic pathways;ko01110//Biosynthesis of secondary metabolites;ko00944//Flavone and flavonol biosynthesis	Biosynthesis of other secondary metabolites;Global and overview maps	Metabolism
Com_1226_neg	5-hydroxyhexanoic acid	Organic Acid And Its Derivatives	NEG	C6H12O3	7.21	758700	894800	621600	401100	387500	328500	667500	892900	744800	519500	534900	498700	612500	723500	650000	44843-89-2	HMDB0000525	-	-	-	-
Com_1227_neg	Morin	Flavonoids	NEG	C15H10O7	8.05	78510	85410	52150	7436	11470	13900	3510	10980	5348	13875	5379	10190	19750	20960	17820	480-16-0	HMDB0030796	-	-	-	-
Com_1228_neg	D-Glucose 1-phosphate	Carbohydrates And Its Derivatives	NEG	C6H13O9P	0.86	7575000	6984000	6387000	8409000	8328000	9119000	5768000	6209000	5009000	6626000	7348000	6086000	7510000	7651000	7289000	59-56-3	HMDB0001586	C00103	ko01100//Metabolic pathways;ko01110//Biosynthesis of secondary metabolites;ko01120//Microbial metabolism in diverse environments;ko01060//Biosynthesis of plant secondary metabolites;ko00052//Galactose metabolism;ko00520//Amino sugar and nucleotide sugar metabolism;ko00040//Pentose and glucuronate interconversions;ko00500//Starch and sucrose metabolism;ko00010//Glycolysis / Gluconeogenesis;ko00561…	Carbohydrate metabolism;Chemical structure transformation maps;Global and overview maps;Lipid metabolism	Metabolism
Com_1229_neg	Phosphoenolpyruvic acid	Organic Acid And Its Derivatives	NEG	C3H5O6P	1.04	125900	265900	189500	515300	396500	561100	43410	39260	120300	235900	254000	211700	184300	217200	199300	138-08-9	HMDB0000263	C00074	ko01100//Metabolic pathways;ko01110//Biosynthesis of secondary metabolites;ko01120//Microbial metabolism in diverse environments;ko01060//Biosynthesis of plant secondary metabolites;ko01230//Biosynthesis of amino acids;ko01061//Biosynthesis of phenylpropanoids;ko01200//Carbon metabolism;ko01070//Biosynthesis of plant hormones;ko01063//Biosynthesis of alkaloids derived from shikimate pathway;ko010…	Amino acid metabolism;Carbohydrate metabolism;Chemical structure transformation maps;Energy metabolism;Global and overview maps	Metabolism
Com_123_pos	Val-Ser	Amino Acid And Derivatives	POS	C8H16N2O4	1.01	197100	186300	184900	122200	95270	110300	88080	151000	46610	92770	124700	127600	116300	107400	134200	13588-94-8	HMDB0029136	-	-	-	-
Com_1230_neg	phosphoribosyl pyrophosphate	Carbohydrates And Its Derivatives	NEG	C5H13O14P3	0.88	26960	28490	20150	17820	27840	14090	5381	5462	2832	15970	18840	19940	8886	10280	12060	7540-64-9	HMDB0000280	C00119	ko01100//Metabolic pathways;ko01110//Biosynthesis of secondary metabolites;ko01120//Microbial metabolism in diverse environments;ko01060//Biosynthesis of plant secondary metabolites;ko01230//Biosynthesis of amino acids;ko00230//Purine metabolism;ko01200//Carbon metabolism;ko01070//Biosynthesis of plant hormones;ko00240//Pyrimidine metabolism;ko01065//Biosynthesis of alkaloids derived from histidi…	Amino acid metabolism;Carbohydrate metabolism;Chemical structure transformation maps;Global and overview maps;Metabolism of cofactors and vitamins;Nucleotide metabolism	Metabolism
Com_1231_neg	Succinic anhydride	Organic Acid And Its Derivatives	NEG	C4H4O3	0.88	30690000	36320000	29170000	18310000	13750000	15640000	36450000	44120000	33970000	30520000	30740000	27740000	30740000	31840000	28670000	108-30-5	HMDB0032523	-	-	-	-
Com_1232_neg	PicrosideⅠ	Phenolic acids	NEG	C24H28O11	7.31	4089000	4790000	2162000	6239000	9990000	5342000	139100	314500	600000	2110000	2564000	2675000	2739000	3244000	4074000	--	--	-	-	-	-
Com_1233_neg	3-Phenyllactic acid	Phenylpropanoids and polyketides	NEG	C9H10O3	6.81	46740	28470	32520	30430	35743	35264	61630	59920	16170	15194	12945	15822	7598	17820	27240	828-01-3	HMDB0000779	C01479	ko01110//Biosynthesis of secondary metabolites;ko00960//Tropane, piperidine and pyridine alkaloid biosynthesis	Biosynthesis of other secondary metabolites;Global and overview maps	Metabolism
Com_1234_neg	Cinene	Terpenoids	NEG	C10H16	18.26	535400	544800	413300	548400	550200	536700	278700	527800	535800	529000	493500	536100	547400	538800	574800	--	--	-	-	-	-
Com_1235_neg	Abscisic Acid	Phytohormones	NEG	C15H20O4	8.13	45730	81500	70060	22540	12400	18750	3583	5910	5773	11070	4836	9456	16100	18990	31750	-	HMDB0243505	C06082	ko01100//Metabolic pathways;ko01110//Biosynthesis of secondary metabolites;ko01060//Biosynthesis of plant secondary metabolites;ko01070//Biosynthesis of plant hormones;ko01062//Biosynthesis of terpenoids and steroids;ko04075//Plant hormone signal transduction;ko00906//Carotenoid biosynthesis	Chemical structure transformation maps;Global and overview maps;Metabolism of terpenoids and polyketides;Signal transduction	Environmental Information Processing;Metabolism
Com_1236_neg	3-Methyl-2-Oxobutanoic Acid	Organic Acid And Its Derivatives	NEG	C5H8O3	1.05	12920	17010	14790	24950	20530	19440	8362	8236	17520	9721	16610	17960	12210	14900	15890	556-24-1	HMDB0030027	C00141	ko01100//Metabolic pathways;ko01110//Biosynthesis of secondary metabolites;ko01230//Biosynthesis of amino acids;ko01210//2-Oxocarboxylic acid metabolism;ko00770//Pantothenate and CoA biosynthesis;ko00290//Valine, leucine and isoleucine biosynthesis;ko00966//Glucosinolate biosynthesis;ko00280//Valine, leucine and isoleucine degradation	Amino acid metabolism;Biosynthesis of other secondary metabolites;Global and overview maps;Metabolism of cofactors and vitamins	Metabolism
Com_1237_neg	5-Hydroxymethyluracil	Organoheterocyclic compounds	NEG	C5H6N2O3	0.96	24100	20040	18330	30250	27370	29650	24530	23840	14390	15760	10910	20190	19590	30270	15200	4433-40-3	HMDB0000469	-	-	-	-
Com_1238_neg	alpha-Ketoglutaric acid	Organic Acid And Its Derivatives	NEG	C5H6O5	0.87	3179000	1777000	2069000	2676000	1788000	1542000	7423000	11090000	2034000	4533000	5316000	4308000	4952000	4736000	5263000	328-50-7	HMDB0000208	C00026	ko01100//Metabolic pathways;ko01110//Biosynthesis of secondary metabolites;ko01120//Microbial metabolism in diverse environments;ko01060//Biosynthesis of plant secondary metabolites;ko01230//Biosynthesis of amino acids;ko01061//Biosynthesis of phenylpropanoids;ko01200//Carbon metabolism;ko01070//Biosynthesis of plant hormones;ko01063//Biosynthesis of alkaloids derived from shikimate pathway;ko012…	Amino acid metabolism;Carbohydrate metabolism;Chemical structure transformation maps;Global and overview maps;Metabolism of other amino acids	Metabolism
Com_1239_neg	Fumaric Acid	Organic Acid And Its Derivatives	NEG	C4H4O4	1.11	1782000	2059000	2253000	2160000	3365000	2834000	748100	842600	1522000	2523000	2508000	2501000	1857000	1956000	1836000	110-17-8	HMDB0000134	C00122	ko01100//Metabolic pathways;ko01110//Biosynthesis of secondary metabolites;ko01120//Microbial metabolism in diverse environments;ko01060//Biosynthesis of plant secondary metabolites;ko01061//Biosynthesis of phenylpropanoids;ko01200//Carbon metabolism;ko01070//Biosynthesis of plant hormones;ko01063//Biosynthesis of alkaloids derived from shikimate pathway;ko01064//Biosynthesis of alkaloids derived…	Amino acid metabolism;Carbohydrate metabolism;Chemical structure transformation maps;Energy metabolism;Global and overview maps;Metabolism of cofactors and vitamins	Metabolism
Com_124_pos	Tricin	Flavonoids	POS	C17H14O7	7.5	1718000	2830000	2355000	35590	35450	51390	249180	190661	108519	150516	16030	141058	859700	763000	649000	--	--	-	-	-	-
Com_1240_neg	Adipic acid	Organic Acid And Its Derivatives	NEG	C6H10O4	0.86	2679000	1932000	1825000	2357000	1861000	1447000	7248000	10630000	1951000	4611000	5822000	4111000	4908000	4407000	4737000	124-04-9	HMDB0000448	C06104	ko01100//Metabolic pathways;ko01120//Microbial metabolism in diverse environments;ko01220//Degradation of aromatic compounds	Global and overview maps	Metabolism
Com_1241_neg	3-Hydroxy-3-methyl butyric acid	Organic Acid And Its Derivatives	NEG	C5H10O3	0.97	59360	73550	70470	75440	65280	87800	36100	26380	45970	44870	41430	34550	56810	55110	38410	--	--	-	-	-	-
Com_1242_neg	2-Oxoadipic acid	Organic Acid And Its Derivatives	NEG	C6H8O5	0.72	77550	62800	59610	42550	48940	51840	72010	58280	68590	54840	51750	48800	56880	62880	49520	3184-35-8	HMDB0000225	C00322	ko01100//Metabolic pathways;ko01110//Biosynthesis of secondary metabolites;ko01120//Microbial metabolism in diverse environments;ko01230//Biosynthesis of amino acids;ko01210//2-Oxocarboxylic acid metabolism;ko00310//Lysine degradation;ko00380//Tryptophan metabolism;ko00300//Lysine biosynthesis	Amino acid metabolism;Global and overview maps	Metabolism
Com_1243_neg	2,3-Dihydroxybenzoic acid	Organic Acid And Its Derivatives	NEG	C7H6O4	6.21	1213000	777900	657800	902700	820500	1418000	1125000	1161000	1289000	1180000	541800	972500	1033000	971100	986600	303-38-8	HMDB0000397	C00196	ko01110//Biosynthesis of secondary metabolites;ko01120//Microbial metabolism in diverse environments;ko01061//Biosynthesis of phenylpropanoids	Chemical structure transformation maps;Global and overview maps	Metabolism
Com_1244_neg	Aminomalonic acid	Amino Acid And Derivatives	NEG	C3H5NO4	0.88	140700	143000	168300	63760	94130	74480	37620	89480	40900	84400	78450	91480	82050	83410	79700	1068-84-4	HMDB0001147	-	-	-	-
Com_1245_neg	4-Methoxycinnamic acid	Phenolic acids	NEG	C10H10O3	8.56	5750	3177	2526	2922	2115	2558	7769	58070	30740	2285	2035	795	15260	19890	19080	943-89-5	HMDB0002040	-	-	-	-
Com_1246_neg	2-Aminoethanesulfonic acid	Organic Acid And Its Derivatives	NEG	C2H7NO3S	1.04	94080	168400	172500	16480	20750	21160	17430	24620	13970	18558	6023	8384	48340	35780	63020	107-35-7	HMDB0000251	C00245	ko01100//Metabolic pathways;ko02010//ABC transporters;ko00920//Sulfur metabolism;ko00430//Taurine and hypotaurine metabolism	Energy metabolism;Global and overview maps;Membrane transport;Metabolism of other amino acids	Environmental Information Processing;Metabolism
Com_1247_neg	N alpha-Acetyl-L-glutamine	Amino Acid And Derivatives	NEG	C7H12N2O4	7.4	4342000	6120000	5394000	630500	585700	596000	314300	423600	339000	517100	464100	443100	1708000	1895000	1880000	--	--	-	-	-	-
Com_1248_neg	4-Hydroxy-3-methoxycinnamic acid	Phenolic acids	NEG	C10H10O4	5.34	726400	1369000	1753000	1170000	1117000	729800	615000	1445000	223600	1220000	1228000	978700	1183000	626600	695100	537-98-4	HMDB0000954	C01494	ko01100//Metabolic pathways;ko01110//Biosynthesis of secondary metabolites;ko01061//Biosynthesis of phenylpropanoids;ko00940//Phenylpropanoid biosynthesis	Biosynthesis of other secondary metabolites;Chemical structure transformation maps;Global and overview maps	Metabolism
Com_1249_neg	S-Methylglutathione	Amino Acid And Derivatives	NEG	C11H19N3O6S	1.12	2184	5613	5289	7337	10600	6728	2180	9218	6802	6941	4790	5691	1590	2927	4379	--	--	-	-	-	-
Com_125_pos	trans-3-Hydroxy-L-proline	Amino Acid And Derivatives	POS	C5H9NO3	2.14	2232000	2733000	2911000	488800	315700	1314260	935100	1808000	1127000	1851000	2746000	2030000	1696000	1576000	1867000	-	HMDB0059659	C05147	ko01100//Metabolic pathways;ko00330//Arginine and proline metabolism	Amino acid metabolism;Global and overview maps	Metabolism
Com_1250_neg	Pyridoxine 5'-phosphate	Vitamins	NEG	C8H12NO6P	0.89	32180	35370	26330	52430	41250	38840	17110	35340	17779	31910	45510	43290	22040	26880	20790	447-05-2	HMDB0001319	C00627	ko01100//Metabolic pathways;ko00750//Vitamin B6 metabolism	Global and overview maps;Metabolism of cofactors and vitamins	Metabolism
Com_1251_neg	Mandelic acid	Organic Acid And Its Derivatives	NEG	C8H8O3	4.91	275700	34290	120500	100800	144900	79750	57750	90810	92090	36810	40754	27920	98990	86500	89180	90-64-2	HMDB0000703	C01984	ko01120//Microbial metabolism in diverse environments	Global and overview maps	Metabolism
Com_1253_neg	2-(Formylamino)benzoic acid	Organic Acid And Its Derivatives	NEG	C8H7NO3	5.47	304100	567400	717300	603900	374500	636100	4906	12830	26600	24320	15510	33280	302500	182300	174600	3342-77-6	HMDB0004089	C05653	ko01100//Metabolic pathways;ko00380//Tryptophan metabolism	Amino acid metabolism;Global and overview maps	Metabolism
Com_1254_neg	Ureidoisobutyric acid	Organic Acid And Its Derivatives	NEG	C5H10N2O3	0.86	68240	32090	38910	44120	27270	26790	174600	274000	36490	83140	97970	99100	94740	94360	98020	19140-82-0	HMDB0002031	-	-	-	-
Com_1255_neg	Methyl salicylate-2-O-glucoside	Phenolic acids	NEG	C14H18O8	4.8	42090	65790	47710	69020	42700	91560	29880	27430	31880	13280	20490	20840	50710	36580	35820	--	--	-	-	-	-
Com_1256_neg	13(S)-HODE;13(S)-Hydroxyoctadeca-9Z,11E-dienoic acid	Lipids	NEG	C18H32O3	12.61	486500	865800	944700	126300	59060	82520	28990	31870	26710	77020	116400	50450	237400	240700	244500	--	--	-	-	-	-
Com_1257_neg	Undecanoic acid	Lipids	NEG	C11H22O2	6.17	841200	909900	932100	1038000	1172000	1235000	2484000	1387000	3306000	1455000	1342000	1090000	1418000	2055000	2045000	112-37-8	HMDB0000947	-	-	-	-
Com_1258_neg	p-Coumaric acid-4-O-glucoside	Phenolic acids	NEG	C15H18O8	5.55	8389000	12460000	14300000	13960000	14150000	13640000	248400	884300	893500	2811000	2810000	2275000	5845000	3832000	7778000	--	--	-	-	-	-
Com_1259_neg	6'-O-Feruloyl-D-sucrose	Phenolic acids	NEG	C22H30O14	0.69	887900	909500	703500	394000	599500	511700	741000	620200	792500	457800	402100	451700	596100	551300	798100	--	--	-	-	-	-
Com_126_pos	Toringin	Flavonoids	POS	C21H20O9	6.23	63640	40930	71740	62420	142200	55900	48723	31491	21607	13278	12908	17900	24320	14130	22710	1329-10-8	HMDB0036618	-	-	-	-
Com_1260_neg	(-)-Jasmonoyl-L-isoleucine	Phytohormones	NEG	C18H29NO4	9.94	470400	221200	205400	312400	246300	257100	222600	141600	274900	94490	137300	233400	236600	265900	253400	--	--	C18699	ko04075//Plant hormone signal transduction	Signal transduction	Environmental Information Processing
Com_1261_neg	Capsianoside I	Terpenoids	NEG	C32H52O14	0.98	96600	77830	114800	119600	125300	167300	137200	126800	182200	82780	88730	57850	119300	110400	148100	121924-04-7	HMDB0002318	-	-	-	-
Com_1262_neg	Tuberonic Acid	Lipids	NEG	C12H18O4	0.92	24860	25660	17950	20360	23670	24890	22040	20780	9768	17560	15390	17510	34610	27700	43500	--	--	-	-	-	-
Com_1263_neg	Icariside E5	Phenylpropanoids and polyketides	NEG	C26H34O11	6.56	116700	159700	55150	205800	107000	158300	147500	582200	271300	93190	65950	100900	229500	213400	102100	126176-79-2	HMDB0034749	-	-	-	-
Com_1264_neg	2,3-Dimethylsuccinic acid	Amino Acid And Derivatives	NEG	C6H8O4	4.53	20920	18810	16800	18640	15530	16010	8317	5463	5948	12740	11910	14020	16420	14500	12060	-	HMDB0245405	-	-	-	-
Com_1265_neg	Isomaltulose	Carbohydrates And Its Derivatives	NEG	C12H22O11	0.97	4259000	3074000	7013000	14740000	17360000	17630000	15060000	14100000	12430000	6567000	7367000	8528000	11690000	11250000	9964000	--	--	-	-	-	-
Com_1266_neg	Phosphoenolpyruvate	Organic Acid And Its Derivatives	NEG	C3H5O6P	0.97	52870	135500	125700	251100	247900	306700	25560	25630	54030	146600	178500	124800	108900	111700	134400	138-08-9	HMDB0000263	C00074	ko01100//Metabolic pathways;ko01110//Biosynthesis of secondary metabolites;ko01120//Microbial metabolism in diverse environments;ko01060//Biosynthesis of plant secondary metabolites;ko01230//Biosynthesis of amino acids;ko01061//Biosynthesis of phenylpropanoids;ko01200//Carbon metabolism;ko01070//Biosynthesis of plant hormones;ko01063//Biosynthesis of alkaloids derived from shikimate pathway;ko010…	Amino acid metabolism;Carbohydrate metabolism;Chemical structure transformation maps;Energy metabolism;Global and overview maps	Metabolism
Com_1267_neg	(7S,8S)-DiHODE	Lipids	NEG	C18H32O4	1.3	313300	309400	305500	284600	288400	328000	343200	378300	381400	343300	343200	367200	346300	371900	370700	--	--	-	-	-	-
Com_1269_neg	9S-Hydroxy-10E,12Z-octadecadienoic acid	Lipids	NEG	C18H32O3	12.61	716400	1150000	1256000	168500	78070	115400	45290	49670	39030	108800	159500	66790	315600	330100	321500	73543-67-6	HMDB0004670	C14767	ko00591//Linoleic acid metabolism	Lipid metabolism	Metabolism
Com_127_pos	Tomatidenol	Lipids	POS	C27H43NO2	12.27	38820	22760	18550	20680	33490	21480	16880	20580	22450	18520	29750	48550	26670	26490	25000	227758-58-9	HMDB0035285	C10822	ko01066//Biosynthesis of alkaloids derived from terpenoid and polyketide	Chemical structure transformation maps	Metabolism
Com_1270_neg	Sieboldin	Flavonoids	NEG	C21H24O11	5.35	7533	44350	37060	18560	36390	6805	5588	9624	8216	7474	9744	9827	15110	5156	11900	--	--	-	-	-	-
Com_1271_neg	Sorbitol 6-phosphate	Carbohydrates And Its Derivatives	NEG	C6H15O9P	0.86	6191000	8887000	7078000	10950000	10530000	11860000	7987000	6127000	6298000	5242000	6634000	5726000	8627000	6935000	7557000	20479-58-7	HMDB0005831	C01096	ko01100//Metabolic pathways;ko00051//Fructose and mannose metabolism	Carbohydrate metabolism;Global and overview maps	Metabolism
Com_1272_neg	Lirioresinol A	Phenylpropanoids and polyketides	NEG	C22H26O8	6.96	904500	632600	575600	212000	215900	119400	6549000	20490000	17420000	899700	816800	574800	2816000	2964000	4195000	21453-71-4	HMDB0038928	-	-	-	-
Com_1273_neg	1-O-Gentisoyl-D-glucoside	Phenolic acids	NEG	C13H16O9	4.56	4361000	3721000	3664000	5628000	5379000	7947000	3516000	3476000	5985000	1165000	1060000	1049000	3432000	3881000	3531000	--	--	-	-	-	-
Com_1274_neg	(9Z,11E)-Octadecadienoic acid	Lipids	NEG	C18H32O2	4.33	332000	444600	419000	155600	136000	129800	281200	249200	280000	51430	64350	47100	255900	223500	234100	2540-56-9	HMDB0003797	C04056	ko00591//Linoleic acid metabolism	Lipid metabolism	Metabolism
Com_1275_neg	D-Arabinono-1,4-lactone	Carbohydrates And Its Derivatives	NEG	C5H8O5	1.48	477100	648000	403300	453700	370800	481200	359300	309500	448300	277000	295700	246700	437200	401800	392900	-	HMDB0302833	C00652	ko01100//Metabolic pathways;ko00053//Ascorbate and aldarate metabolism	Carbohydrate metabolism;Global and overview maps	Metabolism
Com_1276_neg	9,10,13-Trihydroxyoctadec-11-enoic acid	Lipids	NEG	C18H34O5	9.12	2372000	4750000	3686000	1431000	1474000	859800	633900	1150000	646200	1280000	1961000	1077000	1589000	1849000	1828000	29907-57-1	HMDB0004710	C14835	ko00591//Linoleic acid metabolism	Lipid metabolism	Metabolism
Com_1277_neg	4-O-p-Coumaroylquinic acid	Phenolic acids	NEG	C16H18O8	5.93	68200	91370	94820	108000	138800	137900	61642	76881	88760	86010	83100	94270	77390	79940	84510	-	HMDB0302093	-	-	-	-
Com_1278_neg	UDP-D-xylose	Nucleotide And Its Derivates	NEG	C14H22N2O16P2	0.9	1389000	2396000	2063000	985800	920300	1401000	377200	437200	459300	976400	1025000	1049000	1140000	1211000	1081000	3616-06-06	HMDB0001018	C00190	ko01100//Metabolic pathways;ko00520//Amino sugar and nucleotide sugar metabolism;ko00908//Zeatin biosynthesis	Carbohydrate metabolism;Global and overview maps;Metabolism of terpenoids and polyketides	Metabolism
Com_1279_neg	Koaburaside	Phenolic acids	NEG	C14H20O9	4.68	155400	143800	175600	99030	73490	84510	498200	520000	363300	130100	97050	87340	216300	212200	199700	--	--	-	-	-	-
Com_128_pos	3-Methylxanthine	Organoheterocyclic compounds	POS	C6H6N4O2	4.73	10020	20170	46360	5155	31170	8768	73690	142300	112700	5025	5753	27810	51500	20280	59630	1076-22-8	HMDB0001886	C16357	ko01100//Metabolic pathways;ko01110//Biosynthesis of secondary metabolites;ko01120//Microbial metabolism in diverse environments;ko00232//Caffeine metabolism	Biosynthesis of other secondary metabolites;Global and overview maps	Metabolism
Com_1280_neg	Ribose 5-phosphate	Carbohydrates And Its Derivatives	NEG	C5H11O8P	0.84	1026000	1489000	1045000	1666000	1556000	1516000	2819000	2367000	1736000	3531000	4173000	3981000	1904000	2286000	2470000	34980-65-9	HMDB0001548	C00117	ko01100//Metabolic pathways;ko01110//Biosynthesis of secondary metabolites;ko01120//Microbial metabolism in diverse environments;ko01230//Biosynthesis of amino acids;ko00230//Purine metabolism;ko01200//Carbon metabolism;ko00030//Pentose phosphate pathway;ko00710//Carbon fixation in photosynthetic organisms;ko00750//Vitamin B6 metabolism	Carbohydrate metabolism;Energy metabolism;Global and overview maps;Metabolism of cofactors and vitamins;Nucleotide metabolism	Metabolism
Com_1281_neg	3-Ureidopropionate	Organic Acid And Its Derivatives	NEG	C4H8N2O3	0.82	923700	596600	562200	803500	613000	463000	496700	1661000	152200	849100	1365000	816700	799500	849200	787700	462-88-4	HMDB0000026	C02642	ko01100//Metabolic pathways;ko00240//Pyrimidine metabolism;ko00410//beta-Alanine metabolism;ko00770//Pantothenate and CoA biosynthesis	Global and overview maps;Metabolism of cofactors and vitamins;Metabolism of other amino acids;Nucleotide metabolism	Metabolism
Com_1282_neg	Ayapin	Phenylpropanoids and polyketides	NEG	C11H8O3	7.3	225500	361300	275100	49230	40420	39870	23540	21920	26660	32270	25150	39560	107600	111600	85620	494-56-4	HMDB0301806	-	-	-	-
Com_1283_neg	(2S)-2-Isopropylmalate	Organic Acid And Its Derivatives	NEG	C7H12O5	5.52	911700	2121000	1836000	589400	612400	779300	59010	57880	94960	110500	111300	96370	610600	380200	634000	--	--	C02504	ko01100//Metabolic pathways;ko01110//Biosynthesis of secondary metabolites;ko01230//Biosynthesis of amino acids;ko01210//2-Oxocarboxylic acid metabolism;ko00620//Pyruvate metabolism;ko00290//Valine, leucine and isoleucine biosynthesis	Amino acid metabolism;Carbohydrate metabolism;Global and overview maps	Metabolism
Com_1284_neg	cis-Vaccenic acid	Lipids	NEG	C18H34O2	15.78	6017000	5909000	5986000	740900	609800	859700	59940	51180	52780	120600	112400	109800	1980000	2505000	2623000	506-17-2	HMDB0240219	-	-	-	-
Com_1285_neg	D-Galactaric acid	Carbohydrates And Its Derivatives	NEG	C6H10O8	0.87	6121000	7973000	4548000	2657000	1679000	2874000	1425000	1413000	619700	639700	705900	566000	2624000	2709000	2751000	526-99-8	HMDB0000639	C00879	ko01100//Metabolic pathways;ko00053//Ascorbate and aldarate metabolism	Carbohydrate metabolism;Global and overview maps	Metabolism
Com_1286_neg	2-O-Caffeoylmalic acid	Phenolic acids	NEG	C13H12O8	0.69	71120	79650	84510	72370	68260	78640	59040	54440	75300	68570	80000	53620	72380	73200	76660	--	--	-	-	-	-
Com_1287_neg	Eucommiol	Terpenoids	NEG	C9H16O4	7.31	704700	1105000	869100	98130	109300	140200	70880	88610	96240	92510	103600	101300	297100	347600	333200	--	--	-	-	-	-
Com_1288_neg	Eicosadienoic acid	Lipids	NEG	C20H36O2	6.32	1687000	3185000	2490000	419500	1527000	1287000	370300	753600	936500	314300	575119	488114	951200	778900	1103000	5598-38-9	HMDB0005060	C16525	ko01040//Biosynthesis of unsaturated fatty acids	Lipid metabolism	Metabolism
Com_1289_neg	2-Hydroxycinnamate	Phenolic acids	NEG	C9H8O3	6.48	8259000	4686000	4072000	2476000	2221000	2812000	176500	217100	381000	1329000	1592000	863200	2319000	2354000	2511000	614-60-8	HMDB0002641	C01772	ko01100//Metabolic pathways;ko01110//Biosynthesis of secondary metabolites;ko01120//Microbial metabolism in diverse environments;ko00360//Phenylalanine metabolism	Amino acid metabolism;Global and overview maps	Metabolism
Com_129_pos	IBA	Phytohormones	POS	C12H13NO2	8.845	32550	35340	51350	13810	26270	19800	102900	181300	63550	16650	15460	8310	50520	79910	44050	78-81-9	HMDB0034198	-	-	-	-
Com_1290_neg	3-(2-Naphthyl)-L-alanine	Amino Acid And Derivatives	NEG	C13H13NO2	6.07	50970	85190	61390	78850	77930	73940	85980	99100	118400	112700	87540	112200	98580	93910	96030	--	--	-	-	-	-
Com_1291_neg	1-O-Galloyl-D-glucose	Phenylpropanoids and polyketides	NEG	C13H16O10	4.68	928500	1038000	1282000	686200	762500	550300	4314000	4328000	3025000	950500	1058000	666000	1805000	1838000	2097000	--	--	-	-	-	-
Com_1292_neg	Dimethylmalonic acid	Organic Acid And Its Derivatives	NEG	C5H8O4	0.67	3770000	4729000	4604000	4809000	3171000	3471000	3136000	3013000	4568000	3695000	4454000	4139000	4299000	3313000	3747000	595-46-0	HMDB0002001	-	-	-	-
Com_1293_neg	2,2-Dimethylsuccinic acid	Organic Acid And Its Derivatives	NEG	C6H10O4	0.84	13800000	8698000	9075000	13420000	7973000	7924000	32350000	42950000	7644000	19940000	27180000	21580000	20690000	19020000	17970000	597-43-3	HMDB0002074	-	-	-	-
Com_1294_neg	L-threo-3-Methylaspartate	Amino Acid And Derivatives	NEG	C5H9NO4	0.87	7039000	4525000	6052000	6933000	7499000	6755000	3517000	6531000	1568000	5991000	5062000	4664000	5515000	5393000	5065000	--	--	C03618	ko01100//Metabolic pathways;ko01120//Microbial metabolism in diverse environments;ko01200//Carbon metabolism;ko00630//Glyoxylate and dicarboxylate metabolism;ko00660//C5-Branched dibasic acid metabolism	Carbohydrate metabolism;Global and overview maps	Metabolism
Com_1295_neg	L-Citramalic acid	Organic Acid And Its Derivatives	NEG	C5H8O5	1.46	895600	1109000	874600	1566000	1298000	1698000	932200	811000	1095000	703800	675600	645000	922000	1053000	977600	--	--	C02614	ko01100//Metabolic pathways;ko00660//C5-Branched dibasic acid metabolism	Carbohydrate metabolism;Global and overview maps	Metabolism
Com_1296_neg	12(13)-EpOME	Lipids	NEG	C18H32O3	12.61	708400	1126000	1249000	162000	77840	111200	47120	45680	35310	111800	147100	74010	307700	302800	299500	-	HMDB0004702	C14826	ko01100//Metabolic pathways;ko00591//Linoleic acid metabolism	Global and overview maps;Lipid metabolism	Metabolism
Com_1297_neg	2,6-Dimethyl-7-octene-2,3,6-triol	Alcohols and polyols	NEG	C10H20O3	7.31	752900	1078000	970800	95190	116500	115500	62120	85580	64250	111700	94620	108100	328200	324300	338100	73815-21-1	HMDB0038186	-	-	-	-
Com_1298_neg	1-Hydroxypinoresinol-1-O-Glucoside	Phenylpropanoids and polyketides	NEG	C26H32O12	6.62	31820	47430	62270	49760	45430	66130	151000	169500	165800	16290	27330	15460	66750	58470	117800	--	--	-	-	-	-
Com_1299_neg	3-O-p-Coumaroylquinic acid	Phenolic acids	NEG	C16H18O8	5.92	86840	150800	128300	122400	88420	171400	32250	38700	40635	13500	17830	24930	67130	72230	71070	-	HMDB0029681	-	-	-	-
Com_13_pos	Cinnamaldehyde	Phenylpropanoids and polyketides	POS	C9H8O	9.209	14350	25860	31100	53840	61410	59090	25510	71513	88000	23410	19610	32290	38070	40570	38100	-	HMDB0258628	C00903	ko01100//Metabolic pathways;ko01110//Biosynthesis of secondary metabolites;ko01060//Biosynthesis of plant secondary metabolites;ko00940//Phenylpropanoid biosynthesis	Biosynthesis of other secondary metabolites;Chemical structure transformation maps;Global and overview maps	Metabolism
Com_130_pos	S-Methyl-L-cysteine	Amino Acid And Derivatives	POS	C4H9NO2S	1.04	6549000	7772000	5584000	3369000	3810000	3713000	1219000	1930000	912300	1203000	1505000	1670000	2722000	3059000	3399000	-	HMDB0302211	C22040	ko02010//ABC transporters	Membrane transport	Environmental Information Processing
Com_1300_neg	Rosmarinic acid-3'-O-glucoside	Phenolic acids	NEG	C24H26O13	6.54	42620	82110	102600	177900	134200	77030	518600	614700	305200	111200	257900	306900	142400	218700	319700	--	--	-	-	-	-
Com_1301_neg	N-Acetyl-L-Tryptophan	Amino Acid And Derivatives	NEG	C13H14N2O3	6.72	7367	15510	9859	27380	23440	32670	15967	14031	17530	6090	5950	6114	6651	11490	7595	1218-34-4	HMDB0013713	-	-	-	-
Com_1302_neg	Isomangiferolic acid	Terpenoids	NEG	C30H48O3	14.72	577200	573200	378800	218700	84410	133400	355800	180600	699500	542700	269700	397300	379300	382300	393300	13878-92-7	HMDB0035119	-	-	-	-
Com_1303_neg	Benzyl acetate	Organic Acid And Its Derivatives	NEG	C9H10O2	13.51	3968	2371	3103	3193	3045	2876	3589	3813	3344	1845	2450	3939	5040	5044	3893	140-11-4	HMDB0031310	-	-	-	-
Com_1304_neg	D-2-Hydroxyisocaproate	Lipids	NEG	C6H12O3	7.12	1040000	1136000	697900	481300	418500	399300	883800	1077000	840200	605600	671700	568200	703100	766200	864100	20312-37-2	HMDB0000624	-	-	-	-
Com_1305_neg	1-Caffeoylquinic acid	Phenolic acids	NEG	C16H18O9	5.46	121100	75520	75120	113400	88970	146500	86560	17500	30220	21170	8468	45420	57310	46070	55080	-	HMDB0304633	-	-	-	-
Com_1306_neg	Azaleatin	Flavonoids	NEG	C16H12O7	7.3	301100	259600	456800	816400	387800	2010000	174599	340758	167092	10000	8949	9972	211100	329100	149200	--	--	-	-	-	-
Com_131_pos	Sattabacin	Benzene and substituted derivatives	POS	C13H18O2	6.12	185400	182400	177800	45170	95580	30120	77620	34670	34600	20790	8489	21753	39400	67130	74070	--	--	-	-	-	-
Com_132_pos	(+)-Pulegone	Terpenoids	POS	C10H16O	4.71	70340	84700	71260	87160	163200	193800	26560	22020	58373	40270	18640	28260	57670	54240	56630	--	--	C09893	ko01110//Biosynthesis of secondary metabolites;ko00902//Monoterpenoid biosynthesis	Global and overview maps;Metabolism of terpenoids and polyketides	Metabolism
Com_133_pos	Polypodine B	Terpenoids	POS	C27H44O8	6.7	48330	28010	61120	175300	86260	75330	55100	97330	14380	14190	30300	18330	116700	124900	143000	-	HMDB0302993	-	-	-	-
Com_134_pos	Polygodial	Terpenoids	POS	C15H22O2	12.92	1652000	2165000	1875000	2013000	2057000	2238000	2074000	1963000	1800000	1834000	1961000	1959000	2062000	1702000	1956000	-	HMDB0256673	-	-	-	-
Com_135_pos	p-Nitroaniline	Amines	POS	C6H6N2O2	2.02	13430	21580	16020	11650	16820	20300	40040	56500	40900	12410	4134	6885	19380	16560	19330	-	HMDB0246529	-	-	-	-
Com_136_pos	Phylloquinone	Vitamins	POS	C31H46O2	8.18	22470	25919	22820	55010	80830	45940	29761	29623	60640	6278	16877	20839	19200	34770	30700	-	HMDB0304722	C02059	ko01100//Metabolic pathways;ko01110//Biosynthesis of secondary metabolites;ko00130//Ubiquinone and other terpenoid-quinone biosynthesis	Global and overview maps;Metabolism of cofactors and vitamins	Metabolism
Com_137_pos	1,2-Benzenedicarboxylic acid	Organic Acid And Its Derivatives	POS	C8H6O4	4.11	300100	374600	300400	88690	188900	134100	99030	168100	39320	26860	87650	60550	193300	201300	171000	88-99-3	HMDB0002107	C01606	ko01100//Metabolic pathways;ko01120//Microbial metabolism in diverse environments;ko02010//ABC transporters;ko01220//Degradation of aromatic compounds	Global and overview maps;Membrane transport	Environmental Information Processing;Metabolism
Com_138_pos	Phe-Pro	Amino Acid And Derivatives	POS	C14H18N2O3	5.58	82620	103400	87760	26510	21100	7078	61000	27660	36860	37780	20160	23140	35940	42720	23580	7669-65-0	HMDB0011177	-	-	-	-
Com_139_pos	p-Coumaraldehyde	Phenylpropanoids and polyketides	POS	C9H8O2	0.89	920100	1059000	932000	763700	893800	928600	200000	291000	148800	587000	485100	687900	445500	540100	631800	20711-53-9	HMDB0040986	C05608	ko01100//Metabolic pathways;ko01110//Biosynthesis of secondary metabolites;ko01061//Biosynthesis of phenylpropanoids;ko00940//Phenylpropanoid biosynthesis	Biosynthesis of other secondary metabolites;Chemical structure transformation maps;Global and overview maps	Metabolism
Com_14_pos	Isoferulic Acid	Phenolic acids	POS	C10H10O4	7.008	173500	713590	540780	577375	667250	641361	1765000	1314000	1344000	543900	405500	616700	697900	960000	991500	25522-33-2	HMDB0000955	-	-	-	-
Com_140_pos	(+-)-Baclofen	Amino Acid And Derivatives	POS	C10H12ClNO2	9.22	635900	214000	231100	116000	257400	142700	318700	146000	115700	186500	157700	180000	141500	328800	324300	--	--	-	-	-	-
Com_141_pos	Palmitoylethanolamide	Organic Acid And Its Derivatives	POS	C18H37NO2	14.41	22050	19670	12690	4623	4821	6500	8222	9103	9639	7491	8651	9083	11780	9029	11110	544-31-0	HMDB0002100	-	-	-	-
Com_142_pos	Oleamide	Lipids	POS	C18H35NO	15.12	291700000	232600000	247200000	234200000	217500000	184600000	251600000	222500000	216200000	210000000	222500000	229100000	239000000	248600000	234000000	-	HMDB0247607	-	-	-	-
Com_143_pos	p-Coumaroylagmatine	Phenolic acids	POS	C14H20N4O2	12.15	497400	780900	855100	548900	487500	749200	16690	30660	18010	81900	71150	95880	419900	368800	381800	--	--	C04498	ko01100//Metabolic pathways;ko00330//Arginine and proline metabolism	Amino acid metabolism;Global and overview maps	Metabolism
Com_144_pos	N-Lauryldiethanolamine	Amines	POS	C16H35NO2	9.62	8846	8568	6150	3849	5517	3205	1979	6494	5986	1569	1884	16950	7080	6688	4539	--	--	-	-	-	-
Com_145_pos	Nicotinate ribonucleoside	Carbohydrates And Its Derivatives	POS	C11H13NO6	1.04	2336000	1559000	1584000	1908000	2560000	2498000	653300	937000	463600	1739000	1578000	1348000	1482000	1088000	1311000	4013-06-03	HMDB0006809	C05841	ko01100//Metabolic pathways;ko00760//Nicotinate and nicotinamide metabolism	Global and overview maps;Metabolism of cofactors and vitamins	Metabolism
Com_146_pos	Nicotianamine	Amino Acid And Derivatives	POS	C12H21N3O6	0.86	14920000	13650000	16980000	7627000	6374000	8034000	2341000	5893000	1222000	5745000	5197000	4687000	8860000	9545000	9015000	-	HMDB0255025	C05324	ko01100//Metabolic pathways;ko01110//Biosynthesis of secondary metabolites;ko00270//Cysteine and methionine metabolism	Amino acid metabolism;Global and overview maps	Metabolism
Com_147_pos	NG,NG-Dimethyl-L-arginine	Amino Acid And Derivatives	POS	C8H18N4O2	0.93	2896000	1773000	2408000	1508000	1068000	1369000	1524000	2214000	480100	942100	1297000	806800	1691000	1674000	1538000	30315-93-6	HMDB0001539	-	-	-	-
Com_148_pos	N-Feruloylserotonin	Phenols And Its Derivatives	POS	C20H20N2O4	12.14	250400	297400	299200	300900	222300	367700	7174	21870	8106	20550	26460	36640	180200	155900	160400	68573-23-9	HMDB0032759	-	-	-	-
Com_149_pos	2-Phenylglycine	Amino Acid And Derivatives	POS	C8H9NO2	2.78	725800	907000	819100	622100	464000	664300	586900	494800	208300	174500	115000	175400	466400	493100	468600	2835-06-05	HMDB0002210	-	-	-	-
Com_15_pos	5-Hydroxymethylfurfural	Organooxygen compounds	POS	C6H6O3	4.285	10520	5399	5729	7686	11030	11430	13087	9105	3624	6284	6943	3875	6648	6490	9373	67-47-0	HMDB0034355	C11101	ko01120//Microbial metabolism in diverse environments	Global and overview maps	Metabolism
Com_150_pos	N-Acetyltryptamine	Amino Acid And Derivatives	POS	C12H14N2O	18.29	45280	23620	47900	45830	35120	42990	30290	25960	23530	26660	23630	27130	36450	44800	35170	-	HMDB0255077	-	-	-	-
Com_151_pos	2'-O-methyladenosine	Nucleotide And Its Derivates	POS	C11H15N5O4	4.14	111400	113400	117700	35430	34320	43070	41630	49750	27720	24880	26610	34540	48450	54810	43690	2140-79-6	HMDB0004326	-	-	-	-
Com_152_pos	N-Acetyl-L-leucine	Amino Acid And Derivatives	POS	C8H15NO3	1.04	1771000	2674000	1790000	3191000	2306000	4620000	794600	637100	759200	926000	987400	803000	1303000	1519000	1753000	1188-21-2	HMDB0011756	-	-	-	-
Com_153_pos	N-Acetyl-L-histidine	Amino Acid And Derivatives	POS	C8H11N3O3	1	274100	289300	438300	147000	100900	157900	27360	53510	37090	105500	78740	54170	133900	183100	172700	2497-02-01	HMDB0032055	-	-	-	-
Com_154_pos	N-Acetyl-Dl-glutamic acid	Amino Acid And Derivatives	POS	C7H11NO5	1.84	140400	118800	88380	96170	88100	132900	21267	41908	29970	19030	32114	20210	113100	34620	60980	--	--	-	-	-	-
Com_155_pos	N6-Succinyl Adenosine	Nucleotide And Its Derivates	POS	C14H17N5O8	4.54	1046000	835600	797300	290700	289300	323100	486900	416900	467800	97240	104700	96460	476200	493900	458800	-	HMDB0255303	-	-	-	-
Com_156_pos	2-Hydroxy-6-Aminopurine	Organoheterocyclic compounds	POS	C5H5N5O	2.76	813800	954400	711500	641000	439200	654500	600100	482100	198500	193300	75460	189500	493000	505700	499800	3373-53-3	HMDB0000403	-	-	-	-
Com_157_pos	N-(2-Hydroxyethyl)iminodiacetic acid	Organic Acid And Its Derivatives	POS	C6H11NO5	1.02	176100	214100	171400	158400	102800	169200	68440	72090	68660	48420	76940	76310	112600	83200	148400	--	--	-	-	-	-
Com_158_pos	Methyl jasmonate	Phytohormones	POS	C13H20O3	10.984	15380	23700	18040	74540	32320	44790	25799	18874	32919	14037	12390	12585	13000	9019	20500	95722-42-2	HMDB0301800	C11512	ko01110//Biosynthesis of secondary metabolites;ko00592//alpha-Linolenic acid metabolism	Global and overview maps;Lipid metabolism	Metabolism
Com_159_pos	Methional	Organosulfur compounds	POS	C4H8OS	0.84	3635000	3751000	3884000	3449000	3230000	3802000	1747000	2054000	1663000	2468000	2358000	2352000	2944000	2743000	3091000	3268-49-3	HMDB0031857	-	-	-	-
Com_16_pos	Sophoricoside	Flavonoids	POS	C21H20O10	7.038	72650000	122400000	103800000	41930000	73870000	44250000	70270	39240	157100	680600	438100	552400	36300000	56490000	51600000	--	--	-	-	-	-
Com_160_pos	Maltotriitol	Carbohydrates And Its Derivatives	POS	C18H34O16	1.07	784400	2183000	1275000	1234000	940400	881000	2719000	2579000	6247000	869500	748700	1128000	2053000	2337000	2429000	--	--	-	-	-	-
Com_161_pos	Lycoperodine 1	Organoheterocyclic compounds	POS	C12H12N2O2	5.47	207200	220400	184100	53020	64630	44260	64630	46790	42110	52060	78000	41560	68780	105700	108200	--	--	-	-	-	-
Com_162_pos	L-Valine	Amino Acid And Derivatives	POS	C5H11NO2	1.2	328900	425800	792800	122400	145200	119000	173400	273400	185200	345700	393600	442600	272300	237000	319700	72-18-4	HMDB0000883	C00183	ko01100//Metabolic pathways;ko01110//Biosynthesis of secondary metabolites;ko01060//Biosynthesis of plant secondary metabolites;ko01230//Biosynthesis of amino acids;ko02010//ABC transporters;ko01063//Biosynthesis of alkaloids derived from shikimate pathway;ko01210//2-Oxocarboxylic acid metabolism;ko00970//Aminoacyl-tRNA biosynthesis;ko00770//Pantothenate and CoA biosynthesis;ko00460//Cyanoamino a…	Amino acid metabolism;Biosynthesis of other secondary metabolites;Chemical structure transformation maps;Global and overview maps;Membrane transport;Metabolism of cofactors and vitamins;Metabolism of other amino acids;Translation	Environmental Information Processing;Genetic Information Processing;Metabolism
Com_163_pos	2,6-Diaminooimelic Acid	Organic Acid And Its Derivatives	POS	C7H14N2O4	0.94	489800	393300	420800	134700	163000	171800	371300	510300	180500	187200	182400	135800	389500	319800	275700	--	--	-	-	-	-
Com_164_pos	iP9G	Phytohormones	POS	C16H23N5O5	1	1270000	1078000	1173000	1644000	1823000	1623000	1155000	982300	2068000	1103000	1196000	1121000	1497000	1551000	1213000	--	--	-	-	-	-
Com_165_pos	Indole-3-Carboxaldehyde	Organoheterocyclic compounds	POS	C9H7NO	7.33	239700	294000	221400	89810	110400	130100	545300	590600	673300	138900	146500	223100	289500	257700	313300	487-89-8	HMDB0029737	-	-	-	-
Com_166_pos	Indole-3-acetamide	Organoheterocyclic compounds	POS	C10H10N2O	0.82	1479000	1032000	614500	220100	122000	156100	724000	2168000	144500	306400	774200	261200	525400	652100	579500	879-37-8	HMDB0029739	C02693	ko01100//Metabolic pathways;ko00380//Tryptophan metabolism	Amino acid metabolism;Global and overview maps	Metabolism
Com_167_pos	Hypoxanthine-9-beta-D-Arabinofuranoside	Nucleotide And Its Derivates	POS	C10H12N4O5	2.58	4297000	5628000	4853000	6081000	4946000	7500000	1869000	2415000	925800	4202000	4165000	4314000	4325000	3839000	4037000	--	--	-	-	-	-
Com_168_pos	1-Monopalmitin	Lipids	POS	C19H38O4	11.26	22170	9708	8095	13060	17760	20870	16930	20370	25940	30300	22810	17980	26640	32770	27010	-	HMDB0245964	-	-	-	-
Com_169_pos	1-Hexadecanol	Lipids	POS	C16H34O	5.25	9504	20130	20870	8647	10522	7818	24840	12580	10020	6249	8640	5898	7720	8669	8825	36653-82-4	HMDB0003424	C00823	ko00071//Fatty acid degradation	Lipid metabolism	Metabolism
Com_17_pos	Phloretic acid	Phenylpropanoids and polyketides	POS	C9H10O3	6.405	150600	286200	425800	332100	639200	346300	158400	150900	230900	140425	43190	249086	159600	315200	334800	--	--	-	-	-	-
Com_170_pos	Hesperetin 5-O-glucoside	Flavonoids	POS	C22H24O11	6.59	110100000	89960000	120800000	85590000	139200000	142900000	80160	20070	826800	3573000	1093000	3108000	42220000	81450000	90090000	69651-80-5	HMDB0037535	-	-	-	-
Com_171_pos	Erucamide	Lipids	POS	C22H43NO	15.77	286800	289400	308200	315600	312000	271900	279200	301400	260100	280100	300400	299500	293400	293100	298200	-	HMDB0244507	-	-	-	-
Com_172_pos	Diosgenin	Terpenoids	POS	C27H42O3	11.39	24730000	23580000	15560000	18970000	18140000	16700000	19330000	19460000	19390000	17270000	22580000	15400000	18920000	16200000	19810000	-	HMDB0242671	C08898	ko01060//Biosynthesis of plant secondary metabolites	Chemical structure transformation maps	Metabolism
Com_173_pos	DIMBOA glucoside	Carbohydrates And Its Derivatives	POS	C15H19NO10	4.26	32980	23100	30740	27170	21490	38660	483900	177400	351600	33260	33130	42040	142900	129700	102900	-	HMDB0301843	-	-	-	-
Com_174_pos	Diethanolamine	Amines	POS	C4H11NO2	0.84	358500	263300	297600	117100	48330	67940	81977	141300	105000	62250	100700	167200	155300	112900	155900	111-42-2	HMDB0004437	C06772	ko00564//Glycerophospholipid metabolism	Lipid metabolism	Metabolism
Com_175_pos	16-Hydroxy-hexadecanoic acid	Lipids	POS	C32H62O5	8.57	27010	15670	22170	12970	31020	24240	21260	8277	33430	28480	31810	38690	16200	30260	28980	506-13-8	HMDB0006294	C18218	ko01100//Metabolic pathways;ko00073//Cutin, suberine and wax biosynthesis	Global and overview maps;Lipid metabolism	Metabolism
Com_176_pos	14,15-Dehydrocrepenynic acid	Lipids	POS	C18H28O2	12.15	1914000	3781000	4072000	1682000	1541000	1581000	33980	46850	29580	440200	535800	512800	1179000	1208000	1346000	--	--	-	-	-	-
Com_177_pos	10-Formyl-THF	Organoheterocyclic compounds	POS	C20H23N7O7	4.83	43070	48990	57310	20740	18230	19970	60990	83720	35580	22740	15220	13310	31300	40380	48330	2800-34-2	HMDB0000972	C00234	ko01100//Metabolic pathways;ko01120//Microbial metabolism in diverse environments;ko01200//Carbon metabolism;ko00970//Aminoacyl-tRNA biosynthesis;ko00670//One carbon pool by folate	Global and overview maps;Metabolism of cofactors and vitamins;Translation	Genetic Information Processing;Metabolism
Com_178_pos	Cinnamic Acid	Phenolic acids	POS	C9H8O2	0.87	2869000	3889000	2425000	2604000	2900000	3244000	781500	1190000	517800	1646000	1500000	1998000	1571000	1981000	1790000	140-10-3	HMDB0000930	-	-	-	-
Com_179_pos	Biliverdin	Organoheterocyclic compounds	POS	C33H34N4O6	10.32	48370	54950	47930	54410	38500	55800	15710	10390	8702	21140	16130	15890	40590	38170	32710	114-25-0	HMDB0001008	C00500	ko01100//Metabolic pathways;ko01110//Biosynthesis of secondary metabolites;ko00860//Porphyrin metabolism	Global and overview maps;Metabolism of cofactors and vitamins	Metabolism
Com_18_pos	Dehydroevodiamine	Alkaloids and derivatives	POS	C19H15N3O	7.31	201100	375900	276200	223100	363500	274200	39218	2672	12280	3113	9471	9452	144500	173300	163500	-	HMDB0250954	-	-	-	-
Com_180_pos	Benzamidine	Benzene and substituted derivatives	POS	C7H8N2	4.09	500400	467700	402600	58570	53940	80260	158100	386400	53720	92140	203300	94620	233600	207900	194500	-	HMDB0248970	-	-	-	-
Com_181_pos	(S)-(+)-2-(anilinomethyl) pyrrolidine	Amines	POS	C11H16N2	6.48	140000	303800	247500	110900	218200	96380	515660	378400	540300	156338	205000	149764	246700	282000	321300	--	--	-	-	-	-
Com_182_pos	Acetaminophen	Phenols And Its Derivatives	POS	C8H9NO2	2.76	680500	779800	673000	530100	351600	528000	491300	394600	154800	145000	112100	117100	413300	394600	341900	103-90-2	HMDB0001859	-	-	-	-
Com_183_pos	6-Aminohexanoic acid	Lipids	POS	C6H13NO2	2.1	36810	76760	48240	8528	12750	12720	14470	27490	32090	53070	73110	52540	41960	40780	47720	60-32-2	HMDB0001901	C02378	ko01100//Metabolic pathways;ko01120//Microbial metabolism in diverse environments	Global and overview maps	Metabolism
Com_184_pos	Tetraethylammonium fluoride	Organoheterocyclic compounds	POS	C8H20FN	1.04	265400	345000	418300	631700	662300	526000	158300	132000	78930	237400	342200	495000	428100	251100	435300	--	--	-	-	-	-
Com_185_pos	5'-Deoxy-5'-(Methylthio)Adenosine	Nucleotide And Its Derivates	POS	C11H15N5O3S	4.91	2950000	2001000	1855000	1191000	1163000	1241000	916300	771000	550900	1010000	920700	1041000	1184000	1360000	1698000	2457-80-9	HMDB0001173	C00170	ko01100//Metabolic pathways;ko01060//Biosynthesis of plant secondary metabolites;ko00270//Cysteine and methionine metabolism;ko00908//Zeatin biosynthesis	Amino acid metabolism;Chemical structure transformation maps;Global and overview maps;Metabolism of terpenoids and polyketides	Metabolism
Com_186_pos	4-D-Hydroxysphinganine	Amines	POS	C18H39NO3	9.54	17460	11590	8987	10020	5515	4325	6478	3285	3441	5873	4840	6564	4338	9321	11230	7439-92-1	HMDB0004628	C12144	ko01100//Metabolic pathways;ko00600//Sphingolipid metabolism	Global and overview maps;Lipid metabolism	Metabolism
Com_187_pos	gamma-Glutamylglutamic acid	Amino Acid And Derivatives	POS	C10H16N2O7	1.05	652700	351300	331200	354000	120800	278300	2628000	3503000	362900	1052000	1232000	894800	832700	903900	863500	1116-22-9	HMDB0011737	-	-	-	-
Com_188_pos	beta-Nicotinamide adenine dinucleotide phosphate	Nucleotide And Its Derivates	POS	C21H28N7O17P3	1.03	119100	101600	77380	96870	139000	133100	19630	45520	37760	89360	117900	63480	98170	65630	128000	-	HMDB0304435	C00006	ko01100//Metabolic pathways;ko00760//Nicotinate and nicotinamide metabolism;ko00480//Glutathione metabolism;ko00195//Photosynthesis	Energy metabolism;Global and overview maps;Metabolism of cofactors and vitamins;Metabolism of other amino acids	Metabolism
Com_189_pos	Trimethyllysine	Amino Acid And Derivatives	POS	C9H21N2O2+	1.03	718300	548700	560800	136900	136000	118900	1152000	1818000	222900	272400	441900	257900	453100	431300	516200	19253-88-4	HMDB0001325	C03793	ko01100//Metabolic pathways;ko00310//Lysine degradation	Amino acid metabolism;Global and overview maps	Metabolism
Com_19_pos	6-Gingerol	Phenols And Its Derivatives	POS	C17H26O4	10.748	337000	295300	260000	791300	145800	196100	523400	343400	233200	290800	262900	378200	422800	414000	373400	58253-27-3	HMDB0005783	C10462	ko01110//Biosynthesis of secondary metabolites;ko00945//Stilbenoid, diarylheptanoid and gingerol biosynthesis	Biosynthesis of other secondary metabolites;Global and overview maps	Metabolism
Com_190_pos	1-Methylhistidine	Amino Acid And Derivatives	POS	C7H11N3O2	0.84	351700	302700	398500	311300	175500	194300	130400	184400	161100	173200	178500	176700	245700	303800	200800	332-80-9	HMDB0000001	C01152	ko01100//Metabolic pathways;ko00340//Histidine metabolism	Amino acid metabolism;Global and overview maps	Metabolism
Com_191_pos	S-ribosyl-L-homocysteine	Amino Acid And Derivatives	POS	C9H17NO6S	0.91	25000	53200	33110	23850	11130	19300	20512	17530	16140	9227	21570	15620	14640	39270	21980	--	--	C03539	ko01100//Metabolic pathways;ko01230//Biosynthesis of amino acids;ko00270//Cysteine and methionine metabolism	Amino acid metabolism;Global and overview maps	Metabolism
Com_192_pos	Spermidine	Polyamine	POS	C7H19N3	0.68	623300	260000	390300	68310	40730	80650	129000	996300	26960	57340	144600	54280	160200	134700	101900	124-20-9	HMDB0001257	C00315	ko01100//Metabolic pathways;ko02010//ABC transporters;ko00940//Phenylpropanoid biosynthesis;ko00330//Arginine and proline metabolism;ko00480//Glutathione metabolism;ko00410//beta-Alanine metabolism	Amino acid metabolism;Biosynthesis of other secondary metabolites;Global and overview maps;Membrane transport;Metabolism of other amino acids	Environmental Information Processing;Metabolism
Com_193_pos	S-Methyl-5'-thioadenosine	Nucleotide And Its Derivates	POS	C11H15N5O3S	4.94	3747000	2489000	2388000	1520000	1330000	1978000	1124000	1011000	740700	1338000	1056000	1484000	1815000	1812000	2207000	2457-80-9	HMDB0001173	C00170	ko01100//Metabolic pathways;ko01060//Biosynthesis of plant secondary metabolites;ko00270//Cysteine and methionine metabolism;ko00908//Zeatin biosynthesis	Amino acid metabolism;Chemical structure transformation maps;Global and overview maps;Metabolism of terpenoids and polyketides	Metabolism
Com_194_pos	Sarcosine	Amino Acid And Derivatives	POS	C3H7NO2	0.9	2577000	2751000	3569000	3295000	2479000	3640000	1699000	1899000	1642000	1690000	1772000	1938000	2223000	2358000	2271000	107-97-1	HMDB0000271	C00213	ko01100//Metabolic pathways;ko00330//Arginine and proline metabolism;ko00260//Glycine, serine and threonine metabolism	Amino acid metabolism;Global and overview maps	Metabolism
Com_195_pos	S-Adenosyl-methionine	Nucleotide And Its Derivates	POS	C15H22N6O5S	0.84	136400	99870	95120	34600	15810	36810	11020	72630	5653	20570	32400	16900	43950	51840	31260	485-80-3	HMDB0001185	C00019	ko01100//Metabolic pathways;ko01110//Biosynthesis of secondary metabolites;ko01060//Biosynthesis of plant secondary metabolites;ko01230//Biosynthesis of amino acids;ko01070//Biosynthesis of plant hormones;ko00270//Cysteine and methionine metabolism;ko00330//Arginine and proline metabolism;ko00908//Zeatin biosynthesis;ko04122//Sulfur relay system;ko00261//Monobactam biosynthesis	Amino acid metabolism;Biosynthesis of other secondary metabolites;Chemical structure transformation maps;Folding, sorting and degradation;Global and overview maps;Metabolism of terpenoids and polyketides	Genetic Information Processing;Metabolism
Com_196_pos	Vitamin B2	Vitamins	POS	C17H20N4O6	5.94	575300	629400	697300	514900	717200	759700	136800	70700	39980	60490	79500	42250	259800	466400	473600	83-88-5	HMDB0000244	C00255	ko01100//Metabolic pathways;ko01110//Biosynthesis of secondary metabolites;ko02010//ABC transporters;ko00740//Riboflavin metabolism	Global and overview maps;Membrane transport;Metabolism of cofactors and vitamins	Environmental Information Processing;Metabolism
Com_197_pos	R-Aminobutyrate	Organic Acid And Its Derivatives	POS	C4H9NO2	0.91	1027000	1249000	1342000	426900	374000	487400	1467000	2214000	484000	1278000	1134000	1171000	860200	1186000	1057000	--	--	-	-	-	-
Com_198_pos	Purine	Organoheterocyclic compounds	POS	C5H4N4	4.1	122000	139300	128800	83820	93680	100100	29930	42240	21880	26990	34690	33010	73200	69060	74020	120-73-0	HMDB0001366	-	-	-	-
Com_199_pos	Pro-Leu	Amino Acid And Derivatives	POS	C11H20N2O3	1.72	177500	410400	404900	217500	248400	348600	728900	274500	438100	35140	124200	48420	170600	171100	243600	-	HMDB0253028	-	-	-	-
Com_2_pos	Adenosine	Nucleotide And Its Derivates	POS	C10H13N5O4	2.762	60500000	79920000	69010000	89130000	71020000	100900000	25180000	35090000	11310000	58970000	59590000	61440000	60160000	56870000	55920000	58-61-7	HMDB0000050	C00212	ko01100//Metabolic pathways;ko02010//ABC transporters;ko00230//Purine metabolism	Global and overview maps;Membrane transport;Nucleotide metabolism	Environmental Information Processing;Metabolism
Com_20_pos	Harmine	Alkaloids and derivatives	POS	C13H12N2O	6.587	10467	7515	10950	8662	9452	7003	10812	11442	4627	8840	6988	6827	8645	9628	12490	442-51-3	HMDB0030311	C06538	ko01063//Biosynthesis of alkaloids derived from shikimate pathway;ko00901//Indole alkaloid biosynthesis	Biosynthesis of other secondary metabolites;Chemical structure transformation maps	Metabolism
Com_200_pos	Nε,Nε,Nε-trimethyllysine	Amino Acid And Derivatives	POS	C9H20N2O2	0.76	1658000	3339000	2142000	792800	1428000	1275000	1834000	2604000	1483000	1266000	1164000	721300	1645000	2232000	1624000	--	--	-	-	-	-
Com_201_pos	Nε-(1-Carboxymethyl)-L-lysine	Amino Acid And Derivatives	POS	C8H16N2O4	0.84	320600	283100	273200	176000	145800	180300	231200	231000	201100	148700	194200	123700	207300	188900	223100	--	--	-	-	-	-
Com_202_pos	N2-Acetyl-L-lysine	Amino Acid And Derivatives	POS	C8H16N2O3	1.03	105000000	64850000	75480000	49300000	51960000	48480000	74670000	69610000	74810000	47180000	52430000	54360000	83980000	51430000	57270000	1946-82-3	HMDB0000446	-	-	-	-
Com_203_pos	Tilarginine	Amino Acid And Derivatives	POS	C7H16N4O2	0.95	3368000	1508000	1561000	990900	528700	828100	1542000	2034000	211200	670800	979800	557300	1432000	1324000	1175000	17035-90-4	HMDB0029416	-	-	-	-
Com_204_pos	N-Methyl-a-aminoisobutyric acid	Amino Acid And Derivatives	POS	C5H11NO2	1.22	17220000	20470000	22800000	5525000	4832000	5918000	8756000	19400000	8223000	11140000	13520000	13550000	13040000	11220000	11660000	2566-34-9	HMDB0002141	-	-	-	-
Com_205_pos	Lysopc 20:0	Lipids	POS	C28H58NO7P	15.1	327700	211300	217600	36450	34810	73140	1229	2265	24890	36610	54110	50770	82100	65800	78920	--	--	-	-	-	-
Com_206_pos	L-Saccharopine	Amino Acid And Derivatives	POS	C11H20N2O6	1.03	6568000	5531000	3131000	374500	198500	307000	2348000	4133000	971700	1731000	2746000	1732000	2688000	2334000	2258000	997-68-2	HMDB0000279	C00449	ko01100//Metabolic pathways;ko01110//Biosynthesis of secondary metabolites;ko01230//Biosynthesis of amino acids;ko00310//Lysine degradation;ko00300//Lysine biosynthesis	Amino acid metabolism;Global and overview maps	Metabolism
Com_207_pos	L-Methionine sulfone	Amino Acid And Derivatives	POS	C5H11NO4S	1.84	3150000	3811000	2720000	546400	371300	521000	1305000	4020000	643400	1148000	1940000	1215000	1718000	1774000	1844000	7314-32-1	HMDB0062174	-	-	-	-
Com_208_pos	L-Methionine Methyl Ester	Amino Acid And Derivatives	POS	C6H13NO2S	0.95	30090	44650	26942	17185	12040	6684	39640	27560	23917	15900	18136	20241	13430	27540	42880	--	--	-	-	-	-
Com_209_pos	L-Cysteine-glutathione gisulfide	Amino Acid And Derivatives	POS	C13H22N4O8S2	0.96	16170	29110	18460	10620	9032	10370	16234	8948	13420	14530	13480	12694	8500	16410	20950	--	--	-	-	-	-
Com_21_pos	Muscone	Organoheterocyclic compounds	POS	C16H30O	15.95	31750	33310	28850	14930	17370	18200	17570	19060	14880	14500	17240	18190	22390	24370	23010	541-91-3	HMDB0034181	-	-	-	-
Com_210_pos	L-Alanyl-L-leucine	Amino Acid And Derivatives	POS	C9H18N2O3	4.45	48360	50040	51640	9903	9720	13830	5051	34030	3448	2997	6445	3936	15330	20060	22370	-	HMDB0251509	-	-	-	-
Com_211_pos	Isomaltose	Carbohydrates And Its Derivatives	POS	C12H22O11	0.9	81970	128500	101200	84840	70160	78250	73400	127300	355900	112800	70030	132800	126200	76720	122900	37169-69-0	HMDB0002923	C00252	ko01100//Metabolic pathways;ko00500//Starch and sucrose metabolism	Carbohydrate metabolism;Global and overview maps	Metabolism
Com_212_pos	d-(+)-chiro-inositol	Alcohols and polyols	POS	C6H12O6	18.32	178600	145100	171500	176600	168800	175000	143600	134600	125700	144200	136700	145700	160500	150500	173700	643-12-9	HMDB0240209	C19891	ko01100//Metabolic pathways;ko01120//Microbial metabolism in diverse environments;ko00562//Inositol phosphate metabolism	Carbohydrate metabolism;Global and overview maps	Metabolism
Com_213_pos	Homoserine	Amino Acid And Derivatives	POS	C4H9NO3	0.9	2683000	3424000	3655000	1017000	836700	1464000	680200	1571000	610100	1260000	1619000	1388000	1390000	1483000	1573000	672-15-1	HMDB0000719	C00263	ko01100//Metabolic pathways;ko01110//Biosynthesis of secondary metabolites;ko01120//Microbial metabolism in diverse environments;ko01230//Biosynthesis of amino acids;ko00270//Cysteine and methionine metabolism;ko00260//Glycine, serine and threonine metabolism;ko00300//Lysine biosynthesis;ko00920//Sulfur metabolism	Amino acid metabolism;Energy metabolism;Global and overview maps	Metabolism
Com_214_pos	Homocysteic acid	Amino Acid And Derivatives	POS	C4H9NO5S	1.83	353170	135600	325500	717000	722100	829600	164500	53500	311800	299800	299900	308200	403100	472500	420800	-	HMDB0251520	-	-	-	-
Com_215_pos	Histidine	Amino Acid And Derivatives	POS	C6H9N3O2	0.81	5117000	4347000	4069000	1559000	1051000	984900	4317000	10320000	2141000	3012000	5013000	3109000	3477000	3595000	3818000	71-00-1	HMDB0000177	-	-	-	-
Com_216_pos	glutathione disulfide	Amino Acid And Derivatives	POS	C20H32N6O12S2	1.81	12810	13630	12810	13530	5959	20360	14284	2655	7052	1989	2656	6814	8746	7805	8840	27025-41-8	HMDB0003337	C00127	ko01100//Metabolic pathways;ko00480//Glutathione metabolism	Global and overview maps;Metabolism of other amino acids	Metabolism
Com_217_pos	Gly-Phe	Amino Acid And Derivatives	POS	C11H14N2O3	4.88	38690	46520	28550	9526	12695	4895	9099	29640	4953	5834	5666	4845	9451	13730	19020	-	HMDB0028848	-	-	-	-
Com_218_pos	Glutamine	Amino Acid And Derivatives	POS	C5H10N2O3	0.81	350200000	227700000	265300000	305700000	167800000	200500000	500100000	611000000	189800000	469700000	517600000	433000000	436100000	483500000	419900000	5959-95-5	HMDB0003423	-	-	-	-
Com_219_pos	Ergothioneine	Amino Acid And Derivatives	POS	C9H15N3O2S	1.03	22830	27840	48740	22790	25150	30160	19080	16760	18540	47970	39020	32100	19230	44830	15320	497-30-3	HMDB0003045	C05570	ko01100//Metabolic pathways;ko00340//Histidine metabolism	Amino acid metabolism;Global and overview maps	Metabolism
Com_22_pos	Scopoletin	Phenylpropanoids and polyketides	POS	C10H8O4	6.933	887500	991000	1319000	1018000	1979000	1120000	674400	771500	840400	71020	206500	105200	913300	686700	661300	92-61-5	HMDB0034344	C01752	ko01110//Biosynthesis of secondary metabolites;ko01061//Biosynthesis of phenylpropanoids	Chemical structure transformation maps;Global and overview maps	Metabolism
Com_220_pos	Valine	Amino Acid And Derivatives	POS	C5H11NO2	1.09	23130000	22740000	28250000	6168000	5915000	6617000	8979000	16950000	7196000	10610000	20250000	13050000	13260000	14380000	13480000	72-18-4	HMDB0000883	-	-	-	-
Com_221_pos	Proline	Amino Acid And Derivatives	POS	C5H9NO2	0.96	74120000	106700000	104200000	6960000	7027000	7664000	6371000	6956000	7669000	4591000	6109000	4577000	32400000	28690000	33240000	344-25-2	HMDB0003411	-	-	-	-
Com_222_pos	Dl-Norleucine	Amino Acid And Derivatives	POS	C6H13NO2	0.9	11190000	18050000	15280000	12590000	9600000	11910000	9157000	6920000	6336000	5467000	3964000	4923000	9593000	9538000	8436000	-	HMDB0251526	-	-	-	-
Com_223_pos	DL-Leucine	Amino Acid And Derivatives	POS	C6H13NO2	2.3	473800	574000	550400	68060	60290	66430	84510	466400	135000	236100	361700	255200	306700	290500	276500	--	--	-	-	-	-
Com_224_pos	Dl-Indole-3-lactic acid	Organoheterocyclic compounds	POS	C11H11NO3	4.87	41000000	33010000	29790000	2834000	1126000	1673000	6465000	32090000	2155000	7714000	15380000	8342000	17510000	16770000	20490000	--	--	-	-	-	-
Com_225_pos	Dl-Dihydrosphingosine	Alcohols and polyols	POS	C18H39NO2	10.41	88240	72080	58890	110300	109600	106700	68810	54940	128800	90750	121700	115600	84870	86970	99330	--	--	-	-	-	-
Com_226_pos	Dl-Alanyl-glycine	Amino Acid And Derivatives	POS	C5H10N2O3	0.84	234200000	171600000	177100000	209000000	136300000	143000000	294300000	401900000	114900000	296200000	320700000	283100000	268800000	276700000	265600000	--	--	-	-	-	-
Com_227_pos	5-Hydroxylysine	Amino Acid And Derivatives	POS	C6H14N2O3	0.9	559100	817800	676600	494300	459300	619800	512200	765700	678600	458400	536700	598400	573500	670300	621200	-	HMDB0245508	C16741	ko01100//Metabolic pathways;ko00310//Lysine degradation	Amino acid metabolism;Global and overview maps	Metabolism
Com_228_pos	Dl-3-Hydroxynorvaline	Amino Acid And Derivatives	POS	C5H11NO3	0.85	5638000	7139000	6264000	4099000	4716000	5256000	1025000	1928000	1358000	3161000	3138000	3608000	3045000	3195000	3281000	--	--	-	-	-	-
Com_229_pos	D-Homocysteine	Amino Acid And Derivatives	POS	C4H9NO2S	1.86	154700	195700	120400	41090	92430	96170	51640	217500	51220	109700	100700	111600	42510	101000	153600	--	--	-	-	-	-
Com_23_pos	Leonurine	Alkaloids and derivatives	POS	C14H21N3O5	10.915	13090	10570	11530	13320	17500	11060	14630	10990	8377	11720	12300	16370	8291	15440	13610	-	HMDB0254014	-	-	-	-
Com_230_pos	Deoxyadenosine	Nucleotide And Its Derivates	POS	C10H13N5O3	2.78	459200	279400	461300	80660	72080	92570	32750	31020	24980	68200	57700	71680	139500	153700	145000	958-09-8	HMDB0000101	C00559	ko01100//Metabolic pathways;ko02010//ABC transporters;ko00230//Purine metabolism	Global and overview maps;Membrane transport;Nucleotide metabolism	Environmental Information Processing;Metabolism
Com_231_pos	Cycloleucine	Amino Acid And Derivatives	POS	C6H11NO2	0.84	269600000	188500000	219700000	231600000	144600000	168200000	445100000	566100000	137800000	372600000	396000000	331200000	374100000	358900000	368900000	52-52-8	HMDB0062225	-	-	-	-
Com_232_pos	Asp-glu	Amino Acid And Derivatives	POS	C9H14N2O7	0.96	707200	406800	512700	889900	546200	685300	3067000	8474000	3993000	3587000	3374000	3441000	2718000	2425000	2416000	-	HMDB0028752	-	-	-	-
Com_233_pos	Aspartic Acid	Amino Acid And Derivatives	POS	C4H7NO4	0.84	5661000	7773000	8233000	4301000	4818000	7054000	1020000	1981000	1443000	3647000	3605000	3944000	4031000	3831000	3865000	1783-96-6	HMDB0006483	-	-	-	-
Com_234_pos	Allopurinol	Nucleotide And Its Derivates	POS	C5H4N4O	2.69	19230	16350	25660	37360	11390	34460	87910	2823	98530	60770	29180	21870	27090	30360	37650	315-30-0	HMDB0014581	-	-	-	-
Com_235_pos	Ala-gly	Amino Acid And Derivatives	POS	C5H10N2O3	0.84	36850000	22590000	25410000	30540000	13950000	19040000	70710000	115500000	17340000	48140000	67020000	54510000	52580000	45180000	52240000	687-69-4	HMDB0006899	-	-	-	-
Com_236_pos	Adenosine 5'-Diphosphate	Nucleotide And Its Derivates	POS	C10H15N5O10P2	1.05	118600	141800	92620	67720	52210	84210	125100	266800	396200	66390	83240	56640	169100	193100	135200	58-64-0	HMDB0001341	C00008	ko01100//Metabolic pathways;ko01110//Biosynthesis of secondary metabolites;ko00230//Purine metabolism;ko00908//Zeatin biosynthesis;ko00190//Oxidative phosphorylation;ko00195//Photosynthesis	Energy metabolism;Global and overview maps;Metabolism of terpenoids and polyketides;Nucleotide metabolism	Metabolism
Com_237_pos	5-Methyl-dl-tryptophan	Amino Acid And Derivatives	POS	C12H14N2O2	1.06	52390	66590	59510	61250	48280	53990	38270	60580	9619	22020	17770	34580	41890	30110	35930	--	--	-	-	-	-
Com_238_pos	5-Methoxyindoleacetic acid	Organoheterocyclic compounds	POS	C11H11NO3	4.87	1037000	403400	635600	950600	568100	1318000	392000	324800	343000	151400	36910	155000	439000	587300	583100	3471-31-6	HMDB0004096	C05660	ko00380//Tryptophan metabolism	Amino acid metabolism	Metabolism
Com_239_pos	5-Aminosalicylic Acid	Organic Acid And Its Derivatives	POS	C7H7NO3	1.68	60160	137100	116000	113000	197700	76300	62220	127100	140100	127400	40760	65780	54070	147400	109500	89-57-6	HMDB0014389	-	-	-	-
Com_24_pos	Isopsoralen	Phenylpropanoids and polyketides	POS	C11H6O3	7.927	114700	82790	111500	88190	170300	20480	89370	148600	213400	46470	94470	85020	78820	153100	99080	523-50-2	HMDB0033930	C09060	ko01110//Biosynthesis of secondary metabolites;ko01061//Biosynthesis of phenylpropanoids	Chemical structure transformation maps;Global and overview maps	Metabolism
Com_240_pos	2-(Dimethylamino)Guanosine	Nucleotide And Its Derivates	POS	C12H17N5O5	4.57	147800	135200	236200	21050	43350	45830	38670	51150	35780	16770	16690	16150	88540	61510	70010	--	--	-	-	-	-
Com_241_pos	1-Methylnicotinamide	Organoheterocyclic compounds	POS	C7H9N2O+	2.68	62420	108100	74430	141700	133400	119300	344100	125900	324400	54850	45450	55660	184400	182600	157600	3106-60-3	HMDB0000699	C02918	ko01100//Metabolic pathways;ko00760//Nicotinate and nicotinamide metabolism	Global and overview maps;Metabolism of cofactors and vitamins	Metabolism
Com_242_pos	D-Pyroglutamic acid	Amino Acid And Derivatives	POS	C5H7NO3	1.62	11560000	4316000	5785000	7534000	2469000	2941000	49200000	159300000	52140000	44070000	32760000	35780000	39440000	26300000	38330000	--	--	C02237	ko01100//Metabolic pathways	Global and overview maps	Metabolism
Com_243_pos	Indole	Organoheterocyclic compounds	POS	C8H7N	4.87	3006000	2238000	1701000	187300	91130	124500	295800	2022000	148800	486600	893500	503600	1068000	1001000	1200000	109-97-7	HMDB0035924	C00463	ko01100//Metabolic pathways;ko01110//Biosynthesis of secondary metabolites;ko00380//Tryptophan metabolism;ko00400//Phenylalanine, tyrosine and tryptophan biosynthesis;ko00402//Benzoxazinoid biosynthesis	Amino acid metabolism;Biosynthesis of other secondary metabolites;Global and overview maps	Metabolism
Com_244_pos	Homocysteine	Amino Acid And Derivatives	POS	C4H9NO2S	0.84	40130	51500	59910	28880	45670	27520	34773	49117	32473	36350	30220	37630	25620	30280	45930	6027-13-0	HMDB0000742	-	-	-	-
Com_245_pos	S-Adenosyl-L-homocysteine	Amino Acid And Derivatives	POS	C14H20N6O5S	1.84	77370	28640	23340	7381	9858	9543	29089	13133	14167	13060	5671	8301	14630	12790	10450	979-92-0	HMDB0000939	C00021	ko01100//Metabolic pathways;ko01230//Biosynthesis of amino acids;ko00270//Cysteine and methionine metabolism	Amino acid metabolism;Global and overview maps	Metabolism
Com_246_pos	Alpha-Linolenic acid	Lipids	POS	C18H30O2	12.64	1584000	2729000	2884000	637400	341300	287300	165300	218000	206200	450200	559800	388400	921200	859700	856300	463-40-1	HMDB0001388	C06427	ko01100//Metabolic pathways;ko01110//Biosynthesis of secondary metabolites;ko01060//Biosynthesis of plant secondary metabolites;ko01070//Biosynthesis of plant hormones;ko01040//Biosynthesis of unsaturated fatty acids;ko00592//alpha-Linolenic acid metabolism	Chemical structure transformation maps;Global and overview maps;Lipid metabolism	Metabolism
Com_247_pos	L-Methionine	Amino Acid And Derivatives	POS	C5H11NO2S	1.38	1043000	705000	855400	224800	133700	149900	1183000	5472000	333000	1041000	1844000	1205000	1053000	1065000	1128000	59-51-8	HMDB0033951	C00073	ko01100//Metabolic pathways;ko01110//Biosynthesis of secondary metabolites;ko01060//Biosynthesis of plant secondary metabolites;ko01230//Biosynthesis of amino acids;ko01070//Biosynthesis of plant hormones;ko01210//2-Oxocarboxylic acid metabolism;ko00270//Cysteine and methionine metabolism;ko00970//Aminoacyl-tRNA biosynthesis;ko00966//Glucosinolate biosynthesis	Amino acid metabolism;Biosynthesis of other secondary metabolites;Chemical structure transformation maps;Global and overview maps;Translation	Genetic Information Processing;Metabolism
Com_248_pos	UDP-N-acetylglucosamine	Nucleotide And Its Derivates	POS	C17H27N3O17P2	0.99	47060	20520	16050	13980	6477	22410	11180	6636	11564	15370	15520	15078	12840	17220	17160	528-04-1	HMDB0000290	C00043	ko01100//Metabolic pathways;ko00520//Amino sugar and nucleotide sugar metabolism;ko01502//Vancomycin resistance;ko04931//Insulin resistance	Carbohydrate metabolism;Drug resistance: antimicrobial;Endocrine and metabolic disease;Global and overview maps	Human Diseases;Metabolism
Com_249_pos	Lysopc 17:0	Lipids	POS	C25H52NO7P	13.17	106600	77410	73540	14940	15710	43180	11940	23540	67960	13580	19530	20860	49650	37260	34840	--	--	-	-	-	-
Com_25_pos	Bornyl acetate	Phenols And Its Derivatives	POS	C12H20O2	9.209	48650	16290	27170	13600	19460	11280	25120	15870	18110	17990	21250	19480	18460	29440	30520	-	HMDB0303194	-	-	-	-
Com_250_pos	Lysopc 14:0	Lipids	POS	C22H46NO7P	11.37	53760	88780	67780	41150	30770	59720	25150	38060	30240	32570	23920	45740	40930	43860	47800	--	--	-	-	-	-
Com_251_pos	Lysine	Amino Acid And Derivatives	POS	C6H14N2O2	0.85	152100000	121700000	124800000	133900000	79440000	84190000	220500000	276200000	66760000	198600000	233800000	174400000	198800000	173300000	179300000	10098-89-2	HMDB0301757	-	-	-	-
Com_252_pos	D-Myo-inositol 4-monophosohate	Organic Acid And Its Derivatives	POS	C6H13O9P	0.92	2009000	2354000	2127000	1403000	1091000	2545000	812600	618600	1198000	1453000	1984000	1429000	1217000	1467000	1281000	--	--	-	-	-	-
Com_253_pos	Adenosine5-phosphosulfate	Nucleotide And Its Derivates	POS	C10H14N5O10PS	1.05	33540	29120	50540	32677	30360	34420	40540	58200	88420	29180	16930	29140	42180	46640	30190	--	--	-	-	-	-
Com_254_pos	8-Hydroxy-2-Deoxyguanosine	Nucleotide And Its Derivates	POS	C10H13N5O5	0.96	43450	90010	50830	53120	72040	56240	43200	31280	28790	23960	26620	18800	39380	81980	56700	88847-89-6	HMDB0003333	-	-	-	-
Com_255_pos	3'-Aenylic Acid	Nucleotide And Its Derivates	POS	C10H14N5O7P	5.13	43300	49910	46960	19130	12940	40350	42940	59340	60720	27370	20370	22380	20270	52670	44740	--	--	-	-	-	-
Com_256_pos	2-Deoxy-D-galactose	Carbohydrates And Its Derivatives	POS	C6H12O5	0.69	1829000	1227000	1219000	903200	775600	885700	1038000	678800	1019000	688500	989600	824000	1007000	863100	788000	25494-04-6	HMDB0012327	-	-	-	-
Com_257_pos	dAMP	Nucleotide And Its Derivates	POS	C10H14N5O6P	1.47	541500	629700	417500	353400	321600	487900	522900	770900	651300	230500	241700	193200	443200	478900	335700	653-63-4	HMDB0000905	C00360	ko01100//Metabolic pathways;ko00230//Purine metabolism	Global and overview maps;Nucleotide metabolism	Metabolism
Com_258_pos	1-Methylguanosine	Nucleotide And Its Derivates	POS	C11H15N5O5	4.04	13700	38010	43240	11450	6261	69340	48030	93650	42530	18660	9933	4172	25640	23610	22360	2140-65-0	HMDB0001563	-	-	-	-
Com_259_pos	thiamine phosphate	Nucleotide And Its Derivates	POS	C12H18ClN4O4PS	0.84	186000	247500	282300	205900	182400	203000	88630	125400	64110	229500	187100	219800	180600	191800	207100	495-23-8	HMDB0002666	C01081	ko01100//Metabolic pathways;ko00730//Thiamine metabolism	Global and overview maps;Metabolism of cofactors and vitamins	Metabolism
Com_26_pos	(-)-Arctigenin	Phenylpropanoids and polyketides	POS	C21H24O6	9.652	4645	3262	9114	19990	23790	15100	11110	17963	23530	5160	5313	4120	8906	16970	14840	--	--	-	-	-	-
Com_260_pos	Lappaconitine	Alkaloids and derivatives	POS	C32H44N2O8	7.37	3481000	4295000	4576000	13680000	15490000	12860000	2669417	1821410	1405806	2504000	2011000	1905000	3756000	5098000	6008000	--	--	-	-	-	-
Com_261_pos	Ammothamnine	Alkaloids and derivatives	POS	C15H24N2O2	4.64	8868	12070	8171	9857	3978	3262	6590	7622	5460	3244	6159	5322	2761	5465	3104	--	--	-	-	-	-
Com_262_pos	Tetrahydropapaverine	Alkaloids and derivatives	POS	C20H25NO4	6.91	35700	64110	48850	21690	32550	16510	12440	18799	16943	17500	22990	16520	15820	27830	35210	-	HMDB0258902	-	-	-	-
Com_263_pos	Aloin	Phenols And Its Derivatives	POS	C21H22O9	7.43	6663	9705	8072	5484	11830	8544	4276	22480	11010	4429	3991	3754	6300	6592	4372	8015-61-0	HMDB0035219	-	-	-	-
Com_264_pos	Scopine	Organoheterocyclic compounds	POS	C8H13NO2	0.87	54340	58720	64100	58260	54630	52500	51030	62120	44440	30680	32180	48410	51340	50360	64370	-	HMDB0258181	-	-	-	-
Com_265_pos	Glucosamine	Carbohydrates And Its Derivatives	POS	C6H13NO5	0.793	90450	99400	39360	105000	66590	124600	213200	82480	86110	177600	79790	110482	92110	117200	137400	14257-69-3	HMDB0030091	-	-	-	-
Com_266_pos	Stachydrine	Amino Acid And Derivatives	POS	C7H13NO2	1.008	1166000	699700	805400	211300	173700	163300	451900	2045000	586700	157700	153200	134600	635300	575600	671400	471-87-4	HMDB0004827	-	-	-	-
Com_267_pos	6-Hydroxyflavone	Flavonoids	POS	C15H10O3	9.47	2413	2137	4730	6443	7204	5068	14080	16890	5078	5524	8614	3646	6946	7260	9017	--	--	-	-	-	-
Com_268_pos	Trigonelline	Alkaloids and derivatives	POS	C7H7NO2	1	98610	106300	173200	92190	45880	72100	15080	16650	22960	52370	36800	48300	52410	48600	58530	535-83-1	HMDB0000875	C01004	ko00760//Nicotinate and nicotinamide metabolism	Metabolism of cofactors and vitamins	Metabolism
Com_269_pos	D-Glucosamine	Carbohydrates And Its Derivatives	POS	C6H13NO5	0.79	60640	214800	100900	81040	223800	94550	223600	59940	84690	200600	67020	139300	165500	126100	147400	14257-69-3	HMDB0030091	C00329	ko01100//Metabolic pathways;ko00520//Amino sugar and nucleotide sugar metabolism	Carbohydrate metabolism;Global and overview maps	Metabolism
Com_27_pos	Maltitol	Lipids	POS	C12H24O11	0.914	462900	466700	408500	288500	375000	394900	458200	364400	626600	364500	354900	578700	549100	350100	491100	585-88-6	HMDB0002928	-	-	-	-
Com_270_pos	Alpinetin	Flavonoids	POS	C16H14O4	9.11	8348	6956	4428	13040	22760	11510	11079	14053	18270	6841	6759	4809	8322	16760	9584	-	HMDB0248258	-	-	-	-
Com_271_pos	Allicin	Organic Acid And Its Derivatives	POS	C6H10OS2	7.57	333100	326000	323400	571600	624100	527300	126325	114971	120900	180700	199800	237000	300500	369100	388800	539-86-6	HMDB0033963	-	-	-	-
Com_272_pos	4',7-Dimethoxyisoflavone	Flavonoids	POS	C17H14O4	11.41	2116	3789	4579	2491	3647	3308	3473	4633	4559	6096	4791	5916	5875	2295	5853	--	--	-	-	-	-
Com_274_pos	Deoxyarbutin	Phenols And Its Derivatives	POS	C11H14O3	1.23	128400	122600	151100	152100	114300	139900	90090	63840	84770	185100	208100	164900	171700	140000	135300	--	--	-	-	-	-
Com_275_pos	Pilocarpine	Alkaloids and derivatives	POS	C11H16N2O2	4.24	11050	14750	20580	10550	10390	14440	10134	6349	6199	5088	9721	6284	14630	11420	9759	54-71-7	HMDB0015217	C07474	ko01110//Biosynthesis of secondary metabolites;ko01065//Biosynthesis of alkaloids derived from histidine and purine	Chemical structure transformation maps;Global and overview maps	Metabolism
Com_276_pos	Dicoumarol	Phenylpropanoids and polyketides	POS	C19H12O6	13.06	14870	16990	22530	14070	12120	10460	3062	19220	2758	6410	5096	4973	9278	14370	14220	66-76-2	HMDB0014411	-	-	-	-
Com_277_pos	Xylitol	Carbohydrates And Its Derivatives	POS	C5H12O5	1.14	879600	565700	470600	2019000	558400	698800	121300	203740	51390	178300	339100	191000	422000	450200	459100	-	HMDB0242149	C00379	ko01100//Metabolic pathways;ko02010//ABC transporters;ko00040//Pentose and glucuronate interconversions	Carbohydrate metabolism;Global and overview maps;Membrane transport	Environmental Information Processing;Metabolism
Com_278_pos	Isatin	Organoheterocyclic compounds	POS	C8H5NO2	6.37	15570	24245	13510	24060	37020	26761	31570	23970	49060	27930	18943	21808	28870	25720	22610	91-56-5	HMDB0061933	-	-	-	-
Com_279_pos	7-Methoxy-4-methylcoumarin	Phenylpropanoids and polyketides	POS	C11H10O3	7.79	23500	30220	18980	22360	55770	11270	26539	4899	36361	16766	17578	21783	15880	26070	34150	--	--	-	-	-	-
Com_28_pos	Sinapinic Acid	Phenolic acids	POS	C11H12O5	6.865	95330	228800	253700	165800	268600	169900	121900	65170	168700	179800	91940	56760	150400	127000	220100	7361-90-2	HMDB0034069	-	-	-	-
Com_280_pos	5-methoxyflavone	Flavonoids	POS	C16H12O3	10.47	3766	5357	10830	13440	8839	5594	2815	6530	6248	3265	6248	3285	3857	3775	6129	--	--	-	-	-	-
Com_281_pos	TBHQ	Phenols And Its Derivatives	POS	C10H14O2	11.73	1007000	1033000	1031000	980000	1029000	1033000	1002000	964600	1001000	1001000	1068000	899500	1111000	955900	1048000	1948-33-0	HMDB0032062	-	-	-	-
Com_282_pos	7-Ethylcamptothecin	Alkaloids and derivatives	POS	C22H20N2O4	9.44	575300	973443	678350	370000	346477	339000	550800	970200	287200	93590	142200	112559	385600	517400	490200	--	--	-	-	-	-
Com_283_pos	Benzoyleneurea	Organoheterocyclic compounds	POS	C8H6N2O2	11.68	15320000	14560000	15760000	15070000	15140000	13630000	12850000	13890000	14220000	13890000	16220000	14670000	15790000	13350000	16180000	-	HMDB0249051	-	-	-	-
Com_285_pos	Sanguinarine	Alkaloids and derivatives	POS	C20H14NO4+	7.5	47530	57570	37890	18740	33610	33670	16424	19716	9501	9569	11941	10912	11000	14420	18120	2447-54-3	HMDB0029367	C06162	ko01100//Metabolic pathways;ko00950//Isoquinoline alkaloid biosynthesis	Biosynthesis of other secondary metabolites;Global and overview maps	Metabolism
Com_286_pos	6-Paradol	Phenols And Its Derivatives	POS	C17H26O3	12.85	312400	573600	565700	93560	69690	65400	41250	46570	35410	75510	121100	61690	153600	135200	148900	27113-22-0	HMDB0030801	-	-	-	-
Com_287_pos	Zerumbone	Terpenoids	POS	C15H22O	13.05	14100	18920	13390	17040	17490	13470	15750	18080	11280	21020	12860	20050	16860	13170	16910	-	HMDB0245523	-	-	-	-
Com_288_pos	Terpinyl Acetate	Terpenoids	POS	C12H20O2	1.16	209527	287700	230300	155200	192000	148076	586200	752300	492200	155400	88540	75210	399200	295200	256600	--	--	-	-	-	-
Com_289_pos	2-Pyrrolidinone	Organoheterocyclic compounds	POS	C4H7NO	2.369	13830	16210	34000	2943	11457	14334	7059	33260	11740	10053	12920	7004	6060	12080	11260	616-45-5	HMDB0002039	-	-	-	-
Com_29_pos	Coumarin	Phenylpropanoids and polyketides	POS	C9H6O2	8.133	8097	3469	14010	7292	10810	12840	26290	8681	13180	11830	9236	5533	8026	19880	16480	91-64-5	HMDB0001218	C05851	ko01110//Biosynthesis of secondary metabolites	Global and overview maps	Metabolism
Com_290_pos	Triethyl citrate	Organic Acid And Its Derivatives	POS	C12H20O7	9.15	31620	30890	50860	27600	46770	32400	60860	29200	18030	23360	23400	35130	44930	96250	68040	77-93-0	HMDB0034263	-	-	-	-
Com_291_pos	5-Methoxytryptamine	Organoheterocyclic compounds	POS	C11H14N2O	5.4	16720	13313	6839	13538	12412	13382	11220	15390	12696	7332	8101	9455	14800	17450	6048	608-07-1	HMDB0004095	C05659	ko00380//Tryptophan metabolism	Amino acid metabolism	Metabolism
Com_292_pos	7,8-Dihydroxy-4-methylcoumarin	Phenylpropanoids and polyketides	POS	C10H8O4	6.842	77250	100700	147300	125000	172400	114400	45629	33680	51926	44784	45535	45404	23530	69890	81530	--	--	-	-	-	-
Com_294_pos	Songorine	Alkaloids and derivatives	POS	C22H31NO3	5.57	25550	47710	50610	16910	19380	19970	40520	11140	33730	16040	15490	21730	31110	28650	40900	--	--	-	-	-	-
Com_296_pos	Nootkatone	Terpenoids	POS	C15H22O	12.56	20360	21100	14670	16740	6482	17410	16020	20910	19570	19660	13900	18220	13950	12750	16300	-	HMDB0303909	-	-	-	-
Com_297_pos	5-Methyl-7-methoxyisoflavone	Flavonoids	POS	C17H14O3	12.4	34800	77090	37370	24420	87920	100000	47360	47590	63360	73910	66730	74800	101100	103700	133900	--	--	-	-	-	-
Com_298_pos	Daurisoline	Alkaloids and derivatives	POS	C37H42N2O6	6.16	29980	17220	19830	8130	17620	59550	15310	19164	11990	8157	8927	5993	9991	16730	6911	-	HMDB0250882	-	-	-	-
Com_299_pos	Nardosinone	Terpenoids	POS	C15H22O3	11.12	2138000	1812000	1793000	1570000	2069000	1908000	2190000	1937000	1912000	1871000	1979000	2054000	2015000	1873000	1619000	-	HMDB0255460	-	-	-	-
Com_3_pos	Methoxsalen	Phenylpropanoids and polyketides	POS	C12H8O4	9.259	4998	13260	11030	17730	24300	20390	6066	17947	33530	8235	8225	4161	9405	14040	21320	298-81-7	HMDB0014693	C01864	ko01110//Biosynthesis of secondary metabolites	Global and overview maps	Metabolism
Com_30_pos	Bergapten	Phenylpropanoids and polyketides	POS	C12H8O4	9.72	6145	7512	9800	7801	4257	8513	4060	3725	4345	3937	4901	4767	3907	1721	3119	484-20-8	HMDB0030637	C01557	ko01110//Biosynthesis of secondary metabolites;ko01061//Biosynthesis of phenylpropanoids	Chemical structure transformation maps;Global and overview maps	Metabolism
Com_300_pos	Sinapine	Phenolic acids	POS	C16H24NO5	5.75	7399	13722	12722	11297	10294	11740	16643	18500	8764	8544	14400	6486	13470	9726	11310	84123-22-8	HMDB0029379	C00933	ko01110//Biosynthesis of secondary metabolites;ko00940//Phenylpropanoid biosynthesis	Biosynthesis of other secondary metabolites;Global and overview maps	Metabolism
Com_302_pos	Complanatuside	Flavonoids	POS	C28H32O16	7.13	150700	221100	200300	67230	192000	93680	48182	24500	35780	19510	37079	38416	50530	117900	125800	--	--	-	-	-	-
Com_303_pos	(+)-Isocorynoline	Alkaloids and derivatives	POS	C20H23NO4	6.43	28570	7680	10930	15259	8300	20036	20800	32010	21030	15246	9909	9014	26940	19400	8900	--	--	-	-	-	-
Com_304_pos	Demethoxycurcumin	Phenols And Its Derivatives	POS	C20H18O5	10.66	4717	5215	11750	14250	5917	9649	3021	1356	4378	3179	4367	3925	3915	3878	3942	22608-11-3	HMDB0033801	C17742	ko01110//Biosynthesis of secondary metabolites;ko00945//Stilbenoid, diarylheptanoid and gingerol biosynthesis	Biosynthesis of other secondary metabolites;Global and overview maps	Metabolism
Com_305_pos	Micheliolide	Organoheterocyclic compounds	POS	C15H20O3	10.15	17570	6369	11239	14910	18720	10840	6297	42400	19260	19610	9697	16410	14650	15020	19790	-	HMDB0254704	-	-	-	-
Com_306_pos	Neodiosmin	Flavonoids	POS	C28H32O15	7.12	321200	275800	191200	10270	8688	32972	44295	28088	21334	27153	33868	21085	31880	43270	58530	-	HMDB0039857	-	-	-	-
Com_307_pos	Ethyl Coumarin-3-carboxylate	Phenylpropanoids and polyketides	POS	C12H10O4	9.29	14001	12810	14766	30520	55990	19620	13632	11412	88170	11006	11040	14610	16260	26190	23320	--	--	-	-	-	-
Com_308_pos	Alnustone	Phenylpropanoids and polyketides	POS	C19H18O	13.21	100500	173900	143800	5506	11184	16916	2918	4349	11814	16166	17069	12285	12210	33840	39680	33457-62-4	HMDB0031664	-	-	-	-
Com_309_pos	5,6,7-Trimethoxyflavone	Flavonoids	POS	C18H16O5	10.5	8965	20550	24770	16340	10920	16480	6281	16780	6826	3439	5863	2063	12010	12560	9977	--	--	-	-	-	-
Com_31_pos	Azelaic acid	Organic Acid And Its Derivatives	POS	C9H16O4	7.433	22040	49250	33000	8884	4837	9482	10815	14652	6689	4214	10581	4295	13070	10990	6469	123-99-9	HMDB0000784	-	-	-	-
Com_310_pos	Homoplantaginin	Flavonoids	POS	C22H22O11	7.186	126800000	177900000	183000000	167500000	200000000	161500000	2146000	2109000	13400000	6420000	5571000	8752000	88690000	134600000	135000000	--	--	-	-	-	-
Com_311_pos	Tabersonine	Alkaloids and derivatives	POS	C21H24N2O2	7.828	172900	212300	248800	539100	566300	511400	121027	198420	169058	27690	49780	58230	168100	226400	310500	--	--	C09244	ko01100//Metabolic pathways;ko01110//Biosynthesis of secondary metabolites;ko01063//Biosynthesis of alkaloids derived from shikimate pathway;ko00901//Indole alkaloid biosynthesis	Biosynthesis of other secondary metabolites;Chemical structure transformation maps;Global and overview maps	Metabolism
Com_312_pos	6-Hydroxy-4-methylcoumarin	Phenylpropanoids and polyketides	POS	C10H8O3	7.104	1364000	816700	2185350	2409529	2831325	2600799	19010000	13870000	12260000	3653000	3802000	5604000	4826000	8652000	9072000	--	--	-	-	-	-
Com_313_pos	Thiamine	Vitamins	POS	C12H17N4OS+	0.81	308000	286900	290100	453900	393500	554000	37470	14060	21370	60200	54260	40270	226600	195400	189100	-	HMDB0303167	C00378	ko01100//Metabolic pathways;ko02010//ABC transporters;ko04122//Sulfur relay system;ko00730//Thiamine metabolism	Folding, sorting and degradation;Global and overview maps;Membrane transport;Metabolism of cofactors and vitamins	Environmental Information Processing;Genetic Information Processing;Metabolism
Com_314_pos	DL-Glutamine	Amino Acid And Derivatives	POS	C5H10N2O3	0.84	245200000	190300000	209700000	242400000	129400000	164900000	432200000	500100000	120500000	346900000	441500000	362000000	339900000	327000000	338700000	--	--	-	-	-	-
Com_315_pos	VitaMin U	Vitamins	POS	C6H14ClNO2S	0.75	1701000	1284000	1339000	270900	230700	134500	112300	381000	365889	413300	911200	688800	742300	718900	729900	13065-25-3	HMDB0038670	-	-	-	-
Com_316_pos	L-lysine	Amino Acid And Derivatives	POS	C6H14N2O2	0.74	356500000	236400000	252200000	298900000	168800000	217800000	502300000	555700000	197400000	451500000	452400000	443900000	404400000	445700000	412900000	10098-89-2	HMDB0301757	C00047	ko01100//Metabolic pathways;ko01110//Biosynthesis of secondary metabolites;ko01120//Microbial metabolism in diverse environments;ko01060//Biosynthesis of plant secondary metabolites;ko01230//Biosynthesis of amino acids;ko02010//ABC transporters;ko01210//2-Oxocarboxylic acid metabolism;ko01064//Biosynthesis of alkaloids derived from ornithine, lysine and nicotinic acid;ko00970//Aminoacyl-tRNA bios…	Amino acid metabolism;Biosynthesis of other secondary metabolites;Chemical structure transformation maps;Global and overview maps;Membrane transport;Metabolism of cofactors and vitamins;Translation	Environmental Information Processing;Genetic Information Processing;Metabolism
Com_317_pos	L-Leucyl-L-alanine	Amino Acid And Derivatives	POS	C9H18N2O3	3	55960	111200	93830	3931	3978	11360	6465	11810	11601	18779	19404	15208	14930	17190	34590	-	HMDB0304783	-	-	-	-
Com_318_pos	D-Serine	Amino Acid And Derivatives	POS	C3H7NO3	0.851	4659000	4485000	5170000	1767000	1749000	2300000	1547000	2105000	853200	1403000	1879000	1524000	1924000	2229000	2510000	312-84-5	HMDB0003406	C00740	ko01100//Metabolic pathways;ko00260//Glycine, serine and threonine metabolism;ko01502//Vancomycin resistance	Amino acid metabolism;Drug resistance: antimicrobial;Global and overview maps	Human Diseases;Metabolism
Com_319_pos	Vincamine	Alkaloids and derivatives	POS	C21H26N2O3	7.21	722200	1148000	1493000	2727000	3809000	2846000	1646000	3038000	3360000	462200	656600	692500	1435000	2663000	2666000	-	HMDB0253707	-	-	-	-
Com_32_pos	Psoralen	Phenylpropanoids and polyketides	POS	C11H6O3	9.042	84580	126300	119600	267200	301400	281300	80580	199265	282000	89240	106200	126100	155600	266000	227500	66-97-7	HMDB0034272	C09305	ko01110//Biosynthesis of secondary metabolites;ko01061//Biosynthesis of phenylpropanoids	Chemical structure transformation maps;Global and overview maps	Metabolism
Com_320_pos	Adenine	Organoheterocyclic compounds	POS	C5H5N5	1.032	12380000	9120000	13120000	6381000	7414000	5802000	1330000	2272000	1658000	1325000	1480000	1084000	5780000	4838000	5440000	73-24-5	HMDB0000034	C00147	ko01100//Metabolic pathways;ko01110//Biosynthesis of secondary metabolites;ko00230//Purine metabolism;ko00908//Zeatin biosynthesis	Global and overview maps;Metabolism of terpenoids and polyketides;Nucleotide metabolism	Metabolism
Com_321_pos	beta-Alanine methyl ester	Amino Acid And Derivatives	POS	C4H9NO2	0.98	3237000	3745000	2059000	1229000	949900	1063000	3364000	5244000	1259000	2930000	3204000	2868000	3476000	3303000	3288000	--	--	-	-	-	-
Com_322_pos	1,2-dihydrotanshinquinone	Terpenoids	POS	C18H14O3	13.293	145200	278400	208600	85160	36290	11440	12300	11200	6747	7136	24149	43210	68940	48370	70260	-	HMDB0254643	-	-	-	-
Com_323_pos	Tanshindiol B	Alcohols and polyols	POS	C18H16O5	9.074	153700	225400	189900	344700	505300	356300	143100	397540	526000	115100	155100	142700	251100	399200	346500	--	--	-	-	-	-
Com_324_pos	Tanshindiol C	Alcohols and polyols	POS	C18H16O5	8.564	90720	110400	182600	391300	569300	357700	89475	213643	94694	108300	34710	33270	89040	135500	133700	--	--	-	-	-	-
Com_325_pos	Neocryptotanshinone	Terpenoids	POS	C19H22O4	12.151	12470	20340	24350	36000	17130	18140	16600	4400	21690	27370	10650	7149	18680	13890	15430	--	--	-	-	-	-
Com_326_pos	Ferruginol	Terpenoids	POS	C20H30O	12.355	2552	4978	11640	4552	4413	17150	3953	3702	6553	2935	2377	4704	2352	5760	4058	--	--	C09092	ko01110//Biosynthesis of secondary metabolites;ko00904//Diterpenoid biosynthesis	Global and overview maps;Metabolism of terpenoids and polyketides	Metabolism
Com_327_pos	1-Aminocyclopropanecarboxylic acid	Phytohormones	POS	C4H7NO2	0.894	4730000	4039000	4135000	3128000	3159000	3941000	3551000	6022000	1340000	4524000	4643000	3807000	4001000	4257000	4409000	22059-21-8	HMDB0036458	C01234	ko01100//Metabolic pathways;ko01110//Biosynthesis of secondary metabolites;ko01060//Biosynthesis of plant secondary metabolites;ko01070//Biosynthesis of plant hormones;ko00270//Cysteine and methionine metabolism	Amino acid metabolism;Chemical structure transformation maps;Global and overview maps	Metabolism
Com_328_pos	L-Phenylalanine	Amino Acid And Derivatives	POS	C9H11NO2	4.108	27390000	27520000	21090000	2875000	2742000	3423000	8509000	26010000	2591000	5004000	11100000	4535000	12090000	11750000	11830000	-	HMDB0250791	C00079	ko01100//Metabolic pathways;ko01110//Biosynthesis of secondary metabolites;ko01060//Biosynthesis of plant secondary metabolites;ko01230//Biosynthesis of amino acids;ko02010//ABC transporters;ko01061//Biosynthesis of phenylpropanoids;ko01070//Biosynthesis of plant hormones;ko01063//Biosynthesis of alkaloids derived from shikimate pathway;ko01210//2-Oxocarboxylic acid metabolism;ko00940//Phenylprop…	Amino acid metabolism;Biosynthesis of other secondary metabolites;Chemical structure transformation maps;Global and overview maps;Membrane transport;Metabolism of other amino acids;Translation	Environmental Information Processing;Genetic Information Processing;Metabolism
Com_329_pos	Levodopa	Amino Acid And Derivatives	POS	C9H11NO4	1.019	157600	353500	193600	149300	198000	201000	63410	74580	43650	89780	99230	98040	102200	103500	98050	59-92-7	HMDB0000181	C00355	ko01100//Metabolic pathways;ko01110//Biosynthesis of secondary metabolites;ko01060//Biosynthesis of plant secondary metabolites;ko01063//Biosynthesis of alkaloids derived from shikimate pathway;ko00350//Tyrosine metabolism;ko00950//Isoquinoline alkaloid biosynthesis;ko00965//Betalain biosynthesis	Amino acid metabolism;Biosynthesis of other secondary metabolites;Chemical structure transformation maps;Global and overview maps	Metabolism
Com_33_pos	Syringaldehyde	Phenols And Its Derivatives	POS	C9H10O4	6.897	635500	751500	516400	454700	583800	409800	1361000	1261000	876700	296200	277200	301600	611100	947500	934600	-	HMDB0258653	-	-	-	-
Com_330_pos	Nobiletin	Flavonoids	POS	C21H22O8	10.518	22530	19600	22190	9315	16280	17160	19390	17750	10850	18310	18960	22410	16040	24320	15850	478-01-3	HMDB0029540	-	-	-	-
Com_331_pos	NNK	Organoheterocyclic compounds	POS	C10H13N3O2	5.898	19137	17213	14210	37110	69750	23960	7389	17391	43968	6702	10552	15307	24900	23950	34280	64091-91-4	HMDB0011603	-	-	-	-
Com_332_pos	N'-Nitrosoanabasine	Alkaloids and derivatives	POS	C10H13N3O	5.006	279700	416500	441100	595700	901700	763800	80480	40320	194000	155358	170163	15850	300500	253900	380200	1133-64-8	HMDB0041939	-	-	-	-
Com_333_pos	6-hydroxy-7,8-dimethoxycoumarin	Phenylpropanoids and polyketides	POS	C11H10O5	10.21	1996000	2231000	2090000	1951000	4435000	2243000	2050000	1834000	2285000	2084000	2261000	2354000	3175000	9007000	4852000	--	--	-	-	-	-
Com_334_pos	(-)-Pinoresinol	Phenylpropanoids and polyketides	POS	C20H22O6	8.88	7703	7464	2835	7356	7524	3905	16360	17330	3841	5651	8238	4671	4651	3755	8511	--	--	C20455	ko01110//Biosynthesis of secondary metabolites	Global and overview maps	Metabolism
Com_335_pos	(+)-pinoresinol 4'-O-beta-D-glucopyranoside	Phenylpropanoids and polyketides	POS	C26H32O11	7.38	16290	77750	19640	32600	56360	21170	173300	98570	196200	31790	62180	45090	78240	73640	30510	--	--	-	-	-	-
Com_336_pos	16alpha-Hydroxydehydrotrametenolic acid	Terpenoids	POS	C30H46O4	9.95	6792	14250	21420	54270	84030	54790	10480	27873	83650	8078	13810	18960	22050	44450	47440	--	--	-	-	-	-
Com_337_pos	Deoxynojirimycin	Organoheterocyclic compounds	POS	C6H13NO4	0.73	4288	9405	7404	9771	8769	6457	11920	13660	10210	7916	8209	4095	9180	8903	16240	--	--	-	-	-	-
Com_338_pos	4-Hydroxytolbutamide	Alcohols and polyols	POS	C12H18N2O4S	6.3	189900	247600	279300	225700	287000	286900	7459	7622	52495	11280	11590	8354	90860	135400	173500	1185112-19-9	HMDB0006408	-	-	-	-
Com_339_pos	4',6,7-Trihydroxyisoflavone	Flavonoids	POS	C15H10O5	6.97	578100	1139000	696800	219500	194400	158100	321332	262433	122030	6935	12130	4787	246100	281200	324200	--	--	C14314	ko01110//Biosynthesis of secondary metabolites;ko00943//Isoflavonoid biosynthesis	Biosynthesis of other secondary metabolites;Global and overview maps	Metabolism
Com_34_pos	alpha-Asarone	Phenols And Its Derivatives	POS	C12H16O3	11.208	3522	4174	6804	4993	8299	7050	6382	3654	2656	3072	4926	3418	5157	5583	3396	-	HMDB0246912	-	-	-	-
Com_341_pos	N-benzyl-9Z,12Z,15Z-octadecatrienamide	Lipids	POS	C25H37NO	8.2	4345	5601	2447	2298	5883	3885	4555	2825	6525	4556	3149	5829	1765	4914	6520	--	--	-	-	-	-
Com_342_pos	Protobioside	Flavonoids	POS	C45H74O18	7.89	239200	193100	98590	32060	63520	8379	54175	27435	21500	10490	11419	7342	37490	46560	58710	--	--	-	-	-	-
Com_343_pos	Wighteone	Flavonoids	POS	C20H18O5	9.59	2009	11680	8623	9926	12850	8015	9486	24050	4462	2551	3435	4086	10550	10530	11850	--	--	-	-	-	-
Com_344_pos	(+)-Anwulignan	Phenylpropanoids and polyketides	POS	C20H24O4	6.42	130600	127300	117000	49010	90350	37380	151400	97910	105800	47540	21220	28730	81860	75700	106800	--	--	-	-	-	-
Com_345_pos	Peimisine	Alkaloids and derivatives	POS	C27H41NO3	6.85	9282	4949	9327	10220	6783	8797	10568	10620	14080	6920	6881	4311	6605	6487	6959	-	HMDB0256207	-	-	-	-
Com_346_pos	Alanine	Amino Acid And Derivatives	POS	C3H7NO2	0.86	338400	337400	391300	321600	367600	461100	282000	210800	210600	203300	289500	298000	306600	326300	289300	302-72-7	HMDB0062251	C01401	ko01100//Metabolic pathways;ko00460//Cyanoamino acid metabolism	Global and overview maps;Metabolism of other amino acids	Metabolism
Com_347_pos	Agarotetrol	Organoheterocyclic compounds	POS	C17H18O6	6.14	23490	14560	17485	10250	26220	17876	26390	30280	41180	18006	21365	20681	11550	37650	18670	--	--	-	-	-	-
Com_348_pos	Angelol A	Phenylpropanoids and polyketides	POS	C20H24O7	11.11	122500	111600	86070	94850	112000	66480	77660	61300	84330	102400	83800	213400	70520	63010	68930	--	--	-	-	-	-
Com_349_pos	Angelol K	Phenylpropanoids and polyketides	POS	C20H24O7	11.12	441100	454600	389300	391400	504600	265900	300500	230800	321900	354300	370000	928800	309200	278300	321800	--	--	-	-	-	-
Com_35_pos	Indole-3-acetic acid	Phytohormones	POS	C10H9NO2	7.567	27800	137600	111300	11082	23120	13720	13230	20130	30620	33090	38270	29020	26510	28380	42190	-	HMDB0302181	C00954	ko01100//Metabolic pathways;ko01070//Biosynthesis of plant hormones;ko00380//Tryptophan metabolism;ko04075//Plant hormone signal transduction	Amino acid metabolism;Chemical structure transformation maps;Global and overview maps;Signal transduction	Environmental Information Processing;Metabolism
Com_350_pos	Butylscopolamine	Alkaloids and derivatives	POS	C21H30NO4	9.13	1911	2712	2334	3654	6574	7652	1783	3917	5928	1308	1314	3795	2301	3779	4507	--	--	-	-	-	-
Com_351_pos	3alpha-Dihydrocadambine	Organoheterocyclic compounds	POS	C27H34N2O10	6.61	581100	398800	102000	158700	183777	161800	388700	133900	247900	171500	93520	250700	120200	210500	297100	--	--	-	-	-	-
Com_352_pos	Geissoschizine methyl ether	Alkaloids and derivatives	POS	C22H26N2O3	8.14	8860	20950	14710	13570	35460	29810	20480	32940	39910	5669	15860	10420	16260	31030	31960	-	HMDB0252664	-	-	-	-
Com_353_pos	Furanodiene	Terpenoids	POS	C15H20O	11.23	6433	7276	16640	13390	9171	9635	3463	7996	7227	3093	6105	3886	2712	7669	5781	-	HMDB0036769	-	-	-	-
Com_354_pos	Neoprzewaquinone A	Organoheterocyclic compounds	POS	C36H28O6	7.29	513700	672400	644700	256100	446700	437800	258602	344960	193261	20940	13660	28300	145300	328100	343000	--	--	-	-	-	-
Com_355_pos	olivil	Phenylpropanoids and polyketides	POS	C20H24O7	8.84	3852	6320	6718	11230	18130	17340	4908	12424	19730	6656	7705	7820	7404	6784	16080	--	--	-	-	-	-
Com_356_pos	Guan-fu base A	Terpenoids	POS	C24H31NO6	6.71	60980	19150	16240	38760	25590	49260	12070	7403	3933	15470	6768	12620	22350	6360	28340	-	HMDB0252967	-	-	-	-
Com_357_pos	Podophyllotoxin	Phenylpropanoids and polyketides	POS	C22H22O8	11.55	5844	14100	5923	2671	2967	7280	6551	5474	8453	8019	11410	6012	2973	2099	4037	-	HMDB0246672	C10874	ko01100//Metabolic pathways;ko01110//Biosynthesis of secondary metabolites;ko01061//Biosynthesis of phenylpropanoids	Chemical structure transformation maps;Global and overview maps	Metabolism
Com_358_pos	Pratensein-7-O-glucoside	Flavonoids	POS	C22H22O11	6.86	130300000	166100000	167300000	155400000	183800000	123900000	2087000	1686000	13120000	5790000	5951000	7188000	78590000	125900000	121700000	--	--	-	-	-	-
Com_359_pos	Cinobufagin	Lipids	POS	C26H34O6	6.51	5256000	870700	1076000	597000	545600	1743000	8596000	7660000	6870000	3920000	1590000	2758000	2987000	6275000	5384000	-	HMDB0250266	-	-	-	-
Com_36_pos	6-Methylcoumarin	Phenylpropanoids and polyketides	POS	C10H8O2	9.238	20810	23460	32230	34930	46300	49760	14997	15462	25331	16159	15656	12713	12280	17550	17810	92-48-8	HMDB0032394	-	-	-	-
Com_360_pos	Tigogenin	Terpenoids	POS	C27H44O3	7.47	39790	85900	63890	86120	174400	138300	5049	36440	4092	3313	23336	29179	59660	71920	84120	-	HMDB0251863	-	-	-	-
Com_361_pos	Triptolide	Organoheterocyclic compounds	POS	C20H24O6	9.19	5871	4224	1556	3418	6681	4182	2135	4382	6903	3153	1780	8121	1966	4535	4961	-	HMDB0259270	-	-	-	-
Com_362_pos	Triptonide	Terpenoids	POS	C20H22O6	10.13	3057	4311	7187	6881	28380	7563	3322	12848	17190	4267	6620	5420	3990	18000	16530	-	HMDB0259271	-	-	-	-
Com_363_pos	Reserpine	Alkaloids and derivatives	POS	C33H40N2O9	8.12	51440	38460	87760	40380	68150	48230	62180	26160	18200	20210	18080	37120	27860	96340	54160	50-55-5	HMDB0014351	-	-	-	-
Com_364_pos	Roburic acid	Terpenoids	POS	C30H48O2	7.22	1605000	793500	834600	415100	179100	610600	5240000	2675000	2811000	1490000	834900	1138000	1186000	2246000	2108000	--	--	-	-	-	-
Com_365_pos	Leucine	Amino Acid And Derivatives	POS	C6H13NO2	2.1	1535000	1734000	1789000	303300	205400	228500	666500	1160000	643400	1140000	1747000	1240000	1028000	1044000	1039000	61-90-5	HMDB0000687	-	-	-	-
Com_366_pos	Matairesinol	Phenylpropanoids and polyketides	POS	C20H22O6	8.87	4234	3162	7101	6078	6527	2344	5487	8029	3462	5993	8582	1935	5644	11190	14980	580-72-3	HMDB0035698	C10682	ko01100//Metabolic pathways;ko01110//Biosynthesis of secondary metabolites;ko01061//Biosynthesis of phenylpropanoids	Chemical structure transformation maps;Global and overview maps	Metabolism
Com_367_pos	Rotundine	Alkaloids and derivatives	POS	C21H25NO4	7.21	14779	14500	8186	23070	20460	10500	12380	29210	27530	16178	12706	11848	8273	27160	23550	-	HMDB0250799	-	-	-	-
Com_368_pos	Trachelogenin	Phenylpropanoids and polyketides	POS	C21H24O7	6.45	73250	68610	42910	57040	52650	63520	88900	144400	104800	79700	72860	97360	93160	79000	45730	-	HMDB0303743	-	-	-	-
Com_369_pos	Ephedrine	Alkaloids and derivatives	POS	C10H15NO	4.93	40090	43360	18080	26240	18760	32490	121500	116800	112300	20620	27070	21040	76730	82240	75510	299-42-3	HMDB0015451	C01575	ko01100//Metabolic pathways;ko01110//Biosynthesis of secondary metabolites;ko01063//Biosynthesis of alkaloids derived from shikimate pathway	Chemical structure transformation maps;Global and overview maps	Metabolism
Com_37_pos	Tryptophol	Organoheterocyclic compounds	POS	C10H11NO	7.656	165600	249100	93330	60171	80897	67901	39910	20040	61900	30577	43070	69800	35560	77630	86810	526-55-6	HMDB0003447	C00955	ko00380//Tryptophan metabolism	Amino acid metabolism	Metabolism
Com_370_pos	Aristolochic acids	Organic Acid And Its Derivatives	POS	C17H11NO7	6.64	15850	19163	21840	9955	17188	44360	23320	37390	13500	7046	11630	12269	27560	18600	24380	--	--	-	-	-	-
Com_371_pos	Solanesol	Alcohols and polyols	POS	C45H74O	8.25	40640	58580	51840	118400	141000	149700	44500	5959	260700	12040	16790	22370	47300	87150	101500	-	HMDB0258363	-	-	-	-
Com_372_pos	Dehydroeffusol	Phenols And Its Derivatives	POS	C17H14O2	8.74	18430	49440	59360	9406	43620	10340	102800	209000	41860	15240	14930	14332	43110	60590	113000	--	--	-	-	-	-
Com_373_pos	Suberosin	Phenylpropanoids and polyketides	POS	C15H16O3	11.9	6131	8415	12000	11350	4563	13640	2624	2698	4884	3093	4878	5147	5953	5699	3479	-	HMDB0302544	-	-	-	-
Com_374_pos	Kaempferol-3-gentiobioside	Flavonoids	POS	C27H30O16	6.28	486600	521000	811100	468900	583400	568300	50630	80950	97407	131325	13970	4759	155000	386500	405400	-	HMDB0303606	-	-	-	-
Com_375_pos	Kaempferol-3-O-rutinoside	Flavonoids	POS	C27H30O15	6.51	2998000	13400000	3271000	77920	26090	173100	492491	308563	221286	10170	11790	158903	701400	1057000	1048000	17297-56-2	HMDB0037574	C21833	ko01110//Biosynthesis of secondary metabolites;ko00944//Flavone and flavonol biosynthesis	Biosynthesis of other secondary metabolites;Global and overview maps	Metabolism
Com_376_pos	Prim-O-glucosylcimifugin	Carbohydrates And Its Derivatives	POS	C22H28O11	6.25	31830	64110	49660	35950	104800	31310	58368	26482	34214	21605	20506	23613	25730	41550	34820	-	HMDB0256772	-	-	-	-
Com_377_pos	Tetrahydrojatrorrhizine	Alkaloids and derivatives	POS	C20H23NO4	6.65	2178000	711600	499000	554100	365000	985600	524200	101300	34870	672300	202200	603500	427900	619100	638800	--	--	-	-	-	-
Com_378_pos	Pseudoephedrine	Alkaloids and derivatives	POS	C10H15NO	4.88	17730	17243	10360	11650	13713	9156	27430	15490	20990	16680	13480	14390	14330	14600	8148	90-82-4	HMDB0001943	C02765	ko01100//Metabolic pathways;ko01063//Biosynthesis of alkaloids derived from shikimate pathway	Chemical structure transformation maps;Global and overview maps	Metabolism
Com_379_pos	Parthenolide	Terpenoids	POS	C15H20O3	7.47	10537	12560	11520	11500	7156	14340	9644	12920	11100	13830	8336	7495	11470	11880	11200	--	--	-	-	-	-
Com_38_pos	Trans-Zeatin	Phytohormones	POS	C10H13N5O	4.588	84960	160600	136700	149800	120900	27750	128400	85230	155700	125300	68370	81750	133300	130100	140800	1637-39-4	HMDB0012204	C00371	ko01100//Metabolic pathways;ko01110//Biosynthesis of secondary metabolites;ko01060//Biosynthesis of plant secondary metabolites;ko01070//Biosynthesis of plant hormones;ko00908//Zeatin biosynthesis;ko04075//Plant hormone signal transduction	Chemical structure transformation maps;Global and overview maps;Metabolism of terpenoids and polyketides;Signal transduction	Environmental Information Processing;Metabolism
Com_380_pos	Neotuberostemonine	Alkaloids and derivatives	POS	C22H33NO4	11.1	9576000	9009000	7153000	8146000	9713000	5532000	5287000	4826000	5701000	7085000	6936000	18450000	6119000	5951000	6872000	--	--	-	-	-	-
Com_381_pos	Dracorhodin	Flavonoids	POS	C17H14O3	12.14	56410	42660	41530	47940	37040	37430	36020	23450	26450	26730	42480	30870	50800	68760	52810	-	HMDB0251617	-	-	-	-
Com_382_pos	vasicine	Alkaloids and derivatives	POS	C11H12N2O	4.86	569900	488800	381200	34980	14540	15730	51430	342600	12900	79650	150300	89660	158800	159600	207200	-	HMDB0256199	C10733	ko01063//Biosynthesis of alkaloids derived from shikimate pathway	Chemical structure transformation maps	Metabolism
Com_383_pos	Senkyunolide H	Organoheterocyclic compounds	POS	C12H16O4	9.5	19530	31160	37620	33810	46960	29980	77840	136800	41430	7188	10490	5816	35630	53640	63890	-	HMDB0258236	-	-	-	-
Com_384_pos	senkyunolide O	Organoheterocyclic compounds	POS	C24H28O4	13.58	3769	4581	6949	3540	2430	3271	7256	4468	4374	3068	3080	3194	3519	2752	2634	--	--	-	-	-	-
Com_385_pos	Isomucronulatol	Flavonoids	POS	C17H18O5	8.8	1740	4761	5478	5792	12200	6029	3329	6324	6156	3588	2702	2471	3186	3697	5912	64474-51-7	HMDB0033189	-	-	-	-
Com_386_pos	PolygalaxanthoneⅣ	Organoheterocyclic compounds	POS	C27H32O15	7.84	17057	20140	18740	21220	32170	25820	16805	25043	22413	14672	15822	16466	10730	10420	24140	--	--	-	-	-	-
Com_387_pos	PolygalaxanthoneⅥ	Organoheterocyclic compounds	POS	C23H26O12	7.14	1366000	3203000	2131000	276900	391800	286100	243838	186189	89770	276202	182855	282540	459800	800000	658300	--	--	-	-	-	-
Com_388_pos	PolygalaxanthoneⅦ	Organoheterocyclic compounds	POS	C27H32O16	6.89	32862	31957	29331	10520	10899	8263	56650	7289	15680	13850	11014	9281	22340	25270	14420	--	--	-	-	-	-
Com_389_pos	Resibufogenin	Lipids	POS	C24H32O4	9.06	5131	10750	4691	9269	10030	12570	11300	11888	17170	3751	1591	2628	11170	11940	7661	-	HMDB0249430	-	-	-	-
Com_39_pos	p-Anisaldehyde	Organoheterocyclic compounds	POS	C8H8O2	8.43	127800	248400	180600	150700	228600	178400	473500	144300	317800	158300	99020	95460	182900	309200	300400	123-11-5	HMDB0029686	-	-	-	-
Com_390_pos	Shionone	Terpenoids	POS	C30H50O	8.55	16540	37310	40800	2467	6752	3198	55300	70240	27810	5381	3004	3132	26040	53930	41730	--	--	-	-	-	-
Com_391_pos	1-O-Caffeoyl quinic acid	Organic Acid And Its Derivatives	POS	C16H18O9	5.43	19600	26760	45700	15530	7475	11850	21730	3489	12348	11113	3871	8691	11030	23050	8127	--	--	-	-	-	-
Com_392_pos	N-acetylglycine	Amino Acid And Derivatives	POS	C4H7NO3	0.91	14260000	25100000	19510000	16560000	12990000	19110000	11250000	8114000	8372000	6787000	4669000	5882000	10550000	11590000	13350000	543-24-8	HMDB0000532	-	-	-	-
Com_393_pos	N-Acetylthreonine	Amino Acid And Derivatives	POS	C6H11NO4	1.73	480200	661900	642900	515000	526500	732200	36970	34180	24140	120700	118700	117400	379500	281200	274600	17093-74-2	HMDB0062557	-	-	-	-
Com_394_pos	Scopolin	Phenylpropanoids and polyketides	POS	C16H18O9	5.51	66970	140500	98970	46010	75950	30200	175500	118500	223400	11950	16220	9396	56270	56100	103700	-	HMDB0303366	C01527	ko01110//Biosynthesis of secondary metabolites;ko01061//Biosynthesis of phenylpropanoids	Chemical structure transformation maps;Global and overview maps	Metabolism
Com_395_pos	7-methylguanine	Organoheterocyclic compounds	POS	C6H7N5O	4.11	5204000	5556000	4652000	589100	465100	773600	1636000	4652000	504900	1002000	1812000	777300	2213000	2314000	2131000	10030-78-1	HMDB0006040	-	-	-	-
Com_396_pos	N', N''-di-p-coumaroylspermine	Phenolic acids	POS	C28H38N4O4	5.31	78750	69220	62280	5008	13870	13255	56640	24279	3325	12740	13439	10101	12120	14160	17680	--	--	-	-	-	-
Com_397_pos	Apigenin-6-C-Glucoside	Flavonoids	POS	C21H20O10	6.46	62020	95040	127500	50430	82010	54670	37581	31354	17026	6369	21393	12690	42340	27570	38410	--	--	C01714	ko00944//Flavone and flavonol biosynthesis	Biosynthesis of other secondary metabolites	Metabolism
Com_398_pos	LysoPC 16:2	Lipids	POS	C24H46NO7P	11.06	7088	12900	10990	7042	6115	7688	5547	5148	12570	7130	3584	5871	6264	6422	10050	--	--	-	-	-	-
Com_399_pos	Cinnamoyl tyramine	Amino Acid And Derivatives	POS	C17H17NO2	17.3	6021	4777	5841	4678	3931	5643	2929	3197	3660	4596	5882	6321	12190	15490	12910	--	--	-	-	-	-
Com_4_pos	Uridine	Nucleotide And Its Derivates	POS	C9H12N2O6	1.86	575900	780000	650300	716900	658100	615200	258800	266700	121300	315100	453500	395100	457400	516900	443300	58-96-8	HMDB0000296	C00299	ko01100//Metabolic pathways;ko02010//ABC transporters;ko00240//Pyrimidine metabolism	Global and overview maps;Membrane transport;Nucleotide metabolism	Environmental Information Processing;Metabolism
Com_40_pos	Abietic Acid	Terpenoids	POS	C20H30O2	14.89	51880	39240	55080	61100	54210	59990	4343	4702	7191	10240	10350	10730	32780	30290	36100	-	HMDB0247751	C06087	ko01100//Metabolic pathways;ko01110//Biosynthesis of secondary metabolites;ko00904//Diterpenoid biosynthesis	Global and overview maps;Metabolism of terpenoids and polyketides	Metabolism
Com_400_pos	Histidinol	Amines	POS	C6H11N3O	0.72	233900	356000	270800	184300	271500	294900	260700	411500	336900	289300	156100	149800	212800	314600	290200	-	HMDB0253185	-	-	-	-
Com_401_pos	Tricin 7-O-acetylglucoside	Flavonoids	POS	C25H26O13	6.08	26540	18730	44530	14390	12330	7222	73490	36040	20500	10420	12830	17640	23090	27610	60950	--	--	-	-	-	-
Com_402_pos	1-O-Feruloyl quinic acid	Alcohols and polyols	POS	C17H20O9	6.23	25020	43740	55940	6559	25260	11860	12240	19600	10550	35870	58780	53950	28510	41560	51520	--	--	-	-	-	-
Com_403_pos	Chrysin O-hexoside	Flavonoids	POS	C21H20O9	6.19	81480	46310	67380	77280	158600	70560	58192	55646	24849	6790	8586	12420	23530	54240	44570	--	--	-	-	-	-
Com_404_pos	O-methylnaringenin C-pentoside	Flavonoids	POS	C21H22O9	0.72	75330	84960	104800	72920	111600	77410	92990	67430	78760	113900	48460	39730	61240	85700	121400	--	--	-	-	-	-
Com_406_pos	Tricin O-glycerylhexoside	Flavonoids	POS	C26H30O14	10.5	3400	6063	12910	17390	43970	35310	13816	20122	16793	6746	6468	5243	12500	10710	6922	--	--	-	-	-	-
Com_407_pos	delta-Tridecalactone	Lipids	POS	C13H24O2	9.2	37380	82160	46200	6168	11560	11063	8374	3759	3069	4226	9291	3706	7174	18290	22540	--	--	-	-	-	-
Com_408_pos	Caffeic aldehyde	Phenylpropanoids and polyketides	POS	C9H8O3	1.84	345500	552000	474600	782800	774900	923600	233000	776700	287500	303100	368400	527800	585700	361300	525100	--	--	C10945	ko01110//Biosynthesis of secondary metabolites;ko00940//Phenylpropanoid biosynthesis	Biosynthesis of other secondary metabolites;Global and overview maps	Metabolism
Com_409_pos	MAG (18:4)	Lipids	POS	C21H34O4	11.27	7110	10790	7737	14050	11400	17110	18703	8057	8780	5715	5660	4871	9467	7587	5329	--	--	-	-	-	-
Com_41_pos	Melezitose	Carbohydrates And Its Derivatives	POS	C18H32O16	0.998	11780000	13750000	31330000	25280000	38310000	21230000	69070000	80260000	160000000	35780000	32430000	25000000	61480000	69900000	71000000	597-12-6	HMDB0011730	-	-	-	-
Com_410_pos	DGMG (18:2)	Lipids	POS	C33H58O14	11.8	8195	9469	10500	15950	2707	29500	9717	10290	8793	5725	9672	8190	11330	3991	14810	--	--	-	-	-	-
Com_411_pos	MAG (18:2)	Lipids	POS	C21H38O4	14.64	4932	6120	1736	4410	2772	5891	3301	3884	5357	6647	4766	9036	2712	2504	5972	--	--	-	-	-	-
Com_412_pos	LysoPC 16:1	Lipids	POS	C24H48NO7P	11.57	42960	74530	39620	49490	35530	62040	27680	27660	39260	16700	10070	14100	49770	56850	37680	--	--	-	-	-	-
Com_413_pos	N-Feruloyl spermidine	Phenolic acids	POS	C17H26N3O3	17.03	31270	27360	23630	20770	19200	22360	14570	11480	13850	16300	18990	24640	49390	52170	53700	--	--	-	-	-	-
Com_414_pos	Aminopurine	Organoheterocyclic compounds	POS	C5H5N5	1.24	21150000	15900000	21460000	10640000	9211000	10180000	2168000	4165000	2953000	2458000	3098000	2014000	9967000	9082000	8956000	--	--	-	-	-	-
Com_415_pos	O-Feruloyl 4-hydroxylcoumarin	Phenolic acids	POS	C19H14O6	17.01	37470	32880	25750	24160	25090	30990	21430	14630	18210	26140	32620	24990	66980	72380	82500	--	--	-	-	-	-
Com_416_pos	5-Methoxy-N,N-dimethyltryptamine	Organoheterocyclic compounds	POS	C13H18N2O	6.58	353000	368600	361700	319500	370500	287200	1385000	1505000	1641000	305300	283700	367400	622200	823700	865600	1019-45-0	HMDB0002004	-	-	-	-
Com_417_pos	2-Aminoadipic acid	Amino Acid And Derivatives	POS	C6H11NO4	0.95	3612000	3408000	3514000	160300	133200	230200	2173000	6854000	1759000	1742000	2592000	1476000	1825000	1916000	2084000	-	HMDB0302754	C00956	ko01100//Metabolic pathways;ko01110//Biosynthesis of secondary metabolites;ko01230//Biosynthesis of amino acids;ko01210//2-Oxocarboxylic acid metabolism;ko00310//Lysine degradation;ko00300//Lysine biosynthesis	Amino acid metabolism;Global and overview maps	Metabolism
Com_418_pos	Aspartic acid di-O-glucoside	Amino Acid And Derivatives	POS	C16H27NO14	0.97	363900	383300	377400	28650	55230	92450	46180	97740	71210	36640	34030	38240	308100	405200	289900	--	--	-	-	-	-
Com_419_pos	Coumarin O-rutinoside	Phenolic acids	POS	C21H26O11	8.68	1327000	1929000	2680000	240300	444500	346400	4543000	6668000	1722000	327100	516200	250700	2205000	3712000	3598000	--	--	-	-	-	-
Com_42_pos	Thymol	Terpenoids	POS	C10H14O	11.17	17380	21361	24620	7556	4422	9282	14500	12254	16100	7488	12010	4770	10550	11160	20630	89-83-8	HMDB0001878	-	-	-	-
Com_420_pos	N-hexosyl-p-coumaroyl putrescine	Phenolic acids	POS	C19H28N2O7	17.63	617400	344400	300400	317600	355000	469000	58870	60720	76800	311800	451900	357500	321500	314900	231800	--	--	-	-	-	-
Com_421_pos	N'-p-Coumaroyl agmatine	Phenolic acids	POS	C14H20N4O2	13.08	28010	53630	53410	15090	24340	7209	9061	10990	16380	19270	31330	23010	13880	19110	39270	--	--	-	-	-	-
Com_422_pos	Agmatine	Amines	POS	C5H14N4	0.92	48640	63320	27490	19270	42024	25100	27530	66580	22080	39490	33560	54030	31140	33430	58700	-	HMDB0246298	C00179	ko01100//Metabolic pathways;ko00330//Arginine and proline metabolism	Amino acid metabolism;Global and overview maps	Metabolism
Com_423_pos	N-p-Coumaroyl agmatine	Phenolic acids	POS	C14H20N4O2	13.08	16690	44230	41570	11630	8795	9051	7444	6987	13100	13880	9602	8117	8857	19950	20900	--	--	-	-	-	-
Com_424_pos	Syringetin 3-O-hexoside	Flavonoids	POS	C23H24O13	0.98	52040	82960	79620	37810	61800	36610	392700	561500	597300	160300	72620	125400	101400	131400	207600	--	--	-	-	-	-
Com_425_pos	Chrysoeriol O-sinapoylhexoside	Flavonoids	POS	C33H32O15	7.8	36920	25690	28020	12910	14580	10290	8487	11549	4713	8298	10688	8154	4677	13150	11570	--	--	-	-	-	-
Com_426_pos	C-hexosyl-luteolin O-hexosyl-O-pentoside	Flavonoids	POS	C32H38O20	0.72	31310	33390	17420	8459	5972	10470	14410	8440	20410	4441	8489	9921	12390	12950	6857	--	--	-	-	-	-
Com_427_pos	Chrysoeriol 6-C-hexoside 8-C-hexoside-O-hexoside	Flavonoids	POS	C34H42O21	0.95	31680	37530	59840	17030	16140	17300	186000	275700	191300	87980	89510	80400	182500	157500	274000	--	--	-	-	-	-
Com_428_pos	Eriodictyol O-malonylhexoside	Flavonoids	POS	C24H24O14	7.12	12880000	9258000	11310000	7422000	10050000	14780000	1385390	2084187	1926885	117500	51300	122700	3518000	6730000	6882000	--	--	-	-	-	-
Com_429_pos	5-O-p-Coumaroyl shikimic acid	Phenolic acids	POS	C16H16O7	1	2747	6134	16200	5634	10490	5788	3639	9784	6821	4881	8048	3534	2703	5957	4045	--	--	-	-	-	-
Com_43_pos	7-Methoxycoumarin	Phenylpropanoids and polyketides	POS	C10H8O3	8.68	47240	44750	53950	42195	63333	41630	113400	249700	54110	10200	15550	13690	69150	83760	93890	531-59-9	HMDB0029758	-	-	-	-
Com_430_pos	Gallocatechin-gallocatechin	Flavonoids	POS	C30H26O14	6.24	97090	112815	123236	83791	93275	87268	14320	6371	7600	21575	10800	20040	56320	55950	79950	--	--	-	-	-	-
Com_431_pos	LysoPC 18:2	Lipids	POS	C26H50NO7P	12.14	1262000	3324000	2154000	1259000	1102000	1824000	546200	595900	768500	920700	784400	900500	1175000	1019000	1231000	--	--	-	-	-	-
Com_432_pos	LysoPC 18:3	Lipids	POS	C26H48NO7P	12.56	9530000	13960000	11610000	5146000	4601000	8401000	1557000	2241000	3807000	5138000	4745000	5519000	5106000	5707000	5230000	--	--	-	-	-	-
Com_433_pos	LysoPC 18:1 (2n isomer)	Lipids	POS	C26H52NO7P	12.7	3060000	4451000	2959000	6169000	3790000	8825000	293400	316000	518700	458800	434700	489800	3258000	3421000	3147000	--	--	-	-	-	-
Com_434_pos	LysoPC 12:1	Lipids	POS	C20H36NO7P	1.5	10240	15300	10800	17610	14360	21900	18200	8623	8928	10720	7630	4875	9518	9262	13550	--	--	-	-	-	-
Com_435_pos	LysoPC 16:2 (2n isomer)	Lipids	POS	C24H46NO7P	10.88	5747	21640	11130	8408	9840	5751	9137	10390	6381	6215	7999	4165	9783	7444	5886	--	--	-	-	-	-
Com_436_pos	LysoPC 18:3 (2n isomer)	Lipids	POS	C26H48NO7P	11.33	2327000	4144000	3599000	2797000	2735000	3905000	853600	1263000	1049000	785200	564300	850300	3318000	3662000	3340000	--	--	-	-	-	-
Com_437_pos	LysoPC 18:2 (2n isomer)	Lipids	POS	C26H50NO7P	11.95	1119000	2179000	1879000	1628000	1376000	2049000	1090000	2067000	2300000	819700	563500	618500	2248000	2269000	2004000	--	--	-	-	-	-
Com_438_pos	LysoPE 18:2 (2n isomer)	Lipids	POS	C23H44NO7P	12.08	104400	175500	100600	31820	22100	56450	18590	52150	11940	28620	31750	42600	47810	41530	48390	--	--	-	-	-	-
Com_439_pos	LysoPC 18:1	Lipids	POS	C26H52NO7P	12.86	307100	491100	305300	448100	360600	636600	17010	46590	96830	125900	92150	130400	216900	190400	216300	--	--	-	-	-	-
Com_44_pos	Dihydrojasmone	Organooxygen compounds	POS	C11H18O	11.468	2267000	2313000	2379000	2245000	2249000	2228000	2398000	1897000	2179000	2333000	2419000	2492000	2205000	2457000	2523000	1128-08-1	HMDB0031565	-	-	-	-
Com_440_pos	Punicic acid	Lipids	POS	C18H30O2	12.65	860700	1644000	1469000	327800	152700	141400	65780	88810	81620	239900	308500	179800	433000	385900	414300	544-72-9	HMDB0030963	-	-	-	-
Com_441_pos	trans-zeatin 9-O-glucoside	Phytohormones	POS	C16H23N5O6	4.49	6888	19090	14520	11250	12470	12860	5189	2764	5403	4984	4849	3112	9526	8730	6355	--	--	-	-	-	-
Com_442_pos	Lysine butyrate	Amino Acid And Derivatives	POS	C10H22N2O4	0.89	98800	281600	153400	77110	83960	92460	84890	35330	41450	16560	17480	16640	56800	63690	93450	--	--	-	-	-	-
Com_443_pos	iP7G	Phytohormones	POS	C16H23N5O5	1	2121000	2030000	2460000	5787000	6585000	6015000	4850000	2487000	2983000	5013000	3801000	4182000	4380000	3012000	2759000	--	--	-	-	-	-
Com_444_pos	Phellodensin F	Flavonoids	POS	C26H30O10	7.01	651900	383500	272900	177300	578100	319800	886700	802000	1228000	737600	548100	387700	472000	746400	704300	--	--	-	-	-	-
Com_445_pos	Octadecadien-6-ynoic acid	Lipids	POS	C18H28O2	12.1	1029000	2221000	2147000	1080000	965300	335900	38750	64420	73220	357000	498500	269500	650800	829500	662100	--	--	-	-	-	-
Com_446_pos	MGMG (18:2)	Lipids	POS	C27H48O9	12.8	13550	19340	23000	14080	22560	30540	4363	40530	5262	4700	5346	6350	11180	11730	13460	--	--	-	-	-	-
Com_447_pos	Octadeca-11E,13E,15Z-trienoic acid	Lipids	POS	C18H30O2	13.5	4214000	5153000	4500000	4156000	5551000	4760000	4419000	4618000	6245000	2876000	5456000	5943000	4943000	5969000	4851000	--	--	-	-	-	-
Com_448_pos	LysoPC 10:0	Lipids	POS	C18H38NO7P	6.25	13200	20920	17460	9425	3721	12199	28040	10150	18600	4469	9735	4351	6706	20370	16940	--	--	-	-	-	-
Com_449_pos	Cocamidopropyl betaine	Alkaloids and derivatives	POS	C19H38N2O3	9.91	85820	84560	88950	53980	71990	49470	59340	55940	37500	59340	44780	46570	56420	76280	75080	--	--	-	-	-	-
Com_45_pos	Verbascoside	Phenolic acids	POS	C29H36O15	6.581	30670	13240	18445	18710	23400	10410	27350	17610	32660	16590	18642	13530	35510	16600	36280	-	HMDB0259785	-	-	-	-
Com_450_pos	LysoPC 15:1	Lipids	POS	C23H46NO7P	11.45	7068	14420	14100	2028	9996	3314	22360	24880	28950	3306	4946	6595	11010	8027	8251	--	--	-	-	-	-
Com_451_pos	LysoPC 15:0	Lipids	POS	C23H48NO7P	11.94	126800	119500	107700	20470	20300	28460	50060	49690	81110	22580	21320	34590	42010	41140	61080	--	--	-	-	-	-
Com_452_pos	MAG (18:1)	Lipids	POS	C21H40O4	15.2	22120	25790	19150	35390	27740	48570	2659	6810	3499	23660	15270	14100	19500	21500	19970	--	--	-	-	-	-
Com_453_pos	MAG (18:3)	Lipids	POS	C21H36O4	12.12	12430000	10990000	16600000	13920000	11600000	17190000	277600	696100	230500	1267000	853400	1306000	7168000	8372000	7319000	--	--	-	-	-	-
Com_454_pos	LysoPC 20:4	Lipids	POS	C28H50NO7P	12.69	1564000	2758000	1564000	2683000	2073000	5028000	157400	176100	334000	372300	252300	322700	1470000	1983000	2328000	--	--	-	-	-	-
Com_455_pos	LysoPC 14:0 (2n isomer)	Lipids	POS	C22H46NO7P	11.36	81820	168000	107400	67240	65850	72920	53280	60120	61300	74350	55660	63340	87280	69300	58340	--	--	-	-	-	-
Com_456_pos	LysoPC 16:0 (2n isomer)	Lipids	POS	C24H50NO7P	12.55	12920000	21730000	16260000	7534000	6188000	11930000	1647000	2769000	4379000	6795000	5287000	6943000	8571000	7428000	7659000	--	--	-	-	-	-
Com_457_pos	LysoPC 18:0	Lipids	POS	C26H54NO7P	13.8	1433000	1955000	1902000	312800	303400	534700	31440	83480	238500	334500	304000	429000	637800	575400	623800	--	--	-	-	-	-
Com_458_pos	Cucurbitacin I	Terpenoids	POS	C30H42O7	0.67	44460	79610	20470	52490	33670	28450	61050	25830	67770	8878	13900	14470	22180	15970	36210	-	HMDB0250582	C08800	ko01110//Biosynthesis of secondary metabolites	Global and overview maps	Metabolism
Com_459_pos	5-Aminovaleric acid	Amino Acid And Derivatives	POS	C5H11NO2	18.27	30900	33200	32070	26870	30800	32420	29250	26270	32750	27000	30010	34080	30480	31220	25690	660-88-8	HMDB0003355	C00431	ko01100//Metabolic pathways;ko01120//Microbial metabolism in diverse environments;ko00330//Arginine and proline metabolism;ko00310//Lysine degradation	Amino acid metabolism;Global and overview maps	Metabolism
Com_46_pos	Aucubin	Terpenoids	POS	C15H22O9	4.126	33580000	44790000	39310000	27410000	36160000	41580000	7553000	8331000	8689000	7896000	11110000	13970000	28230000	26980000	27100000	479-98-1	HMDB0036562	-	-	-	-
Com_460_pos	6-Aminocaproic acid	Lipids	POS	C6H13NO2	2.07	2818000	2028000	2105000	553300	355900	215700	1257000	1103000	1246000	2070000	2081000	2203000	1975000	1991000	1892000	60-32-2	HMDB0001901	C02378	ko01100//Metabolic pathways;ko01120//Microbial metabolism in diverse environments	Global and overview maps	Metabolism
Com_461_pos	Prunin	Flavonoids	POS	C21H22O10	7.02	3696000	5952000	5121000	2285000	3055000	1652000	82530	1552794	524218	88690	80180	81880	1111000	2137000	2283000	--	--	C09099	ko00941//Flavonoid biosynthesis	Biosynthesis of other secondary metabolites	Metabolism
Com_462_pos	Diethyl glutarate	Lipids	POS	C9H16O4	0.67	60020000	62040000	72290000	41120000	57370000	51080000	69560000	49170000	69580000	41720000	38880000	41630000	46480000	44120000	48010000	-	HMDB0059879	-	-	-	-
Com_464_pos	Quinone	Organooxygen compounds	POS	C6H4O2	0.93	2483000	4133000	3351000	2709000	2703000	3182000	2354000	2821000	4048000	2622000	2917000	3066000	2993000	3046000	3176000	106-51-4	HMDB0003364	-	-	-	-
Com_465_pos	(5-L-Glutamyl)-L-amino acid	Amino Acid And Derivatives	POS	C8H14N2O5	1.01	107800	73730	109300	63950	70720	108300	32160	72300	11420	49700	59050	71390	88830	43840	30940	--	--	C03740	ko01100//Metabolic pathways;ko00480//Glutathione metabolism	Global and overview maps;Metabolism of other amino acids	Metabolism
Com_466_pos	5-Hydroxyindole-3-acetic acid	Organoheterocyclic compounds	POS	C10H9NO3	5.58	114900	56560	54140	50680	37900	46070	111200	74690	65590	22800	24530	18500	63450	76020	71340	54-16-0	HMDB0000763	C05635	ko01100//Metabolic pathways;ko00380//Tryptophan metabolism	Amino acid metabolism;Global and overview maps	Metabolism
Com_467_pos	Methionine sulfoxide	Amino Acid And Derivatives	POS	C5H11NO3S	0.75	251000	217000	250800	75940	61420	64950	173800	356200	85620	232700	454800	178000	177600	191600	232700	3226-65-1	HMDB0002005	C02989	ko01100//Metabolic pathways;ko00270//Cysteine and methionine metabolism	Amino acid metabolism;Global and overview maps	Metabolism
Com_468_pos	Enterodiol	Phenylpropanoids and polyketides	POS	C18H22O4	16.98	25200	23020	16640	17720	15000	20190	13850	9237	12200	14020	15570	17730	46990	44690	44440	80226-00-2	HMDB0005056	-	-	-	-
Com_469_pos	All-trans-13,14-dihydroretinol	Vitamins	POS	C20H30O	10.13	36400	37730	101400	203094	234002	183415	283300	880000	255300	29440	32830	11580	145100	299200	261800	115797-14-3	HMDB0011618	-	-	-	-
Com_47_pos	5-O-Methylvisammioside	Organoheterocyclic compounds	POS	C22H28O10	7.037	599700	417710	457320	54480	315022	118700	432900	99620	256800	678200	93860	587300	225900	385200	305100	--	--	-	-	-	-
Com_470_pos	3,7-Di-O-methylquercetin	Flavonoids	POS	C17H14O7	9.02	108800000	49490000	63910000	858600	1395000	948600	240900	28740	519100	197500	286200	235700	15990000	24390000	24850000	2068-02-02	HMDB0029263	C01265	ko01110//Biosynthesis of secondary metabolites;ko00944//Flavone and flavonol biosynthesis	Biosynthesis of other secondary metabolites;Global and overview maps	Metabolism
Com_471_pos	1,4-dihydro-1-Methyl-4-oxo-3-pyridinecarboxamide	Organoheterocyclic compounds	POS	C7H8N2O2	1.66	429800	456000	540800	667800	843900	774500	117700	142300	192800	212400	190200	134500	213900	315700	299300	769-49-3	HMDB0004194	C05843	ko01100//Metabolic pathways;ko00760//Nicotinate and nicotinamide metabolism	Global and overview maps;Metabolism of cofactors and vitamins	Metabolism
Com_472_pos	Cyanidin 3-O-glucosyl-malonylglucoside	Flavonoids	POS	C30H33O19	6.43	697900	550300	513400	242200	331000	379700	733800	1678000	3193000	310100	259100	156800	956300	1507000	1925000	--	--	-	-	-	-
Com_473_pos	Cyanidin 3-O-malonylhexoside	Flavonoids	POS	C24H23O14	6.73	159100000	191300000	198700000	136700000	213000000	199300000	303500	101800	172300	1389000	689500	1553000	79430000	124800000	124800000	--	--	-	-	-	-
Com_474_pos	Pelargonidin 3-O-malonylhexoside	Flavonoids	POS	C24H23O13	7.23	22980000	42840000	33180000	13310000	21480000	20260000	6705802	9157140	8665	118700	69020	77270	10110000	13980000	14850000	--	--	-	-	-	-
Com_475_pos	LysoPC 20:2 (2n isomer)	Lipids	POS	C28H54NO7P	13.26	80760	101500	86070	30580	25050	44360	796	2569	4225	25960	26730	36810	36330	35730	28040	--	--	-	-	-	-
Com_476_pos	(-)-N-[3',4'-Dihydroxy-(E)-cinnamoyl]-L-glutamic acid	Amino Acid And Derivatives	POS	C14H15N1O7	16.07	9504000	5649000	6093000	5269000	5147000	4381000	4370000	2751000	2731000	4021000	4592000	4889000	4484000	4596000	4692000	--	--	-	-	-	-
Com_477_pos	(-)-Norepinephrine N-hexoside	Carbohydrates And Its Derivatives	POS	C14H21NO8	1.05	2747000	3842000	2524000	2021000	2206000	3325000	4581000	2222000	3780000	1953000	1376000	1882000	1578000	2672000	3315000	--	--	-	-	-	-
Com_478_pos	(+)-epipinoresinol-4-O-beta-D-glucoside	Phenylpropanoids and polyketides	POS	C26H32O11	7.12	20750	36880	75910	23730	76940	49340	115600	127500	153400	32620	36890	82410	108300	101100	122400	--	--	-	-	-	-
Com_479_pos	1,3-Dimethyluric Acid	Organic Acid And Its Derivatives	POS	C7H8N4O3	11.73	32220	21710	25730	34070	49880	12840	34510	34220	39080	34250	28690	32300	35340	35790	43990	944-73-0	HMDB0001857	-	-	-	-
Com_48_pos	Asarinin	Phenylpropanoids and polyketides	POS	C20H18O6	11.812	4360	2142	7344	4394	1486	5020	6549	5621	5221	3265	5616	5664	6835	2470	3265	-	HMDB0242327	-	-	-	-
Com_480_pos	1,N6-Etheno-2-Deoxy-Adenosine	Organoheterocyclic compounds	POS	C12H13N5O3	6.79	20216	15731	15144	6563	8490	21080	17496	24340	26250	15540	16290	14490	18690	12340	5351	--	--	-	-	-	-
Com_481_pos	18-Nor-4,15-dihydroxyabieta-8,11,13-trien-7-one	Terpenoids	POS	C19H26O3	7.25	76410	432100	209700	43650	276500	23110	1261000	898400	825400	367300	779900	263200	329600	632700	631600	--	--	-	-	-	-
Com_483_pos	1-Linoleoyl-Rac-Glycerol	Lipids	POS	C21H38O4	12.05	124600	199800	200900	161500	154200	261300	3406	8891	45301	13990	11190	12490	98080	95060	73780	--	--	-	-	-	-
Com_484_pos	1-Methyladenine	Organoheterocyclic compounds	POS	C6H7N5	1.05	18750	13160	43830	9052	27660	29020	30470	23940	29040	14620	16670	28250	27200	33930	18790	5142-22-3	HMDB0011599	-	-	-	-
Com_485_pos	2,4-Epibrassinolide	Phytohormones	POS	C28H48O6	7.99	21400	11690	12720	10334	18690	6077	4058	13975	8332	23700	11440	24650	6541	11000	13680	--	--	-	-	-	-
Com_486_pos	2'-Deoxycytidine	Nucleotide And Its Derivates	POS	C9H13N3O4	1.18	88850	70300	72190	62150	107500	83190	46810	45040	80150	95470	90190	113300	102400	71780	86850	951-77-9	HMDB0000014	C00881	ko01100//Metabolic pathways;ko02010//ABC transporters;ko00240//Pyrimidine metabolism	Global and overview maps;Membrane transport;Nucleotide metabolism	Environmental Information Processing;Metabolism
Com_487_pos	Hydroxycinnamate	Phenolic acids	POS	C9H8O3	5.54	3603000	5338000	3494000	3287000	7417000	2445000	3520000	1296000	2341000	1333000	1096000	1314000	2139000	3493000	3324000	501-98-4	HMDB0002035	C00811	ko01100//Metabolic pathways;ko01110//Biosynthesis of secondary metabolites;ko01061//Biosynthesis of phenylpropanoids;ko00940//Phenylpropanoid biosynthesis;ko01220//Degradation of aromatic compounds;ko00350//Tyrosine metabolism;ko00950//Isoquinoline alkaloid biosynthesis;ko00130//Ubiquinone and other terpenoid-quinone biosynthesis	Amino acid metabolism;Biosynthesis of other secondary metabolites;Chemical structure transformation maps;Global and overview maps;Metabolism of cofactors and vitamins	Metabolism
Com_488_pos	2-Methyladenosine	Nucleotide And Its Derivates	POS	C11H15N5O4	1.05	338100	304300	453300	245100	335000	238800	176000	338300	158100	216700	189400	141900	513000	288500	321300	--	--	-	-	-	-
Com_489_pos	3,7-Dimethoxykaempferol-C-glucoside	Flavonoids	POS	C23H24O11	6.45	227300	352400	283200	120200	157700	102700	383300	444300	239400	60220	11510	38890	185900	249000	199000	--	--	-	-	-	-
Com_49_pos	Tetrahydropalmatine	Alkaloids and derivatives	POS	C21H25NO4	7.234	8877	10220	9456	13630	32070	20060	9177	20260	25930	10060	9052	3867	10950	12080	18870	--	--	C02890	ko01110//Biosynthesis of secondary metabolites;ko00950//Isoquinoline alkaloid biosynthesis	Biosynthesis of other secondary metabolites;Global and overview maps	Metabolism
Com_490_pos	3’,4’,5’-Tricetin O-malonylhexoside	Flavonoids	POS	C27H28O15	7.7	296700	316200	293700	212000	469300	260100	173192	108979	137517	13370	9474	4668	133700	224100	276600	--	--	-	-	-	-
Com_491_pos	3-Hydroxy-3-Methylpentane-1,5-Dioic Acid	Amino Acid And Derivatives	POS	C6H10O5	5.9	526500	470400	482800	131400	306374	126800	9065000	2332000	2620000	236000	216900	211000	1218000	2081000	2043000	--	--	-	-	-	-
Com_492_pos	3-Hydroxyhippuric Acid	Organic Acid And Its Derivatives	POS	C9H9NO4	2.67	14610	16030	25000	22950	46640	56200	6731	4223	19190	17790	8887	7978	24790	25990	20390	1637-75-8	HMDB0006116	-	-	-	-
Com_494_pos	4,6-Dihydroxyquinoline O-hexoside	Alkaloids and derivatives	POS	C15H17NO7	1.09	69210	78290	49510	90430	77110	121000	40210	56540	45880	34160	84940	108500	54630	34180	81850	--	--	-	-	-	-
Com_495_pos	4-Hydroxy-6-methylquinoline-3-carboxylic acid	Organoheterocyclic compounds	POS	C11H9NO3	13.14	46680	37160	37880	19890	42230	30000	37550	33000	28750	31840	36310	29880	42110	30820	25340	--	--	-	-	-	-
Com_496_pos	4-Pyridoxic acid O-hexoside	Vitamins	POS	C14H19NO9	1.66	227200	232500	318300	426300	374100	419500	243500	243900	158000	98990	45530	67980	230000	300900	194300	--	--	-	-	-	-
Com_497_pos	5-Methyltryptamine	Amino Acid And Derivatives	POS	C11H14N2	8.51	210700	358000	369000	193200	245600	330300	735200	249900	481200	236400	252300	175900	284500	397500	378200	--	--	-	-	-	-
Com_498_pos	5-Sulfanyl-1-pentanesulfonamide	Amines	POS	C5H13NO2S2	15.17	511500	527000	502100	433900	450400	386900	466400	367100	284100	338300	441800	467800	380600	391400	442700	--	--	-	-	-	-
Com_499_pos	7-(2-Hydroxyethyl)theophyline	Alkaloids and derivatives	POS	C9H12N4O3	1.17	9938	23220	18320	12190	10060	12590	7755	12624	10630	6571	7623	5178	11300	9525	7290	--	--	-	-	-	-
Com_5_pos	Cytidine	Nucleotide And Its Derivates	POS	C9H13N3O5	1.029	2713000	1716000	1942000	1543000	2572000	7032000	560700	785200	168000	3174000	2445000	3581000	969900	2658000	1266000	65-46-3	HMDB0000089	C00475	ko01100//Metabolic pathways;ko02010//ABC transporters;ko00240//Pyrimidine metabolism	Global and overview maps;Membrane transport;Nucleotide metabolism	Environmental Information Processing;Metabolism
Com_50_pos	Vitamin A	Vitamins	POS	C20H30O	9.514	27240	43780	73540	41750	57930	61530	105900	169800	45980	10870	20050	8854	49510	77000	76600	22737-96-8	HMDB0006216	C00473	ko01100//Metabolic pathways	Global and overview maps	Metabolism
Com_500_pos	8-Chlro-1-tetrahydronorharmanone	Organoheterocyclic compounds	POS	C11H9ClN2O	2.67	387000	267900	208700	124100	92620	155300	95660	255400	105000	71820	106200	66030	161600	158800	159500	--	--	-	-	-	-
Com_501_pos	N-Acetylserotonin	Amino Acid And Derivatives	POS	C12H14N2O2	6.85	38570	41760	41390	30230	38840	25390	201400	196300	113500	42460	23400	30030	61870	103500	89040	1210-83-9	HMDB0001238	C00978	ko01100//Metabolic pathways;ko01110//Biosynthesis of secondary metabolites;ko00380//Tryptophan metabolism	Amino acid metabolism;Global and overview maps	Metabolism
Com_502_pos	Ambroxane	Organoheterocyclic compounds	POS	C16H28O	14.01	57840	46750	46900	34530	40450	26020	61380	51630	36490	40930	48570	37080	35720	47580	45580	--	--	-	-	-	-
Com_503_pos	Apigenin C-pentoside	Flavonoids	POS	C20H18O9	0.73	127400	160900	116800	67790	82140	101500	91990	110300	147500	50720	69570	65000	130800	127000	97500	--	--	-	-	-	-
Com_504_pos	Apigenin O-malonylhexoside	Flavonoids	POS	C24H22O13	7.46	174700000	224600000	208000000	125200000	183400000	158600000	63090	23360	39080	1221000	880600	975600	97100000	134500000	134000000	--	--	-	-	-	-
Com_505_pos	Apo-13-zeaxanthinone	Organoheterocyclic compounds	POS	C18H26O2	8.84	208200	349400	306000	106500	218300	98280	20240	37580	40261	24580	45380	31700	81320	157200	129600	-	HMDB0302026	-	-	-	-
Com_506_pos	Arabidopyl ketoadipic acid	Organic Acid And Its Derivatives	POS	C15H14O9	15.19	27550	22050	17810	14850	11860	16400	13700	15940	10400	18610	16770	15730	18960	15810	17420	--	--	-	-	-	-
Com_507_pos	Arabidopyl shikimic acid	Alcohols and polyols	POS	C16H16O9	13.8	44330	33480	33520	25140	15320	24590	2263	8207	3924	54220	49120	49190	23920	30610	27130	--	--	-	-	-	-
Com_508_pos	B Eupalinolide	Terpenoids	POS	C24H30O9	1.11	563700	459000	362400	301300	331000	387800	323800	152300	110100	445500	502500	454100	187400	303000	238400	--	--	-	-	-	-
Com_509_pos	(-)-Borneol	Terpenoids	POS	C10H18O	1.06	26440	15960	22640	16670	24480	13370	4750	11860	16650	10340	9358	5910	22990	17780	13630	--	--	-	-	-	-
Com_51_pos	trans-Zeatin riboside	Phytohormones	POS	C15H21N5O5	5.212	23050	33170	28130	31130	16760	38960	34460	52220	22830	44300	35760	29690	34410	33590	42770	-	HMDB0304506	C16431	ko01110//Biosynthesis of secondary metabolites;ko00908//Zeatin biosynthesis	Global and overview maps;Metabolism of terpenoids and polyketides	Metabolism
Com_510_pos	5-O-Caffeoylshikimic acid	Phenolic acids	POS	C16H16O8	11.63	116200	104000	104600	111300	136300	94990	78270	74400	91890	102300	98000	107300	75010	123800	111700	73263-62-4	HMDB0033999	C10434	ko01100//Metabolic pathways;ko01110//Biosynthesis of secondary metabolites;ko00941//Flavonoid biosynthesis;ko00940//Phenylpropanoid biosynthesis;ko00945//Stilbenoid, diarylheptanoid and gingerol biosynthesis	Biosynthesis of other secondary metabolites;Global and overview maps	Metabolism
Com_511_pos	C-hexosyl-apigenin O-hexosyl-O-hexoside	Flavonoids	POS	C33H40O20	0.98	7966	4675	6496	8323	10232	6123	14860	13760	20100	8058	6889	6605	7810	8193	14870	--	--	-	-	-	-
Com_512_pos	C-hexosyl-luteolin O-feruloylhexoside	Flavonoids	POS	C37H38O19	6.38	31761	34960	22370	11930	32685	10240	145700	21420	44140	13500	13630	31800	21880	52770	23730	--	--	-	-	-	-
Com_513_pos	Chinese bittersweet alkaloid II	Alkaloids and derivatives	POS	C18H30N2O3	6.13	27500	29260	31957	7381	34650	19500	39576	30770	27352	6151	9336	23320	14970	34310	49690	--	--	-	-	-	-
Com_514_pos	Chrysoeriol 5-O-hexoside	Flavonoids	POS	C22H22O11	7.18	168100000	204300000	201800000	174000000	207100000	182000000	2775000	2042000	15590000	7679000	9209000	7993000	95360000	157500000	149100000	--	--	-	-	-	-
Com_515_pos	Chrysoeriol 7-O-rutinoside	Flavonoids	POS	C28H32O15	6.94	479700	333200	198600	12130	5282	38038	61325	48907	32745	23271	35102	4000	59900	63250	64340	--	--	-	-	-	-
Com_516_pos	Chrysoeriol C-hexoside	Flavonoids	POS	C22H22O11	6.72	118200	94790	95070	46050	127000	79280	25450	39250	37210	22510	15150	12330	51660	100700	76820	--	--	-	-	-	-
Com_517_pos	trans-Citral	Terpenoids	POS	C10H16O	6.2	168400	223900	191800	77680	85550	97070	48570	26470	31420	32350	19870	25030	56740	135100	76010	141-27-5	HMDB0035078	C01499	ko01110//Biosynthesis of secondary metabolites;ko01062//Biosynthesis of terpenoids and steroids	Chemical structure transformation maps;Global and overview maps	Metabolism
Com_518_pos	Cyanidin O-rutinoside	Flavonoids	POS	C27H31O15	6.66	2502000	13310000	2758000	19220	18990	128700	3896	145512	4256	118533	38378	82483	615000	927800	869700	--	--	C08620	ko00942//Anthocyanin biosynthesis	Biosynthesis of other secondary metabolites	Metabolism
Com_519_pos	D-(+)-Octopine	Amino Acid And Derivatives	POS	C9H18N4O4	0.73	33060	14367	12560	5987	8305	6430	5820	11215	8187	9033	5524	10560	12260	15360	9349	--	--	C04137	ko01100//Metabolic pathways;ko02010//ABC transporters;ko00330//Arginine and proline metabolism	Amino acid metabolism;Global and overview maps;Membrane transport	Environmental Information Processing;Metabolism
Com_52_pos	Methyl linolenate	Lipids	POS	C19H32O2	16.057	2523000	1586000	1576000	1410000	1427000	1190000	1121000	731000	741000	1079000	1212000	1229000	1189000	1110000	1281000	-	HMDB0254600	-	-	-	-
Com_520_pos	D-Ala-D-Ala	Amino Acid And Derivatives	POS	C6H12N2O3	0.94	44490	30590	26730	24390	43500	43930	21750	29100	31650	48250	48390	48520	31990	38220	49110	-	HMDB0244385	C00993	ko01100//Metabolic pathways;ko01502//Vancomycin resistance	Drug resistance: antimicrobial;Global and overview maps	Human Diseases;Metabolism
Com_522_pos	DHZROG	Phytohormones	POS	C21H33N5O10	1.01	12490	14120	10360	7219	19510	8711	11948	23370	10017	6685	4203	7301	3151	5943	6230	--	--	-	-	-	-
Com_523_pos	di-C,C-hexosyl-apigenin	Flavonoids	POS	C27H30O15	5.82	312900	509300	289500	121600	340500	159600	49720	41676	43017	28552	42783	37778	64170	122000	125600	--	--	-	-	-	-
Com_524_pos	di-C,C-hexosyl-apigenin derivative	Flavonoids	POS	C27H30O15	6.36	112400	91930	93520	122700	159600	111600	43357	65976	75698	7553	15930	3999	43970	74140	61000	--	--	-	-	-	-
Com_525_pos	di-C,C-hexosyl-methylluteolin	Flavonoids	POS	C28H32O16	5.81	281500	373500	336700	230300	181500	200571	1245000	489300	400218	126765	156580	159244	258800	379500	371900	--	--	-	-	-	-
Com_526_pos	di-C,C-pentosyl-luteolin	Flavonoids	POS	C25H26O14	0.73	10900	14900	11980	2452	8960	6416	9708	7412	20900	3559	8943	5219	12860	4390	15490	--	--	-	-	-	-
Com_527_pos	Dl-2-Aminooctanoic Acid	Amino Acid And Derivatives	POS	C8H17NO2	1.23	82050	256800	379100	225300	150300	147200	71316	76361	105383	95946	82922	83288	102300	64700	90570	644-90-6	HMDB0000991	-	-	-	-
Com_528_pos	DL-threo-beta-Methylaspartic acid	Amino Acid And Derivatives	POS	C5H9NO4	0.89	44120	28530	41610	33390	45230	48530	15000	24820	11240	23530	43960	17190	22040	19800	13080	--	--	-	-	-	-
Com_529_pos	Docosanoic acid	Lipids	POS	C22H44O2	1.08	96150	124700	111800	149900	167400	164800	103700	63160	105000	96660	85460	103900	96690	97690	73190	-	HMDB0304269	C08281	ko01040//Biosynthesis of unsaturated fatty acids;ko00073//Cutin, suberine and wax biosynthesis	Lipid metabolism	Metabolism
Com_53_pos	Methyl linoleate	Lipids	POS	C19H34O2	13.221	38320	65360	75980	4839	10794	9971	19309	18869	10651	8244	14625	8370	20960	13980	20780	112-63-0	HMDB0034381	-	-	-	-
Com_530_pos	D-Sorbitol	Carbohydrates And Its Derivatives	POS	C6H14O6	0.89	3290000	4311000	2880000	6292000	2956000	5933000	3018000	3429000	2001000	4507000	3586000	3088000	4557000	2974000	4044000	50-70-4	HMDB0000247	C00794	ko01100//Metabolic pathways;ko02010//ABC transporters;ko00052//Galactose metabolism;ko00051//Fructose and mannose metabolism	Carbohydrate metabolism;Global and overview maps;Membrane transport	Environmental Information Processing;Metabolism
Com_531_pos	Fargesin	Phenylpropanoids and polyketides	POS	C21H22O6	6.7	14200	11590	9099	24470	41040	11580	23790	15680	28450	7613	5908	13430	11660	26180	22910	--	--	-	-	-	-
Com_532_pos	Ferulic acid O-hexoside	Phenolic acids	POS	C16H20O9	5.86	140800	197100	282700	55870	81990	36830	62799	65419	15650	106900	280000	275100	67270	165100	77140	--	--	-	-	-	-
Com_533_pos	Glu-Glu	Amino Acid And Derivatives	POS	C10H14N2O7	0.99	35740	28530	44680	38980	46850	45190	43870	53840	74170	27870	20200	28920	41310	41140	38650	3929-61-1	HMDB0028818	-	-	-	-
Com_534_pos	Oxidized glutathione	Amino Acid And Derivatives	POS	C20H32N6O12S2	1.06	74370	46620	100900	56540	42520	95980	7799	28470	18477	8625	23290	12850	49660	45100	69010	15718-51-1	HMDB0011691	C00127	ko01100//Metabolic pathways;ko00480//Glutathione metabolism	Global and overview maps;Metabolism of other amino acids	Metabolism
Com_535_pos	Hippuric Acid	Organic Acid And Its Derivatives	POS	C9H9NO3	6.2	11244	26030	11360	20120	36000	23850	14658	20080	19290	10819	12016	8497	7896	9610	11420	495-69-2	HMDB0000714	C01586	ko01100//Metabolic pathways	Global and overview maps	Metabolism
Com_536_pos	IAA-Glu	Phytohormones	POS	C15H16N2O5	0.72	139300	70640	100900	72510	98050	57970	90800	103400	125700	59370	62330	72550	78910	86760	78530	-	HMDB0304379	-	-	-	-
Com_537_pos	Inosine-5'-monophosphate	Nucleotide And Its Derivates	POS	C10H13N4O8P	1.05	19210	33200	20710	33420	13250	28890	12660	10490	31130	40920	35140	41680	33700	12160	15170	131-99-7	HMDB0000175	C00130	ko01100//Metabolic pathways;ko01110//Biosynthesis of secondary metabolites;ko01060//Biosynthesis of plant secondary metabolites;ko00230//Purine metabolism;ko01070//Biosynthesis of plant hormones;ko01065//Biosynthesis of alkaloids derived from histidine and purine	Chemical structure transformation maps;Global and overview maps;Nucleotide metabolism	Metabolism
Com_538_pos	Irisolidone 7-O-beta-d-glucoside	Flavonoids	POS	C23H24O11	0.97	25880	37250	39090	22000	18080	26100	20510	14970	28570	18270	18300	30260	24650	29710	12800	--	--	-	-	-	-
Com_539_pos	Isorhamnetin rutinose	Flavonoids	POS	C28H32O16	6.7	2302000	2663000	1823000	110390	13690	148019	212963	21360	4278	4389	6717	67283	183800	360600	345400	--	--	-	-	-	-
Com_54_pos	SDMA	Amino Acid And Derivatives	POS	C8H18N4O2	0.913	1759000	1636000	1585000	1029000	685900	708800	1281000	1965000	297800	702900	1051000	663600	1426000	1319000	1468000	30344-00-4	HMDB0003334	-	-	-	-
Com_540_pos	Kaempferol 3-O-glucoside-2‘-O-rhamnoside	Flavonoids	POS	C27H30O15	6.08	22060	8874	4380	3717	4669	6862	11477	7814	7452	4989	5197	4365	10580	6124	7268	--	--	-	-	-	-
Com_541_pos	Kaempferol-ferulyglucosyl-xylosylrhamnoside	Flavonoids	POS	C42H46O22	6.09	1997000	5590000	3760000	310101	3981	309295	477143	311741	234196	227482	154504	6170	751700	1258000	1255000	--	--	-	-	-	-
Com_543_pos	L-Homocystine	Amino Acid And Derivatives	POS	C8H16N2O4S2	2.5	2969000	4680000	3461000	4153000	3080000	4850000	1331000	1974000	730000	3344000	2630000	3509000	2730000	2670000	3638000	626-72-2	HMDB0000676	C01817	ko00270//Cysteine and methionine metabolism	Amino acid metabolism	Metabolism
Com_544_pos	Limocitrin O-hexoside	Flavonoids	POS	C23H24O13	0.97	93070	88640	94190	83200	91370	80510	650400	1235000	633600	141100	123400	222800	140200	302300	220300	--	--	-	-	-	-
Com_545_pos	(-)-Menthone	Terpenoids	POS	C10H18O	7	493000	648100	972900	154500	392500	193500	178048	297409	123830	222211	204698	203963	119200	275400	206700	--	--	C00843	ko01110//Biosynthesis of secondary metabolites;ko00902//Monoterpenoid biosynthesis	Global and overview maps;Metabolism of terpenoids and polyketides	Metabolism
Com_546_pos	LPC(1-acyl 16:0)	Lipids	POS	C24H50NO7P	12.59	8271000	13700000	9085000	4736000	3996000	7093000	946500	1686000	2446000	3798000	3227000	3759000	4664000	4194000	4035000	--	--	-	-	-	-
Com_547_pos	LPC(1-acyl 16:1)	Lipids	POS	C24H48NO7P	11.54	19640	85340	28180	26670	33410	65440	28640	28720	43680	17720	12920	16490	39790	30840	45120	--	--	-	-	-	-
Com_548_pos	LPC(1-acyl 16:2)	Lipids	POS	C24H46NO7P	10.99	5168	12480	7774	5663	4647	6028	3886	13300	4982	5871	8412	1970	7260	6218	7087	--	--	-	-	-	-
Com_549_pos	LPC(1-acyl 18:1)	Lipids	POS	C26H52NO7P	12.76	2471000	3842000	2556000	4669000	3208000	7581000	188400	258300	384900	463600	355100	412600	2101000	2638000	3093000	--	--	-	-	-	-
Com_55_pos	Isonicotinic acid	Vitamins	POS	C6H5NO2	1.029	47700000	61220000	67090000	75320000	51000000	57560000	24150000	28690000	15860000	39790000	42560000	37770000	50090000	49000000	38930000	55-22-1	HMDB0060665	-	-	-	-
Com_550_pos	LPC(1-acyl 18:2)	Lipids	POS	C26H50NO7P	12.18	5205000	12970000	8902000	4486000	4382000	8580000	2225000	2594000	3018000	3844000	3097000	3443000	4855000	4173000	4292000	--	--	-	-	-	-
Com_551_pos	LPC(1-acyl 18:3)	Lipids	POS	C26H48NO7P	12.59	9449000	15630000	11460000	5512000	5393000	8740000	1715000	2893000	4388000	5551000	4724000	5849000	5270000	6298000	6710000	--	--	-	-	-	-
Com_552_pos	Luteolin C-feruloylhexoside	Flavonoids	POS	C31H28O14	7.9	164300	166700	91250	41156	59272	56536	5760	45684	6042	22355	22674	23312	43860	82630	68250	--	--	-	-	-	-
Com_553_pos	Luteolin O-malonylhexoside	Flavonoids	POS	C24H22O14	7.02	292200000	350900000	358200000	274200000	320900000	339100000	476600	117100	205800	4221000	2224000	5506000	204200000	270300000	277300000	--	--	-	-	-	-
Com_554_pos	methylApigenin C-hexoside	Flavonoids	POS	C22H22O10	0.73	52530	61760	52780	51720	50120	18450	48360	41900	115600	16710	20790	30350	43470	93170	47880	--	--	-	-	-	-
Com_555_pos	methylApigenin C-pentoside	Flavonoids	POS	C21H20O9	1.01	33560	149400	130000	55900	73460	59050	25999	27394	20210	15840	31340	26140	34040	27090	10980	--	--	-	-	-	-
Com_556_pos	Methyl Benzoate	Organic Acid And Its Derivatives	POS	C8H8O2	1.84	428925	272100	190500	1921000	921400	776000	370300	127500	427000	452100	1125000	415800	501500	390800	994600	93-58-3	HMDB0033968	-	-	-	-
Com_557_pos	methylChrysoeriol 5-O-hexoside	Flavonoids	POS	C23H24O11	0.97	57650	105100	108900	80640	65810	75590	89670	80770	67550	83460	114800	99000	52370	106800	87490	--	--	-	-	-	-
Com_558_pos	Methyl heptadecanoate	Lipids	POS	C18H36O2	15.09	22920	18510	19660	22420	10570	16470	21800	17080	18500	16000	17080	20300	20010	21170	19800	--	--	-	-	-	-
Com_559_pos	2-Methoxyhexadecanoate	Lipids	POS	C17H34O2	0.97	2912000	3277000	3711000	2731000	3194000	2709000	1732000	2670000	3655000	2523000	3453000	2944000	2774000	2840000	2298000	--	--	-	-	-	-
Com_56_pos	trans-3-Indoleacrylic acid	Organoheterocyclic compounds	POS	C11H9NO2	18.287	148600	162300	174100	158800	182500	170000	156600	141800	133900	164500	150700	158800	143900	158600	160400	29953-71-7	HMDB0000734	-	-	-	-
Com_560_pos	methylNaringenin C-pentoside	Flavonoids	POS	C21H22O9	0.72	166400	120000	71200	167000	120900	69650	172400	246700	379400	41110	106200	102900	188600	202000	202800	--	--	-	-	-	-
Com_561_pos	methylQuercetin O-hexoside	Flavonoids	POS	C22H22O12	0.98	2204000	2986000	2296000	966000	559500	777700	2451000	1796000	879100	2491000	2978000	2638000	1590000	1873000	2393000	--	--	-	-	-	-
Com_562_pos	Muramic acid	Carbohydrates And Its Derivatives	POS	C9H17NO7	13.38	21090	12400	19460	2868	15990	4025	15130	7957	9905	15170	13650	14960	9370	13990	10350	1114-41-6	HMDB0003254	-	-	-	-
Com_563_pos	N-(9H-Purin-6-ylcarbamoyl)threonine	Nucleotide And Its Derivates	POS	C10H12N6O4	14.46	1980000	1440000	1335000	1356000	1338000	798000	1857000	1588000	1360000	1226000	1671000	1438000	1365000	1357000	1302000	--	--	-	-	-	-
Com_564_pos	N-(Phenylacetyl)-L-phenylalanine	Amino Acid And Derivatives	POS	C17H17NO3	4.09	8092	17120	14850	9903	15540	12370	9887	10974	7988	5913	7307	7348	9964	9734	6809	738-75-0	HMDB0002372	-	-	-	-
Com_565_pos	N',N'',N'''-Tri-p-cinnamoylagmatine	Amines	POS	C32H32N4O3	5.89	37080	39760	53600	15809	44042	20541	112600	22670	19810	4226	4536	3326	19470	33780	26190	--	--	-	-	-	-
Com_566_pos	N', N''-Caffeoyl, feruloylputrescine	Amines	POS	C23H26N2O6	0.98	13590	10600	8482	5799	15737	9679	17590	21770	13400	7341	14223	8587	44850	26300	20410	--	--	-	-	-	-
Com_567_pos	N', N''-DiFeruloylagmatine-N-arabinoside	Amines	POS	C30H38N4O10	8	23480	32110	21830	8857	7405	7739	10536	4314	10142	4770	9305	7155	2608	8137	9887	--	--	-	-	-	-
Com_568_pos	N,N-Dimethyl-1,4-phenylenediamine	Amines	POS	C8H12N2	4.43	28770	48970	31160	34630	10320	31870	212500	131800	178500	23310	31290	15790	72850	70280	52270	--	--	-	-	-	-
Com_569_pos	N', N''-DiSinapoylspermidine	Phenols And Its Derivatives	POS	C29H39N3O8	6.3	12210	63590	42900	13890	30880	14320	102700	7610	108000	88300	58190	57940	48950	73740	90860	--	--	-	-	-	-
Com_57_pos	D-Arabitol	Carbohydrates And Its Derivatives	POS	C5H12O5	0.926	212800000	104000000	105600000	35630000	22740000	20180000	109700000	251800000	33370000	54510000	92890000	42880000	91080000	80040000	97340000	7643-75-6	HMDB0001851	C01904	ko01100//Metabolic pathways;ko00040//Pentose and glucuronate interconversions	Carbohydrate metabolism;Global and overview maps	Metabolism
Com_570_pos	N', N''-p-Coumaroyl, Feruloylspermidine	Amines	POS	C26H33N3O5	6.5	1019000	865500	892600	18790	11000	8720	84126	208545	5060	6086	117388	5767	136500	240400	182100	--	--	-	-	-	-
Com_571_pos	N', N''-p-Coumaroyl, p-cinnamoylcadaverine	Amines	POS	C23H26N2O3	14.48	5792	3874	2868	7556	2711	1829	3736	2746	2091	3836	3845	2793	1720	2422	3977	--	--	-	-	-	-
Com_572_pos	N8-Acetylspermidine	Organic Acid And Its Derivatives	POS	C9H21N3O	1.06	84220	279800	138100	143700	69660	71320	169300	88230	213000	47830	91320	40140	95620	120100	185200	13431-24-8	HMDB0002189	-	-	-	-
Com_573_pos	N-Acetyl-L-valine	Amino Acid And Derivatives	POS	C7H13NO3	0.96	883300	1239000	1114000	971500	821900	995800	375800	473300	360600	436200	538900	466300	469300	780700	705200	96-81-1	HMDB0011757	-	-	-	-
Com_574_pos	N-Acetylputrescine	Amino Acid And Derivatives	POS	C6H14N2O	0.75	85110	22720	57790	18580	37938	7403	68120	90760	37860	29000	40820	22540	52940	38160	40700	18233-70-0	HMDB0002064	C02714	ko01100//Metabolic pathways;ko00330//Arginine and proline metabolism	Amino acid metabolism;Global and overview maps	Metabolism
Com_575_pos	Naringenin O-malonylhexoside	Flavonoids	POS	C24H24O13	7.46	7101000	12450000	9202000	4466000	7051000	6675000	1568833	1941777	9538	43790	27350	39410	2707000	4346000	4511000	--	--	-	-	-	-
Com_576_pos	Naringerin	Flavonoids	POS	C15H12O5	8.64	260600	417400	318500	40000	46150	59910	4540	6439	17376	4461	2727	7180	63400	112600	104000	--	--	-	-	-	-
Com_577_pos	N-Caffeoylagmatine	Phenols And Its Derivatives	POS	C14H20N4O3	12.38	333900	288600	321700	272500	265600	299000	295200	323400	296700	297400	337500	325000	296700	265900	286000	--	--	-	-	-	-
Com_578_pos	N-Feruloylagmatine	Phenols And Its Derivatives	POS	C15H21N4O3	1.06	84790	50360	79590	84580	43960	105300	25940	17810	12437	16090	48430	27980	14770	31370	41330	--	--	-	-	-	-
Com_579_pos	N-Feruloylcadaverine	Phenols And Its Derivatives	POS	C15H22N2O3	12.68	101200	173900	164500	43330	18510	14320	23240	15620	16000	29270	36820	21490	39240	50100	49700	--	--	-	-	-	-
Com_58_pos	5-Methylcytidine	Nucleotide And Its Derivates	POS	C10H15N3O5	1.036	45310	51660	54460	46420	40120	66610	14910	43260	13030	16120	25420	30580	28440	37600	44230	2140-61-6	HMDB0000982	-	-	-	-
Com_580_pos	N-Feruloylspermidine	Phenols And Its Derivatives	POS	C17H27N3O3	4.52	5563	5273	4666	10150	10650	10050	5073	2337	2331	6321	6709	3257	3854	8064	5867	--	--	-	-	-	-
Com_581_pos	N-Hydroxy-L-tryptophan	Amino Acid And Derivatives	POS	C11H12N2O3	2.66	286200	180200	160500	82470	64220	113600	114600	167900	74170	27850	67680	54990	112200	117400	55740	-	HMDB0255152	-	-	-	-
Com_582_pos	Nicotinic acid-hexoside	Carbohydrates And Its Derivatives	POS	C12H15NO7	0.97	25980000	35790000	26750000	21090000	14510000	28090000	9933000	8215000	6031000	16800000	15740000	16710000	17050000	15270000	18500000	--	--	-	-	-	-
Com_583_pos	N-p-Cinnamoylagmatine	Phenolic acids	POS	C14H20N4O	12.67	32960	69120	46850	17360	11820	11800	17410	45510	11260	17030	20020	11330	26010	21650	23210	--	--	-	-	-	-
Com_584_pos	N-p-Cinnamoylputrescine	Phenolic acids	POS	C13H18N2O	13.23	30920	18830	31010	24890	37830	26890	29570	22280	28600	26180	26370	24000	28940	33840	29840	--	--	-	-	-	-
Com_585_pos	N-Sinapoylagmatine	Phenols And Its Derivatives	POS	C16H24N4O4	12.6	13610	14270	15920	9308	18200	9632	3193	2046	4670	2463	2794	11090	8351	4213	5024	--	--	-	-	-	-
Com_586_pos	N alpha-Acetyl-L-Arginine	Amino Acid And Derivatives	POS	C8H16N4O3	1.04	497400	450900	601000	502300	388900	685400	65620	130200	74870	127700	129900	148100	382000	257200	266700	--	--	-	-	-	-
Com_587_pos	Palmitoleic Acid	Lipids	POS	C16H30O2	10.9	545900	574900	552700	546900	466200	685600	517900	545500	571900	465900	420200	589800	520200	533000	580600	10030-73-6	HMDB0012328	C08362	ko01100//Metabolic pathways;ko00061//Fatty acid biosynthesis	Global and overview maps;Lipid metabolism	Metabolism
Com_588_pos	Phellodenol H	Phenylpropanoids and polyketides	POS	C17H20O9	1.02	220400	280300	239000	300600	237800	230200	248500	149200	163100	138600	109900	165200	156600	149600	159000	--	--	-	-	-	-
Com_589_pos	Phellodenol H O-hexoside	Phenylpropanoids and polyketides	POS	C23H30O14	5.96	8817000	12880000	13910000	14810000	35870000	15760000	100800	82920	172100	87070	104200	164900	5201000	8791000	8492000	--	--	-	-	-	-
Com_59_pos	Methyl cinnamate	Phenolic acids	POS	C10H10O2	10.606	16590	20210	9633	37460	26670	37950	22598	17058	21206	9603	8742	9801	13290	13180	14110	103-26-4	HMDB0033833	-	-	-	-
Com_590_pos	Phytocassane E	Terpenoids	POS	C20H28O3	10.75	19420	10560	14850	32470	13710	9524	30150	28600	14590	11560	16490	20840	29280	23450	27660	181524-78-7	HMDB0031773	-	-	-	-
Com_591_pos	Picramnioside F	Carbohydrates And Its Derivatives	POS	C33H34O15	0.97	22470	27200	28560	35720	18480	34320	53010	109800	128900	14310	17940	17450	30670	25140	24180	--	--	-	-	-	-
Com_592_pos	Pyridoxine	Vitamins	POS	C8H11NO3	1.53	195800	226700	207000	225400	84260	228900	162100	165000	218100	90840	105900	52570	173500	145900	128600	58-56-0	HMDB0301760	C00314	ko01100//Metabolic pathways;ko01120//Microbial metabolism in diverse environments;ko00750//Vitamin B6 metabolism	Global and overview maps;Metabolism of cofactors and vitamins	Metabolism
Com_593_pos	Quercetin-3,4'-O-di-beta-glucopyranoside	Flavonoids	POS	C27H30O17	5.39	48050	38680	38800	14870	42840	22130	35919	15671	11620	8638	9334	4009	10130	15960	33450	--	--	-	-	-	-
Com_594_pos	Quercetin 5-O-hexoside	Flavonoids	POS	C21H20O12	6.52	113700000	105200000	134900000	140600000	153300000	130100000	162300	441411	1019000	3617000	1936000	3726000	57100000	89990000	108700000	--	--	-	-	-	-
Com_595_pos	Quercetin-O-glucoside	Flavonoids	POS	C21H20O12	6.54	85990000	72340000	89750000	69870000	106800000	116000000	75760	12030	496500	2330000	1134000	1527000	38570000	71600000	76510000	--	--	-	-	-	-
Com_596_pos	Quercetin O-malonylhexoside	Flavonoids	POS	C24H22O15	7.6	5819000	12260000	10010000	8040000	12690000	10710000	1567940	2091550	21320	133700	128200	163000	3734000	6473000	6434000	--	--	-	-	-	-
Com_597_pos	Rhodomyrtone	Organoheterocyclic compounds	POS	C26H34O6	11.33	1731000	2068000	1589000	1420000	1292000	1828000	1348000	1286000	1414000	1317000	1651000	1580000	1621000	1519000	1677000	--	--	-	-	-	-
Com_598_pos	Roseoside	Lipids	POS	C19H30O8	1.09	71280	193100	191800	155700	220500	206700	67600	95910	95930	88170	74380	101300	101200	77950	93580	--	--	-	-	-	-
Com_599_pos	Selgin 5-O-hexoside	Flavonoids	POS	C22H22O12	0.94	1601000	1961000	1641000	999500	589400	812200	1464000	1178000	573100	1558000	2753000	1489000	1100000	1402000	1211000	--	--	-	-	-	-
Com_6_pos	4-Methylumbelliferone	Phenylpropanoids and polyketides	POS	C10H8O3	8.691	29940	57260	59810	43488	66518	40026	129700	294900	56780	18820	21580	16819	79750	99350	123800	-	HMDB0059622	-	-	-	-
Com_60_pos	gamma-caprolactone	Organoheterocyclic compounds	POS	C6H10O2	6.631	264500	302400	292200	647400	969100	538200	357300	462200	716600	103400	137100	167900	430400	572400	618700	695-06-7	HMDB0003843	-	-	-	-
Com_600_pos	Selgin C-hexoside	Flavonoids	POS	C22H22O12	0.74	23450	52130	20660	20130	21130	13960	29580	31170	23180	18910	26540	18160	8572	20530	21520	--	--	-	-	-	-
Com_601_pos	Selgin O-malonylhexoside	Flavonoids	POS	C25H24O15	7.19	141800000	136100000	155800000	187900000	193400000	219300000	68390	31140	322100	7499000	2627000	6322000	104600000	142700000	150300000	--	--	-	-	-	-
Com_602_pos	Spermidine derivative	Amines	POS	C8H21N3O6	14.85	600100	604700	669900	596900	558400	544200	482200	342600	341900	367000	372500	408700	475000	549500	559300	--	--	-	-	-	-
Com_603_pos	S-Sulfo-L-cysteine	Amino Acid And Derivatives	POS	C3H7NO5S2	0.98	64880	41910	78530	42370	53450	24120	24520	33090	9024	26030	39980	23090	31950	35200	23760	1637-71-4	HMDB0000731	C05824	ko01100//Metabolic pathways;ko01230//Biosynthesis of amino acids;ko00270//Cysteine and methionine metabolism	Amino acid metabolism;Global and overview maps	Metabolism
Com_604_pos	Threonyl carbamoyl adenosine	Nucleotide And Its Derivates	POS	C15H20N6O8	5.08	51350	58210	35560	34590	39500	34020	95050	34500	40170	24520	11890	12540	25320	51310	61550	--	--	-	-	-	-
Com_605_pos	Tianshic acid	Lipids	POS	C18H37NO5	0.97	14350	8935	12710	21930	31050	14240	21250	23860	37960	5110	9727	23830	34090	25060	29790	--	--	-	-	-	-
Com_606_pos	Tomatidine	Alkaloids and derivatives	POS	C27H45NO2	6.76	107900	222100	126600	108927	41540	98927	148000	99620	100300	66860	55860	37490	133900	222200	114200	77-59-8	HMDB0034731	C10826	ko01066//Biosynthesis of alkaloids derived from terpenoid and polyketide	Chemical structure transformation maps	Metabolism
Com_607_pos	Tricetin O-hexoside	Flavonoids	POS	C21H20O12	6.46	136400000	106200000	150100000	124900000	169300000	141300000	159000	35030	1051000	3612000	2174000	3844000	63820000	98190000	106700000	--	--	-	-	-	-
Com_608_pos	Tricin 5-O-hexoside	Flavonoids	POS	C23H24O12	7.19	67470000	127200000	96070000	15370000	23160000	14980000	1740000	239900	4008000	1283000	1238000	1340000	23760000	38120000	39810000	--	--	-	-	-	-
Com_609_pos	Tricin 5-O-hexoside derivative	Flavonoids	POS	C24H22O14	7.67	1105000	2608000	1558000	141500	232000	217400	270230	185440	124174	227768	8302	174607	458100	549000	384000	--	--	-	-	-	-
Com_61_pos	Dodecanedioic acid	Organic Acid And Its Derivatives	POS	C12H22O4	9.452	9193	5156	8415	10020	8448	12070	32330	15110	7881	4989	8186	3506	8779	6543	11130	6402-36-4	HMDB0000933	-	-	-	-
Com_610_pos	Tricin O-malonylhexoside	Flavonoids	POS	C26H26O15	7.5	65110000	147000000	99480000	14440000	19250000	12790000	103600	26880	160900	451700	386400	459900	21380000	36640000	34370000	--	--	-	-	-	-
Com_611_pos	Tricin O-sinapoylpentoside	Flavonoids	POS	C33H32O15	8.1	74850	195000	149500	3122	10690	4336	21629	18526	14149	16911	18001	1391	23810	42660	46510	--	--	-	-	-	-
Com_612_pos	tZROG	Phytohormones	POS	C21H31N5O10	5.2	33235	19890	11960	7577	4904	22563	327200	138700	101100	21620	22650	15610	50320	72450	60480	--	--	-	-	-	-
Com_613_pos	Vanillactic acid	Organic Acid And Its Derivatives	POS	C10H12O5	9.2	13520	18320	17080	45430	46320	40840	13470	24100	64050	15460	13890	18670	24460	23300	36350	2475-56-1	HMDB0000913	-	-	-	-
Com_614_pos	Xanthurenic acid	Organic Acid And Its Derivatives	POS	C10H7NO4	5.06	107500	103200	103700	22000	46303	38778	17260	92340	29712	28040	23280	16520	53290	68340	79560	59-00-7	HMDB0000881	C02470	ko00380//Tryptophan metabolism	Amino acid metabolism	Metabolism
Com_615_pos	Xanthurenic acid O-hexoside	Nucleotide And Its Derivates	POS	C16H17NO9	4.52	77500	85890	66430	42140	34630	39970	99490	75890	46300	15630	18080	15790	53300	41880	55300	--	--	-	-	-	-
Com_616_pos	Yamogenin	Lipids	POS	C27H42O3	0.9	38890	45120	39820	10730	19318	18900	15690	8110	7145	18046	18862	16648	13860	25840	18770	--	--	-	-	-	-
Com_617_pos	beta-Carotene	Terpenoids	POS	C40H56	18.26	15900000	14700000	15190000	16820000	15960000	16920000	10740000	16200000	16650000	16840000	15660000	16290000	16770000	16610000	16100000	7235-40-7	HMDB0000561	C02094	ko01100//Metabolic pathways;ko01110//Biosynthesis of secondary metabolites;ko01060//Biosynthesis of plant secondary metabolites;ko01070//Biosynthesis of plant hormones;ko01062//Biosynthesis of terpenoids and steroids;ko00906//Carotenoid biosynthesis	Chemical structure transformation maps;Global and overview maps;Metabolism of terpenoids and polyketides	Metabolism
Com_618_pos	Linoleic acid	Lipids	POS	C18H32O2	14.46	684000	565000	515900	713700	615800	419300	1003000	728400	705900	672200	896800	727200	584100	562300	526300	-	HMDB0247706	C01595	ko01100//Metabolic pathways;ko01060//Biosynthesis of plant secondary metabolites;ko00591//Linoleic acid metabolism;ko01040//Biosynthesis of unsaturated fatty acids	Chemical structure transformation maps;Global and overview maps;Lipid metabolism	Metabolism
Com_619_pos	gamma-Glu-Leu	Amino Acid And Derivatives	POS	C11H20N2O5	5.17	58300	88940	60940	10390	7897	6118	23480	38690	21180	33180	40260	35020	38080	40250	53730	2566-39-4	HMDB0011171	-	-	-	-
Com_62_pos	trans-2-Hexenal	Lipids	POS	C6H10O	11.005	19760000	19180000	16890000	19110000	16000000	15010000	16220000	17540000	15900000	17550000	17700000	16770000	17570000	18330000	19730000	6728-26-3	HMDB0031496	-	-	-	-
Com_620_pos	4-Hydroxybenzoate	Organic Acid And Its Derivatives	POS	C7H6O3	4.12	509200	729700	569300	472800	545800	483100	104600	138500	137400	147400	146200	171400	399400	402400	352000	-	HMDB0304180	C00156	ko01100//Metabolic pathways;ko01110//Biosynthesis of secondary metabolites;ko01120//Microbial metabolism in diverse environments;ko01061//Biosynthesis of phenylpropanoids;ko01220//Degradation of aromatic compounds;ko00130//Ubiquinone and other terpenoid-quinone biosynthesis;ko00790//Folate biosynthesis;ko07110//Benzoic acid family	Chemical structure transformation maps;Global and overview maps;Metabolism of cofactors and vitamins;Skeleton-based classification	Drug Development;Metabolism
Com_621_pos	Hydroxytomatidenol	Alkaloids and derivatives	POS	C27H43NO3	5.59	10306	12952	10874	6922	6614	8146	8912	7462	8315	6550	7736	4215	4669	12600	6895	--	--	-	-	-	-
Com_622_pos	N,N-Dimethylaniline	Amines	POS	C8H11N	4.29	129500	210300	115800	73230	79720	196700	189000	89010	142100	42590	150300	191900	146300	55700	59910	121-69-7	HMDB0001020	-	-	-	-
Com_623_pos	LysoPC 20:2	Lipids	POS	C28H54NO7P	13.26	77670	100500	88180	18890	28370	43570	35113	29795	28912	28520	19970	19470	27330	24550	33250	--	--	-	-	-	-
Com_624_pos	Myricetin 3-O-galactoside	Flavonoids	POS	C21H20O13	7.19	2003000	1352000	2609000	2262000	2785000	3355000	469782	6942	108900	71240	40440	57380	982600	1963000	1937000	15648-86-9	HMDB0034358	-	-	-	-
Com_625_pos	Apigenin-6,8-di-C-glycoside	Flavonoids	POS	C27H30O15	5.73	561200	1652000	569300	168300	599500	188300	21010	14550	17210	11500	6078	17700	117500	403700	441300	--	--	-	-	-	-
Com_626_pos	N'-p-coumaroylspermine	Phenolic acids	POS	C19H32N4O2	5.38	47430	28760	20840	11100	21600	41000	21860	6984	9515	4755	6936	13060	11780	23790	22160	--	--	-	-	-	-
Com_627_pos	Selgin O-hexosyl-O-hexoside	Flavonoids	POS	C28H32O17	0.97	1420000	1643000	2739000	1054000	536500	1219000	5699000	7676000	6261000	1797000	1360000	1602000	3409000	4526000	4172000	--	--	-	-	-	-
Com_628_pos	Malvidin O-hexoside	Flavonoids	POS	C23H24O12	7.18	2204000	4244000	2955000	351100	541400	394000	23530	245797	135000	29700	22000	49890	622900	1141000	1276000	--	--	-	-	-	-
Com_629_pos	Syringetin 5-O-hexoside	Flavonoids	POS	C23H24O13	0.97	96210	147300	121100	102600	143800	85120	617000	2161000	835700	124500	135000	180100	166500	221900	202600	--	--	-	-	-	-
Com_63_pos	Atractylenolide I	Terpenoids	POS	C15H18O2	13.035	5343	7304	4520	1193	2010	4545	1529	8447	28410	20880	5273	5230	6588	10660	11160	-	HMDB0248706	-	-	-	-
Com_630_pos	Syringetin 7-O-hexoside	Flavonoids	POS	C23H24O13	0.97	89940	93940	98440	67210	54560	68920	614900	1616000	640500	103500	115100	116900	149700	192100	192100	--	--	-	-	-	-
Com_631_pos	Chrysoeriol O-glucuronic acid	Flavonoids	POS	C22H20O12	7.08	68550000	113400000	83670000	6193000	12240000	7269000	305200	416200	335800	2663000	2097000	2713000	22580000	35810000	33070000	--	--	-	-	-	-
Com_632_pos	Chrysoeriol O-malonylhexoside	Flavonoids	POS	C25H24O14	7.51	137400000	208500000	185500000	171900000	211900000	194400000	224500	186300	576800	4180000	3406000	3317000	96660000	139400000	137000000	--	--	-	-	-	-
Com_633_pos	Hesperetin C-hexosyl-O-hexosyl-O-hexoside	Flavonoids	POS	C34H44O21	0.97	21101	5201	21120	22457	25946	24202	16810	21820	20310	14250	8444	22150	23910	31360	9099	--	--	-	-	-	-
Com_634_pos	C-hexosyl-apigenin O-hexosyl-O-pentoside	Flavonoids	POS	C32H38O19	0.65	10220	8428	10370	7056	8839	5433	9589	15490	29880	8485	4495	4427	5461	5941	12960	--	--	-	-	-	-
Com_635_pos	Eriodictiol 6-C-hexoside 8-C-hexoside-O-hexoside	Flavonoids	POS	C33H42O21	0.97	7028	14630	17560	14720	4174	13136	24490	11180	39460	5844	8078	9726	13210	23600	6986	--	--	-	-	-	-
Com_636_pos	6-C-hexosyl chrysoeriol O-hexoside	Flavonoids	POS	C28H32O16	7.37	250300	269828	81190	65860	187823	103900	884200	645200	662400	293300	162200	280900	241300	374400	371100	--	--	-	-	-	-
Com_637_pos	8-C-hexosyl-apigenin O-hexosyl-O-hexoside	Flavonoids	POS	C33H40O20	0.9	26060	21780	20690	22610	17520	5341	16830	33380	29140	10160	30920	21710	26540	35600	34500	--	--	-	-	-	-
Com_638_pos	Chrysoeriol C-hexosyl-O-rhamnoside	Flavonoids	POS	C28H32O15	6.54	53280	10820	34630	16320	36700	12770	16880	14201	12790	59320	41730	32010	15210	34720	33240	--	--	-	-	-	-
Com_639_pos	8-C-hexosyl chrysoeriol O-hexoside	Flavonoids	POS	C28H32O16	0.92	172100	195200	303300	107900	59170	125700	307100	651200	397400	117600	128000	135200	238900	246300	298900	--	--	-	-	-	-
Com_64_pos	Albiflorin	Terpenoids	POS	C23H28O11	6.176	74820	69050	82070	22578	34110	14200	48137	43593	21707	17610	24392	20820	21920	38230	42720	-	HMDB0248116	-	-	-	-
Com_640_pos	Chrysoeriol 8-C-hexoside	Flavonoids	POS	C22H22O11	6.51	31730	37610	63160	18930	72780	29360	41357	26750	36285	19031	15599	17931	19320	38320	38790	--	--	-	-	-	-
Com_641_pos	Azoxystrobin acid	Organoheterocyclic compounds	POS	C21H15N3O5	10.49	6464	2496	2924	5172	3651	8767	4785	5642	7028	5819	5455	10240	3140	3961	3338	--	--	-	-	-	-
Com_642_pos	N-Hydroxyl-tryptamine	Amino Acid And Derivatives	POS	C10H12N2O	0.88	63090	36850	50600	48120	36510	43530	30890	89280	13590	30680	27290	25770	41100	36570	46910	-	HMDB0255154	C17203	ko01100//Metabolic pathways;ko00380//Tryptophan metabolism	Amino acid metabolism;Global and overview maps	Metabolism
Com_643_pos	Pyridoxine di-O-hexoside	Vitamins	POS	C20H31NO13	0.97	18940	22580	19810	15590	15500	15030	13710	35900	39780	23020	25580	14290	18670	31940	14210	--	--	-	-	-	-
Com_644_pos	(-)-3-(3,4-Dihydroxyphenyl)-2-methylalanine	Amino Acid And Derivatives	POS	C10H13NO4	4.61	12820	27740	13820	15630	30920	54570	6688	5700	14001	6614	8465	4654	16520	6908	16840	--	--	-	-	-	-
Com_645_pos	N-Methylnicotinamide	Organoheterocyclic compounds	POS	C7H8N2O	1.84	19598	18150	13600	78770	104500	159900	44097	7876	27120	15510	12650	18380	8063	19740	11640	114-33-0	HMDB0003152	-	-	-	-
Com_646_pos	Orotic acid	Vitamins	POS	C5H4N2O4	1.44	777600	1005000	574400	845400	849700	1146000	959300	751400	1088000	628800	745400	593100	814500	775200	807400	65-86-1	HMDB0000226	C00295	ko01100//Metabolic pathways;ko00240//Pyrimidine metabolism	Global and overview maps;Nucleotide metabolism	Metabolism
Com_647_pos	trans-Anethole	Benzene and substituted derivatives	POS	C10H12O	15.13	661300	577700	491800	563300	542700	417600	676400	561900	488500	489000	466600	519700	538100	542200	524500	-	HMDB0248443	C10428	ko01110//Biosynthesis of secondary metabolites;ko00940//Phenylpropanoid biosynthesis	Biosynthesis of other secondary metabolites;Global and overview maps	Metabolism
Com_648_pos	beta-Alanine	Amino Acid And Derivatives	POS	C3H7NO2	0.8	339800	336000	467000	283700	320400	355600	400700	207500	235100	167700	423000	387700	164600	334300	461100	107-95-9	HMDB0000056	C00099	ko01100//Metabolic pathways;ko01110//Biosynthesis of secondary metabolites;ko00240//Pyrimidine metabolism;ko00410//beta-Alanine metabolism;ko00770//Pantothenate and CoA biosynthesis;ko00640//Propanoate metabolism	Carbohydrate metabolism;Global and overview maps;Metabolism of cofactors and vitamins;Metabolism of other amino acids;Nucleotide metabolism	Metabolism
Com_649_pos	L-Dihydroorotic acid	Amino Acid And Derivatives	POS	C5H6N2O4	0.92	8411000	13490000	8300000	7343000	6450000	9816000	5798000	4481000	9185000	8639000	9067000	10320000	7894000	7954000	7819000	5988-19-2	HMDB0003349	C00337	ko01100//Metabolic pathways;ko00240//Pyrimidine metabolism	Global and overview maps;Nucleotide metabolism	Metabolism
Com_65_pos	Epigoitrin	Organoheterocyclic compounds	POS	C5H7NOS	4.958	32440	69900	54890	43230	98220	8653	176800	112600	268900	23310	89700	16580	98290	114200	56870	-	HMDB0251849	-	-	-	-
Com_650_pos	D-Threonine	Amino Acid And Derivatives	POS	C4H9NO3	0.86	458400	485300	564000	152100	153600	177500	181500	222600	93930	215700	202900	215500	225800	238100	287000	-	HMDB0250801	C00820	ko01100//Metabolic pathways	Global and overview maps	Metabolism
Com_651_pos	pterosin A	Terpenoids	POS	C15H20O3	0.65	10210	21780	9125	6956	3939	13010	18250	7637	10630	10838	20160	12400	18720	26760	8397	--	--	-	-	-	-
Com_652_pos	Gossypol	Terpenoids	POS	C30H30O8	6	194900	223700	147300	57910	73680	50510	424200	130800	180000	289100	360000	245900	148100	239500	371100	90141-22-3	HMDB0040723	C07667	ko01110//Biosynthesis of secondary metabolites;ko01062//Biosynthesis of terpenoids and steroids;ko00909//Sesquiterpenoid and triterpenoid biosynthesis	Chemical structure transformation maps;Global and overview maps;Metabolism of terpenoids and polyketides	Metabolism
Com_653_pos	Protostemonine	Alkaloids and derivatives	POS	C25H31NO6	0.65	21840	11890	12350	4960	3974	1964	7910	8375	5973	5534	6945	5461	6948	8382	6915	--	--	-	-	-	-
Com_654_pos	Isoliensinine	Alkaloids and derivatives	POS	C37H42N2O6	5.91	44400	24560	38600	13510	23940	54390	6330	18086	9604	23679	20299	15122	8073	18300	18450	6817-41-0	HMDB0033749	-	-	-	-
Com_655_pos	Fragransin A2	Phenylpropanoids and polyketides	POS	C20H24O5	10.56	7496	8298	11050	5781	3615	7444	1825	8564	6267	4283	5999	2370	4248	4447	4929	--	--	-	-	-	-
Com_656_pos	TriacetonaMine	Organoheterocyclic compounds	POS	C9H17NO	2.28	4982	8581	13570	14080	4140	15680	12010	17510	15850	14010	9629	12210	16540	12360	11220	826-36-8	HMDB0031179	-	-	-	-
Com_657_pos	Cyclen	Amines	POS	C8H20N4	0.71	76120	82760	119300	76780	70260	96620	37710	49330	77470	104900	70320	77800	86050	73400	67180	-	HMDB0250623	-	-	-	-
Com_658_pos	Tropinone	Alkaloids and derivatives	POS	C8H13NO	1	39060	38590	48520	34110	82930	44540	39880	19330	90720	66850	48650	40020	39050	52360	73660	-	HMDB0304521	C00783	ko01100//Metabolic pathways;ko01110//Biosynthesis of secondary metabolites;ko01064//Biosynthesis of alkaloids derived from ornithine, lysine and nicotinic acid;ko00960//Tropane, piperidine and pyridine alkaloid biosynthesis	Biosynthesis of other secondary metabolites;Chemical structure transformation maps;Global and overview maps	Metabolism
Com_659_pos	Betaine	Alkaloids and derivatives	POS	C5H11NO2	0.907	18230000	26570000	21160000	15100000	13580000	18840000	13800000	7341000	9007000	6245000	6960000	6824000	12520000	10370000	14170000	6915-17-9	HMDB0000043	C00719	ko01100//Metabolic pathways;ko02010//ABC transporters;ko00260//Glycine, serine and threonine metabolism	Amino acid metabolism;Global and overview maps;Membrane transport	Environmental Information Processing;Metabolism
Com_66_pos	Pogostone	Organooxygen compounds	POS	C12H16O4	12.279	7302	10964	7855	4265	1983	4178	4455	9156	2245	4881	12650	3690	6050	4819	6774	23800-56-8	HMDB0030703	-	-	-	-
Com_660_pos	Lipoamide	Lipids	POS	C8H15NOS2	4.89	81060	65480	46940	14580	2287	9820	10830	54850	5180	13160	17080	14460	24480	30250	30970	940-69-2	HMDB0000962	-	-	-	-
Com_661_pos	4aR-(4aalpha,6beta,8aalpha)]-4a,5,6,7,8,8a-Hexahydro-4,8a-dimethyl-6-(1-methylethenyl)-2(1H)-naphthalenone	Terpenoids	POS	C15H22O	11.66	8288000	8531000	8188000	7788000	8453000	7945000	7448000	7562000	7638000	7447000	8177000	7299000	7532000	7836000	8183000	--	--	-	-	-	-
Com_662_pos	5-Methyluridine	Nucleotide And Its Derivates	POS	C10H14N2O6	1.02	72200	100500	120100	67730	73270	54380	25100	44430	25040	27360	21280	44900	65830	65460	50960	1463-10-1	HMDB0000884	-	-	-	-
Com_663_pos	Biotin	Vitamins	POS	C10H16N2O3S	9.02	320900	418700	362100	778200	1122000	887400	271900	497037	1202000	278400	317300	408000	576600	735800	776300	58-85-5	HMDB0000030	C00120	ko01100//Metabolic pathways;ko02010//ABC transporters;ko00780//Biotin metabolism	Global and overview maps;Membrane transport;Metabolism of cofactors and vitamins	Environmental Information Processing;Metabolism
Com_664_pos	Guanosine 3',5'-Cyclic Monophosphate	Nucleotide And Its Derivates	POS	C10H12N5O7P	0.71	36080	44180	34880	14410	12230	13360	13940	18470	25230	19380	18630	29820	31630	18220	19970	7665-99-8	HMDB0001314	C00942	ko01100//Metabolic pathways;ko00230//Purine metabolism	Global and overview maps;Nucleotide metabolism	Metabolism
Com_665_pos	Histamine	Amines	POS	C5H9N3	1.04	1612000	2401000	1808000	2043000	1500000	2383000	1350000	1364000	1324000	2108000	1921000	2318000	1087000	1669000	2340000	51-45-6	HMDB0000870	C00388	ko01100//Metabolic pathways;ko01110//Biosynthesis of secondary metabolites;ko01065//Biosynthesis of alkaloids derived from histidine and purine;ko00340//Histidine metabolism;ko07227//Histamine H2/H3 receptor agonists/antagonists	Amino acid metabolism;Chemical structure transformation maps;Global and overview maps;Target-based classification: G protein-coupled receptors	Drug Development;Metabolism
Com_666_pos	Phenylacetylglutamine	Amino Acid And Derivatives	POS	C13H16N2O4	0.94	40270	56460	54160	72740	46120	69280	91090	169400	130800	77580	91380	64000	56130	61030	91110	-	HMDB0062645	C04148	ko00360//Phenylalanine metabolism	Amino acid metabolism	Metabolism
Com_667_pos	p-Aminobenzoate	Organic Acid And Its Derivatives	POS	C7H7NO2	4.45	126500	107500	108000	61710	65130	87160	1070000	642600	838200	86060	75550	84770	249300	263900	244100	-	HMDB0304171	C00568	ko01100//Metabolic pathways;ko01120//Microbial metabolism in diverse environments;ko01061//Biosynthesis of phenylpropanoids;ko00790//Folate biosynthesis	Chemical structure transformation maps;Global and overview maps;Metabolism of cofactors and vitamins	Metabolism
Com_668_pos	Urea	Organic Acid And Its Derivatives	POS	CH4N2O	0.93	56010	86170	60930	201500	171000	150600	73210	102800	100900	68710	72430	137500	121400	146900	95440	57-13-6	HMDB0000294	C00086	ko01100//Metabolic pathways;ko01120//Microbial metabolism in diverse environments;ko02010//ABC transporters;ko00230//Purine metabolism;ko00240//Pyrimidine metabolism;ko00330//Arginine and proline metabolism;ko00220//Arginine biosynthesis;ko00780//Biotin metabolism	Amino acid metabolism;Global and overview maps;Membrane transport;Metabolism of cofactors and vitamins;Nucleotide metabolism	Environmental Information Processing;Metabolism
Com_669_pos	Heteroclitin D	Phenylpropanoids and polyketides	POS	C27H30O8	0.72	3768	3449	4982	4417	4836	5891	3086	5442	5554	4040	3511	5708	2952	2925	4507	--	--	-	-	-	-
Com_67_pos	Griffonilide	Organoheterocyclic compounds	POS	C8H8O4	3.445	102700	136700	111400	38710	63070	85890	6290	27410	28570	22410	13700	28400	102200	78570	35550	--	--	-	-	-	-
Com_670_pos	Auramine	Amines	POS	C17H21N3	13.59	29460	30210	18090	24230	25710	21070	22910	30590	21200	17380	15220	23720	24790	38820	38240	-	HMDB0248724	-	-	-	-
Com_671_pos	Coumalic acid	Organic Acid And Its Derivatives	POS	C6H4O4	0.72	131100	130200	172600	96780	91650	106100	138000	276600	182600	146100	109800	141100	222600	143000	115500	--	--	-	-	-	-
Com_672_pos	Geranylacetone	Terpenoids	POS	C13H22O	5.34	2802000	4243000	3995000	1512000	2523000	1232000	1332000	1302000	697000	1648000	1788000	1548000	1445000	2310000	2997000	3796-70-1	HMDB0031846	-	-	-	-
Com_673_pos	Geranylgeraniol	Terpenoids	POS	C20H34O	5.47	88890	54160	83880	42120	88991	32520	74080	35650	85918	144900	77550	91110	84830	124300	130700	--	--	C09094	ko01110//Biosynthesis of secondary metabolites;ko00904//Diterpenoid biosynthesis	Global and overview maps;Metabolism of terpenoids and polyketides	Metabolism
Com_674_pos	2-Methylcinnamic acid	Phenolic acids	POS	C10H10O2	5.53	472400	671000	592500	371800	453000	233800	367800	250400	176400	236400	327800	227300	305300	397500	514100	--	--	-	-	-	-
Com_675_pos	trans-beta-Ionone	Terpenoids	POS	C13H20O	9.97	144200	164400	126700	112100	166200	121000	92700	117800	138500	85160	97250	92060	140600	152100	192300	79-77-6	HMDB0036565	-	-	-	-
Com_676_pos	Solanidine	Lipids	POS	C27H43NO	0.96	1516000	1291000	1440000	1236000	1070000	1186000	1731000	2627000	3031000	847400	924200	927000	1228000	1399000	1414000	80-78-4	HMDB0003236	C06543	ko01066//Biosynthesis of alkaloids derived from terpenoid and polyketide	Chemical structure transformation maps	Metabolism
Com_677_pos	Sorbic acid	Lipids	POS	C6H8O2	6.72	911500	1085000	994700	795800	911500	718700	2290000	2319000	1709000	389800	460300	535500	1013000	1435000	1568000	-	HMDB0256823	-	-	-	-
Com_678_pos	alpha-Ionone	Terpenoids	POS	C13H20O	1.86	105700	102100	104300	70130	68210	57860	62800	176800	33950	57950	88410	57690	73140	98630	138200	-	HMDB0059883	-	-	-	-
Com_679_pos	(-)-Carvone	Terpenoids	POS	C10H14O	9.22	61100	60190	104100	122000	141200	148400	36393	34010	61233	9388	17555	31370	54100	54590	65030	--	--	C01767	ko01110//Biosynthesis of secondary metabolites;ko00902//Monoterpenoid biosynthesis;ko00903//Limonene and pinene degradation	Global and overview maps;Metabolism of terpenoids and polyketides	Metabolism
Com_68_pos	Sec-O-Glucosylhamaudol	Organoheterocyclic compounds	POS	C21H26O10	8.108	209800	227500	168700	84650	141800	80690	9164	8122	7011	2762	36822	36284	54640	67240	62720	-	HMDB0258199	-	-	-	-
Com_680_pos	D-Asparagine	Amino Acid And Derivatives	POS	C4H8N2O3	0.96	827200	1333000	853100	846900	895600	1064000	882100	1051000	1516000	909900	997500	1202000	972800	1038000	1014000	2058-58-4	HMDB0033780	-	-	-	-
Com_681_pos	Maltol	Organoheterocyclic compounds	POS	C6H6O3	5.43	362000	457700	432200	54490	108800	44650	44010	17510	44590	22580	58104	48163	67510	96170	184700	118-71-8	HMDB0030776	C11918	ko01110//Biosynthesis of secondary metabolites	Global and overview maps	Metabolism
Com_682_pos	epsilon-Caprolactone	Organoheterocyclic compounds	POS	C6H10O2	1.048	4689	6846	3131	4750	5570	5797	12680	3160	3718	4215	3687	3707	3674	4219	3339	-	HMDB0060476	C01880	ko01120//Microbial metabolism in diverse environments;ko01220//Degradation of aromatic compounds	Global and overview maps	Metabolism
Com_683_pos	beta-Ionone	Terpenoids	POS	C13H20O	8.5	2057000	2893000	2428000	635700	1349000	718500	402860	445441	265022	534812	634991	504691	520900	919100	996800	79-77-6	HMDB0036565	-	-	-	-
Com_684_pos	sn-Glycero-3-phosphocholine	Lipids	POS	C8H20NO6P	0.91	3124000	6809000	10850000	324500	156700	210400	6550000	7222000	5772000	1848000	1842000	1969000	4772000	4765000	4657000	28319-77-9	HMDB0000086	C00670	ko00564//Glycerophospholipid metabolism;ko00565//Ether lipid metabolism	Lipid metabolism	Metabolism
Com_685_pos	Methyl Nicotinate	Organoheterocyclic compounds	POS	C7H7NO2	0.96	6535	10590	14710	7583	17110	17670	6952	7445	18060	11221	12420	10632	14440	14550	26420	93-60-7	HMDB0029806	-	-	-	-
Com_686_pos	4-Ketolutein	Terpenoids	POS	C45H54O3	0.73	15380	8920	9388	15450	1986	5443	19310	11300	8227	7409	8234	5483	4480	8321	13420	--	--	-	-	-	-
Com_687_pos	O-Phosphocholine	Amines	POS	C5H15NO4P+	0.87	11750000	22570000	14680000	4708000	4458000	6088000	4845000	9366000	11380000	6776000	7410000	6540000	9751000	9533000	9883000	3616-04-04	HMDB0001565	C00588	ko01100//Metabolic pathways;ko00564//Glycerophospholipid metabolism	Global and overview maps;Lipid metabolism	Metabolism
Com_688_pos	Pyridoxine O-glucoside	Vitamins	POS	C14H21NO8	1.68	2103000	2109000	2292000	1702000	1330000	1980000	2717000	4380000	3390000	866000	958800	1152000	2113000	1727000	1724000	--	--	-	-	-	-
Com_689_pos	C-hexosyl-chrysoeriol O-hexoside	Flavonoids	POS	C28H32O16	1	84550	88700	170100	78360	72440	74370	197900	478400	312600	109700	86270	69060	202000	180900	144200	--	--	-	-	-	-
Com_69_pos	Linderane	Terpenoids	POS	C15H16O4	11.266	61980	65040	93450	90560	76270	100700	26114	7313	6217	9933	9369	17431	44630	29420	41420	--	--	-	-	-	-
Com_690_pos	Resokaempferol 7-O-hexoside	Flavonoids	POS	C21H20O10	7.08	60220000	100500000	82580000	31160000	57970000	42530000	48810	29740	109800	230500	282700	271300	22630000	44200000	46800000	--	--	-	-	-	-
Com_691_pos	methylLuteolin C-hexoside	Flavonoids	POS	C22H22O11	0.71	15740	31100	40390	7615	9279	8982	11350	17610	11200	23700	12352	10890	13870	30070	10540	--	--	-	-	-	-
Com_692_pos	Chrysoeriol 7-O-hexoside	Flavonoids	POS	C22H22O11	7.2	163100000	215800000	198300000	182800000	218100000	191300000	3088000	2393000	14290000	8069000	7186000	10690000	118800000	172600000	178000000	--	--	-	-	-	-
Com_693_pos	D-Threose	Carbohydrates And Its Derivatives	POS	C4H8O4	1.66	14510	14760	50430	75510	16480	38060	14290	11340	35150	17001	19450	13180	26700	36440	28640	-	HMDB0250746	-	-	-	-
Com_694_pos	Nicotinic acid adenine dinucleotide	Nucleotide and its derivates	POS	C21H28N7O14P2	1.04	30490	57400	14460	9656	3749	24640	26660	105500	167200	18240	20310	26310	18680	17180	25820	6450-77-7	HMDB0001179	C00857	ko01100//Metabolic pathways;ko00760//Nicotinate and nicotinamide metabolism	Global and overview maps;Metabolism of cofactors and vitamins	Metabolism
Com_695_pos	Isoquinoline	Alkaloids and derivatives	POS	C9H7N	4.87	59850	53380	54600	30168	16180	10700	51022	112200	36600	28090	18440	28540	56630	40200	39000	119-65-3	HMDB0034244	-	-	-	-
Com_696_pos	Imidazole-4-acetate	Organic Acid And Its Derivatives	POS	C5H6N2O2	0.96	2360000	3446000	3095000	2444000	2405000	2601000	2189000	2658000	3573000	2617000	2272000	2826000	2728000	2612000	2898000	645-65-8	HMDB0002024	C02835	ko01100//Metabolic pathways;ko00340//Histidine metabolism	Amino acid metabolism;Global and overview maps	Metabolism
Com_697_pos	Phthalic anhydride	Organoheterocyclic compounds	POS	C8H4O3	11.61	1975000	2326000	2060000	2253000	2304000	2297000	2437000	2341000	1926000	2449000	2286000	2185000	2432000	2014000	2366000	-	HMDB0256501	-	-	-	-
Com_698_pos	Maleic acid	Organic Acid And Its Derivatives	POS	C4H4O4	0.96	6846000	14190000	8413000	846600	987700	1213000	1277000	1548000	865700	888400	717300	981900	3254000	4218000	3840000	-	HMDB0303644	C01384	ko01100//Metabolic pathways;ko01120//Microbial metabolism in diverse environments;ko00760//Nicotinate and nicotinamide metabolism;ko00350//Tyrosine metabolism;ko00650//Butanoate metabolism	Amino acid metabolism;Carbohydrate metabolism;Global and overview maps;Metabolism of cofactors and vitamins	Metabolism
Com_699_pos	1,5-Diaminopentane	Polyamine	POS	C5H14N2	0.83	164600	52550	79040	34755	48750	25180	195300	279200	52250	60850	74450	112500	65770	74850	72180	462-94-2	HMDB0002322	C01672	ko01100//Metabolic pathways;ko01110//Biosynthesis of secondary metabolites;ko01120//Microbial metabolism in diverse environments;ko01060//Biosynthesis of plant secondary metabolites;ko01064//Biosynthesis of alkaloids derived from ornithine, lysine and nicotinic acid;ko00310//Lysine degradation;ko00480//Glutathione metabolism;ko00960//Tropane, piperidine and pyridine alkaloid biosynthesis	Amino acid metabolism;Biosynthesis of other secondary metabolites;Chemical structure transformation maps;Global and overview maps;Metabolism of other amino acids	Metabolism
Com_7_pos	Limonin	Terpenoids	POS	C26H30O8	9.981	46040	72690	66730	274600	417500	290600	161913	193838	370400	43930	55380	67350	112800	177800	211300	1180-71-8	HMDB0035921	-	-	-	-
Com_70_pos	Schaftoside	Flavonoids	POS	C26H28O14	6.074	279900	290910	158200	231800	187400	169900	591300	273000	520500	127700	135700	146200	240100	407200	647300	207461-10-7	HMDB0033571	-	-	-	-
Com_700_pos	S-(5'-Adenosyl)-L-methionine	Amino Acid And Derivatives	POS	C15H22N6O5S	0.83	162000	71240	80520	23290	19650	15650	12740	61790	5463	29930	30810	34770	44960	41320	46930	485-80-3	HMDB0001185	C00019	ko01100//Metabolic pathways;ko01110//Biosynthesis of secondary metabolites;ko01060//Biosynthesis of plant secondary metabolites;ko01230//Biosynthesis of amino acids;ko01070//Biosynthesis of plant hormones;ko00270//Cysteine and methionine metabolism;ko00330//Arginine and proline metabolism;ko00908//Zeatin biosynthesis;ko04122//Sulfur relay system;ko00261//Monobactam biosynthesis	Amino acid metabolism;Biosynthesis of other secondary metabolites;Chemical structure transformation maps;Folding, sorting and degradation;Global and overview maps;Metabolism of terpenoids and polyketides	Genetic Information Processing;Metabolism
Com_701_pos	Petunidin 3-O-glucoside	Flavonoids	POS	C22H23O12	0.98	4450000	4950000	5405000	2855000	1664000	2664000	4987000	3483000	1875000	5938000	5797000	7587000	3358000	4091000	4773000	--	--	C12139	ko00942//Anthocyanin biosynthesis	Biosynthesis of other secondary metabolites	Metabolism
Com_702_pos	Isopentenyl adenosine	Phytohormones	POS	C15H21N5O4	6.814	122200	288400	83910	66000	98880	99850	57200	68250	18250	74790	94570	70030	72640	104100	140600	-	HMDB0304396	C16427	ko01110//Biosynthesis of secondary metabolites;ko00908//Zeatin biosynthesis	Global and overview maps;Metabolism of terpenoids and polyketides	Metabolism
Com_703_pos	Oleoylethanolamide	Amines	POS	C20H39NO2	14.61	33960	37930	38230	16740	13250	20090	9072	6209	7805	10680	13720	12390	18900	16680	17620	111-58-0	HMDB0002088	-	-	-	-
Com_704_pos	4-Methylaminobutyrate	Amino Acid And Derivatives	POS	C5H11NO2	0.92	6990	11880	8401	10410	5324	12530	3254	2616	5843	3678	2050	5048	6741	4627	1975	--	--	C15987	ko01100//Metabolic pathways;ko01120//Microbial metabolism in diverse environments;ko00760//Nicotinate and nicotinamide metabolism	Global and overview maps;Metabolism of cofactors and vitamins	Metabolism
Com_705_pos	D-Proline betaine	Amino Acid And Derivatives	POS	C7H14NO2+	1	811700	865900	656500	299200	187800	283300	662300	2111000	536200	401100	346100	372000	582800	504600	653500	--	--	-	-	-	-
Com_706_pos	4-Hydroxymandelonitrile	Phenols And Its Derivatives	POS	C8H7NO2	1.44	904100	757800	784200	165900	141300	192300	925800	4363000	352900	857600	1397000	826400	1202000	907600	958700	71807-09-5	HMDB0060318	-	-	-	-
Com_707_pos	Calystegine A3	Alkaloids and derivatives	POS	C7H13NO3	0.73	529500	555600	434400	98840	116900	657900	513400	506300	538200	285700	226800	273200	350500	628500	1074000	--	--	C10850	ko00960//Tropane, piperidine and pyridine alkaloid biosynthesis	Biosynthesis of other secondary metabolites	Metabolism
Com_708_pos	Zarzissine	Organoheterocyclic compounds	POS	C5H5N5	1.83	550200	605500	490500	264600	210400	249200	213800	1013000	92220	177500	313700	207700	361700	371500	310500	--	--	-	-	-	-
Com_709_pos	N-Acetyl-D-galactosamine	Carbohydrates And Its Derivatives	POS	C8H15NO6	1	157500	275200	246100	141100	167900	141700	88210	88600	138000	60470	75420	95410	113100	136800	148200	14131-60-3	HMDB0000853	C01132	ko01100//Metabolic pathways;ko00052//Galactose metabolism;ko00520//Amino sugar and nucleotide sugar metabolism	Carbohydrate metabolism;Global and overview maps	Metabolism
Com_71_pos	Corydaline	Alkaloids and derivatives	POS	C22H27NO4	7.509	303400	177200	184400	80160	41420	109200	212000	80020	132500	117300	69200	96640	140100	147300	157100	-	HMDB0250473	C15530	ko01110//Biosynthesis of secondary metabolites;ko00950//Isoquinoline alkaloid biosynthesis	Biosynthesis of other secondary metabolites;Global and overview maps	Metabolism
Com_710_pos	6-Deoxyfagomine	Alkaloids and derivatives	POS	C6H13NO2	2.06	273200	209600	389900	65650	35390	36000	153300	189800	148000	326100	238400	133700	227900	240400	108000	197449-09-5	HMDB0036382	-	-	-	-
Com_711_pos	Cyclo(Tyr-Ala)	Amino Acid And Derivatives	POS	C12H14N2O3	0.97	16910	23670	20480	8452	5237	12160	2543	12190	8065	7434	2122	13230	11100	6881	8893	--	--	-	-	-	-
Com_712_pos	HBOA	Organoheterocyclic compounds	POS	C8H7NO3	4.15	22070000	20500000	17300000	2439000	2047000	2848000	6070000	18280000	1998000	3896000	6956000	3293000	9223000	8146000	8720000	--	--	C15769	ko01110//Biosynthesis of secondary metabolites;ko00402//Benzoxazinoid biosynthesis	Biosynthesis of other secondary metabolites;Global and overview maps	Metabolism
Com_713_pos	Isomangiferin	Organoheterocyclic compounds	POS	C19H18O11	1.51	3035000	4010000	2427000	3267000	2591000	3708000	3762000	3450000	5269000	3079000	3340000	2110000	2670000	3237000	3311000	24699-16-9	HMDB0029477	-	-	-	-
Com_714_pos	5-Aminoimidazole ribonucleotide	Nucleotide And Its Derivates	POS	C8H14N3O7P	0.87	30410	38620	49800	19890	13360	39820	34750	219100	27690	18820	13010	20730	33350	48240	40080	25635-88-5	HMDB0001235	C03373	ko01100//Metabolic pathways;ko01110//Biosynthesis of secondary metabolites;ko00230//Purine metabolism;ko00730//Thiamine metabolism;ko00860//Porphyrin metabolism	Global and overview maps;Metabolism of cofactors and vitamins;Nucleotide metabolism	Metabolism
Com_715_pos	L-Alanyl-L-Phenylalanine	Amino Acid And Derivatives	POS	C12H16N2O3	4.65	84740	119300	103600	11700	9258	18560	19420	57000	3788	4839	3443	1906	35710	30190	38670	3061-90-3	HMDB0028694	-	-	-	-
Com_716_pos	2'-Deoxyinosine 5'-phosphate	Nucleotide And Its Derivates	POS	C10H13N4O7P	1.71	41700	28500	46080	48250	46230	39820	57700	102500	51370	19800	19860	21460	49840	34130	29530	3393-18-8	HMDB0006555	C06196	ko00230//Purine metabolism	Nucleotide metabolism	Metabolism
Com_717_pos	2-Linoleoylglycerol	Lipids	POS	C21H38O4	0.69	40220	22280	31850	9216	9349	40730	23120	35920	27190	25230	15540	17010	25890	25330	39550	-	HMDB0011538	-	-	-	-
Com_718_pos	Isohyperoside	Flavonoids	POS	C21H20O12	5.91	149100000	148400000	171700000	148700000	201900000	197800000	319000	35390	384400	2015000	997700	3062000	79540000	129400000	110400000	--	--	-	-	-	-
Com_719_pos	p-Coumaric acid methyl ester	Phenolic acids	POS	C10H10O3	7.45	25097	20931	6719	25853	32962	31462	103700	39940	57420	8773	9034	16740	20520	17260	29200	-	HMDB0302074	-	-	-	-
Com_72_pos	Lithospermic acid	Phenolic acids	POS	C27H22O12	7.176	806500	1508000	1469000	4409000	8829000	2641000	272755	284737	50390	120403	74390	15470	1170000	1624000	1571000	--	--	-	-	-	-
Com_720_pos	N-Methyl-Trans-4-Hydroxy-L-Proline	Amino Acid And Derivatives	POS	C6H11NO3	0.91	545900	787400	606500	570000	425500	779200	248198	283314	153430	249600	231500	244400	292300	312600	299700	--	--	-	-	-	-
Com_721_pos	N6-(2-Hydroxyethyl)adenosine	Nucleotide And Its Derivates	POS	C12H17N5O5	4.7	145500	135900	113300	45920	54680	42310	48000	29020	27570	16690	15690	21440	40640	66820	77890	--	--	-	-	-	-
Com_722_pos	Demissidine	Alkaloids and derivatives	POS	C27H45NO	11.06	378800	394300	398400	353300	542800	247400	237400	235500	325500	354700	255500	1034000	268000	278200	332800	-	HMDB0303382	C17735	ko00905//Brassinosteroid biosynthesis	Metabolism of terpenoids and polyketides	Metabolism
Com_723_pos	Isofraxetin	Phenylpropanoids and polyketides	POS	C10H8O5	10.84	14310	13410	12320	18890	27690	15590	19510	27500	20010	17910	18630	14770	19540	16980	15350	--	--	-	-	-	-
Com_724_pos	Dopamine	Phenols And Its Derivatives	POS	C8H11NO2	1.51	24590	17740	52370	49880	32060	42990	13090	11460	16780	13800	10380	16600	24390	30040	15270	62-31-7	HMDB0000073	C03758	ko01100//Metabolic pathways;ko01110//Biosynthesis of secondary metabolites;ko01060//Biosynthesis of plant secondary metabolites;ko01063//Biosynthesis of alkaloids derived from shikimate pathway;ko00350//Tyrosine metabolism;ko00950//Isoquinoline alkaloid biosynthesis;ko00965//Betalain biosynthesis	Amino acid metabolism;Biosynthesis of other secondary metabolites;Chemical structure transformation maps;Global and overview maps	Metabolism
Com_725_pos	Gallacetophenone	Organoheterocyclic compounds	POS	C8H8O4	4.69	5059000	4731000	4334000	3043000	4078000	4079000	15490000	16150000	10380000	3379000	4029000	3344000	5647000	8493000	6493000	--	--	-	-	-	-
Com_726_pos	2,6-Dimethoxybenzoquinone	Organooxygen compounds	POS	C8H8O4	4.69	8531000	6341000	7022000	4943000	6062000	5128000	20320000	20200000	14910000	5289000	5213000	5110000	10680000	10650000	11980000	530-55-2	HMDB0029673	-	-	-	-
Com_727_pos	L-2-Aminoadipic acid	Amino Acid And Derivatives	POS	C6H11NO4	0.93	757700	892400	998500	62460	39940	99440	547200	1858000	476100	435500	662500	361600	623100	540000	542100	-	HMDB0302754	C00956	ko01100//Metabolic pathways;ko01110//Biosynthesis of secondary metabolites;ko01230//Biosynthesis of amino acids;ko01210//2-Oxocarboxylic acid metabolism;ko00310//Lysine degradation;ko00300//Lysine biosynthesis	Amino acid metabolism;Global and overview maps	Metabolism
Com_728_pos	Turanose	Carbohydrates And Its Derivatives	POS	C12H22O11	0.95	20170000	22110000	25010000	56840000	65730000	58450000	44040000	24930000	29800000	55060000	45910000	48260000	34730000	24200000	31270000	547-25-1	HMDB0011740	-	-	-	-
Com_729_pos	2-alpha-Linolenoyl-glycerol	Lipids	POS	C21H36O4	11.17	9094000	12850000	15470000	14410000	15140000	17770000	89020	223400	150500	532600	632800	677100	7087000	7249000	8499000	-	HMDB0011540	-	-	-	-
Com_73_pos	Verbenalin	Terpenoids	POS	C17H24O10	6.019	67390	304800	314700	103800	146900	118700	487400	684720	604100	238500	250300	244700	226500	482000	380200	-	HMDB0301853	-	-	-	-
Com_730_pos	L-Leucyl-L-phenylalanine	Amino Acid And Derivatives	POS	C15H22N2O3	6.25	178700	195200	191800	26710	31940	37410	38110	66150	15480	32670	5450	20480	33790	69440	77590	3063-05-06	HMDB0013243	-	-	-	-
Com_731_pos	Acetylcholine	Amines	POS	C7H16NO2	1.02	379900	516700	411200	149000	146100	237800	237100	125400	323600	195000	246700	221900	259400	334400	202400	51-84-3	HMDB0000895	C01996	ko00564//Glycerophospholipid metabolism	Lipid metabolism	Metabolism
Com_732_pos	Beta 2-Solanine	Alkaloids and derivatives	POS	C39H63NO11	13.8	250900	212400	187000	258600	167900	391500	176700	354300	134000	254000	234000	269300	204700	259100	222600	--	--	-	-	-	-
Com_733_pos	2-Aminoisobutyric acid	Amino Acid And Derivatives	POS	C4H9NO2	0.82	62720000	66240000	68050000	67600000	61340000	73460000	32690000	32610000	32900000	39000000	40330000	42510000	53230000	48820000	48870000	62-57-7	HMDB0001906	-	-	-	-
Com_734_pos	Elemol	Terpenoids	POS	C15H26O	10.14	5235000	5948000	5589000	5688000	9999000	6391000	5190000	5447000	5612000	6163000	6172000	5966000	7488000	21620000	14150000	--	--	-	-	-	-
Com_735_pos	Luteolin-4'-O-glucoside	Flavonoids	POS	C21H20O11	6.8	136900000	125300000	142100000	104400000	149200000	127300000	803000	371200	535700	1288000	774100	1058000	45500000	91800000	103300000	--	--	-	-	-	-
Com_736_pos	L-Glycyl-L-phenylalanine	Amino Acid And Derivatives	POS	C11H14N2O3	4.97	37410	42450	40540	11148	14058	6566	2897	28800	7831	8081	2156	3221	13050	20210	16740	-	HMDB0028848	-	-	-	-
Com_737_pos	Kukoamine A	Phenols And Its Derivatives	POS	C28H42N4O6	0.68	102900	56050	71610	40350	63070	18530	45770	63220	43930	38140	43080	41010	60130	30300	62960	75288-96-9	HMDB0030392	-	-	-	-
Com_738_pos	Phenylethanolamine	Amines	POS	C8H11NO	2	27230	14667	15710	7156	7941	31750	991	8857	3047	40050	25800	42750	10050	18660	13100	-	HMDB0062626	-	-	-	-
Com_739_pos	1-Methylpiperidine-2-carboxylic acid	Amino Acid And Derivatives	POS	C7H13NO2	0.99	613000	549300	491400	198000	155800	180600	345700	1640000	447500	255800	174600	109400	556800	381400	454900	--	--	-	-	-	-
Com_74_pos	Xanthosine	Nucleotide And Its Derivates	POS	C10H12N4O6	3.928	13680	8217	4391	17370	11880	23930	28560	7194	11400	7371	6520	3782	5643	7058	9370	146-80-5	HMDB0000299	C01762	ko01100//Metabolic pathways;ko01110//Biosynthesis of secondary metabolites;ko02010//ABC transporters;ko00230//Purine metabolism;ko01065//Biosynthesis of alkaloids derived from histidine and purine;ko00232//Caffeine metabolism	Biosynthesis of other secondary metabolites;Chemical structure transformation maps;Global and overview maps;Membrane transport;Nucleotide metabolism	Environmental Information Processing;Metabolism
Com_740_pos	N-Feruloyl-3-methoxytyramine	Phenols And Its Derivatives	POS	C19H21NO5	5.72	11890	21190	21910	5886	17180	11664	2970	11540	6725	10460	8675	7530	12470	5846	5347	--	--	-	-	-	-
Com_741_pos	Betanin	Alkaloids and derivatives	POS	C24H26N2O13	6.65	113300000	80030000	128400000	117100000	142800000	153100000	98810	12450	27580	5442000	2783000	5324000	51100000	91600000	83280000	7659-95-2	HMDB0029408	C08540	ko01110//Biosynthesis of secondary metabolites;ko00965//Betalain biosynthesis	Biosynthesis of other secondary metabolites;Global and overview maps	Metabolism
Com_742_pos	D-Panthenol	Lipids	POS	C9H19NO4	4.7	4676	4365	6369	4817	4611	8332	7271	9469	11400	16800	9075	19370	9575	11000	18540	-	HMDB0304820	C05944	ko00770//Pantothenate and CoA biosynthesis	Metabolism of cofactors and vitamins	Metabolism
Com_743_pos	4-MethoxycinnaMaldehyde	Phenolic acids	POS	C10H10O2	9.19	314300	476800	466200	822600	1048000	932200	371400	520725	1278000	302000	339500	464500	512800	775700	728700	24680-50-0	HMDB0032611	-	-	-	-
Com_744_pos	pyridoxal	Vitamins	POS	C8H9NO3	1.15	1200000	1599000	1916000	3848000	2487000	4087000	223100	378700	327400	555600	339400	527400	825200	1181000	1136000	66-72-8	HMDB0001545	C00250	ko01100//Metabolic pathways;ko01120//Microbial metabolism in diverse environments;ko00750//Vitamin B6 metabolism	Global and overview maps;Metabolism of cofactors and vitamins	Metabolism
Com_745_pos	Tilianin	Flavonoids	POS	C22H22O10	8.17	5142	17680	14230	10930	20240	8624	3985	12120	10434	5640	3404	5623	9966	13740	3442	-	HMDB0302751	-	-	-	-
Com_746_neg	Genistein	Flavonoids	NEG	C15H10O5	8.72	284300	380700	335900	24570	20730	29990	2959	72933	4592	31440	40882	2287	110600	135900	136200	446-72-0	HMDB0003217	C06563	ko01100//Metabolic pathways;ko01110//Biosynthesis of secondary metabolites;ko01061//Biosynthesis of phenylpropanoids;ko00943//Isoflavonoid biosynthesis	Biosynthesis of other secondary metabolites;Chemical structure transformation maps;Global and overview maps	Metabolism
Com_747_neg	Epigallocatechin 3-gallate	Flavonoids	NEG	C22H18O11	5.874	12310	15890	11020	11719	11963	13403	4062	7484	5605	1930	2584	1006	5489	5525	4683	989-51-5	HMDB0003153	-	-	-	-
Com_748_neg	Esculin	Phenylpropanoids and polyketides	NEG	C15H16O9	5.145	2295000	5514000	7033000	4740000	3461000	3070000	47000	42040	165300	224400	236200	209800	2407000	1009000	1261000	531-75-9	HMDB0030820	-	-	-	-
Com_749_neg	Arbutin	Carbohydrates And Its Derivatives	NEG	C12H16O7	2.32	3835	3995	3933	4140	6317	7774	5312	7776	6136	4678	4466	4084	4010	3808	1977	497-76-7	HMDB0029943	C06186	ko00010//Glycolysis / Gluconeogenesis	Carbohydrate metabolism	Metabolism
Com_75_pos	Dihydrocoumarin	Phenylpropanoids and polyketides	POS	C9H8O2	7.158	350600	423200	414100	497300	723600	548900	77020	60740	98060	160800	199500	226800	253600	460200	410800	119-84-6	HMDB0036626	C02274	ko01120//Microbial metabolism in diverse environments	Global and overview maps	Metabolism
Com_750_neg	Chlorogenic Acid	Alcohols and polyols	NEG	C16H18O9	5.37	35970	38600	35570	53570	50110	35820	73380	10940	29160	33590	15820	44050	35290	30010	28070	202650-88-2	HMDB0003164	C00852	ko01110//Biosynthesis of secondary metabolites;ko00941//Flavonoid biosynthesis;ko00940//Phenylpropanoid biosynthesis;ko00945//Stilbenoid, diarylheptanoid and gingerol biosynthesis	Biosynthesis of other secondary metabolites;Global and overview maps	Metabolism
Com_751_neg	Ferulic Acid	Phenolic acids	NEG	C10H10O4	6.881	1325000	493700	503200	270600	161600	339700	705400	254900	682900	1250000	828600	1147000	641700	661000	657000	537-98-4	HMDB0000954	C01494	ko01100//Metabolic pathways;ko01110//Biosynthesis of secondary metabolites;ko01061//Biosynthesis of phenylpropanoids;ko00940//Phenylpropanoid biosynthesis	Biosynthesis of other secondary metabolites;Chemical structure transformation maps;Global and overview maps	Metabolism
Com_752_neg	Hesperetin	Flavonoids	NEG	C16H14O6	8.972	3074	5083	2812	4760	1969	6233	3610	7055	5633	3062	4828	2242	2249	2424	2063	520-33-2	HMDB0005782	C01709	ko00941//Flavonoid biosynthesis	Biosynthesis of other secondary metabolites	Metabolism
Com_753_neg	Hesperidin	Flavonoids	NEG	C28H34O15	7.09	64230	118100	85900	238200	247800	240700	5051	15150	13410	12930	28490	5300	87700	87170	105200	520-26-3	HMDB0003265	-	-	-	-
Com_754_neg	Luteolin	Flavonoids	NEG	C15H10O6	8.06	13240000	14450000	12530000	3923000	2870000	5044000	38560	8407	116700	533500	453300	667000	4569000	5601000	5563000	491-70-3	HMDB0005800	C01514	ko01100//Metabolic pathways;ko01110//Biosynthesis of secondary metabolites;ko00941//Flavonoid biosynthesis;ko00944//Flavone and flavonol biosynthesis	Biosynthesis of other secondary metabolites;Global and overview maps	Metabolism
Com_755_neg	Methyl-Hesperidin	Flavonoids	NEG	C29H36O15	7.569	171000	335100	350800	988500	875700	1185000	1740	46355	48600	19560	11390	18710	324500	344600	285200	--	--	-	-	-	-
Com_757_neg	Myricitrin	Flavonoids	NEG	C21H20O12	6.547	742000	1454000	845200	259400	251100	226800	4531	10490	51374	10510	7934	10500	317000	327600	295500	17912-87-7	HMDB0034360	-	-	-	-
Com_758_neg	Neohesperidin	Flavonoids	NEG	C28H34O15	7.2	307800	493400	538300	1295000	1233000	1475000	27130	23950	55820	51040	75820	28870	441300	487000	548900	13241-33-3	HMDB0030748	C09806	ko00941//Flavonoid biosynthesis	Biosynthesis of other secondary metabolites	Metabolism
Com_759_neg	Shikimic Acid	Phenolic acids	NEG	C7H10O5	1.038	65420	50290	40830	107000	80820	119200	13440	18420	5957	22760	19400	34740	38820	63730	41210	138-59-0	HMDB0003070	C00493	ko01100//Metabolic pathways;ko01110//Biosynthesis of secondary metabolites;ko01060//Biosynthesis of plant secondary metabolites;ko01230//Biosynthesis of amino acids;ko01061//Biosynthesis of phenylpropanoids;ko01070//Biosynthesis of plant hormones;ko01063//Biosynthesis of alkaloids derived from shikimate pathway;ko00400//Phenylalanine, tyrosine and tryptophan biosynthesis	Amino acid metabolism;Chemical structure transformation maps;Global and overview maps	Metabolism
Com_76_pos	Angoroside C	Carbohydrates And Its Derivatives	POS	C36H48O19	7.08	21010	40610	20340	12580	6719	8474	17840	11257	7258	5538	9567	6125	9011	4051	7472	-	HMDB0248432	-	-	-	-
Com_760_neg	Ursolic Acid	Terpenoids	NEG	C30H48O3	15.069	10810	12210	6733	3322	1460	2751	6698	3604	14300	6989	3950	7143	5733	6687	6921	77-52-1	HMDB0002395	-	-	-	-
Com_761_neg	Diosmetin	Flavonoids	NEG	C16H12O6	8.911	40390000	29700000	33570000	9087000	7553000	10280000	488400	111800	1993000	1953000	1977000	2183000	18280000	18500000	18540000	520-34-3	HMDB0029676	-	-	-	-
Com_762_neg	Salidroside	Carbohydrates And Its Derivatives	NEG	C14H20O7	5.089	140400	249000	259800	415600	395500	502900	528600	466400	493100	389500	390600	414200	476700	230100	198900	-	HMDB0257463	C06046	ko01100//Metabolic pathways;ko00350//Tyrosine metabolism	Amino acid metabolism;Global and overview maps	Metabolism
Com_763_neg	Betulinic acid	Terpenoids	NEG	C30H48O3	14.842	629200	701100	444500	382000	189300	127100	531500	372600	801700	712600	452000	587600	553200	535600	492700	472-15-1	HMDB0030094	-	-	-	-
Com_764_neg	Rosmarinic acid	Phenolic acids	NEG	C18H16O8	7.211	15080	13070	22500	29750	62760	48350	13153	12490	23190	7384	2684	7801	23020	15840	24050	-	HMDB0257311	C01850	ko01100//Metabolic pathways;ko00350//Tyrosine metabolism	Amino acid metabolism;Global and overview maps	Metabolism
Com_765_neg	trans-Cinnamic acid	Phenolic acids	NEG	C9H8O2	8.507	47890	76350	65930	59640	38330	46840	35220	49391	52081	26870	27190	20720	35020	43150	25920	140-10-3	HMDB0000930	C00423	ko01100//Metabolic pathways;ko01110//Biosynthesis of secondary metabolites;ko01120//Microbial metabolism in diverse environments;ko01060//Biosynthesis of plant secondary metabolites;ko01070//Biosynthesis of plant hormones;ko00940//Phenylpropanoid biosynthesis;ko01220//Degradation of aromatic compounds;ko00360//Phenylalanine metabolism;ko00130//Ubiquinone and other terpenoid-quinone biosynthesis	Amino acid metabolism;Biosynthesis of other secondary metabolites;Chemical structure transformation maps;Global and overview maps;Metabolism of cofactors and vitamins	Metabolism
Com_766_neg	Methylmalonate	Organic Acid And Its Derivatives	NEG	C4H6O4	1.938	3646000	5336000	4556000	4022000	4461000	4697000	770000	1800000	1235000	3247000	2054000	1962000	3612000	3563000	3758000	516-05-2	HMDB0000202	C02170	ko01100//Metabolic pathways;ko00240//Pyrimidine metabolism;ko00640//Propanoate metabolism;ko00280//Valine, leucine and isoleucine degradation	Amino acid metabolism;Carbohydrate metabolism;Global and overview maps;Nucleotide metabolism	Metabolism
Com_767_neg	Tectoridin	Flavonoids	NEG	C22H22O11	6.864	27240000	33760000	34620000	56650000	57980000	59020000	334500	381800	2762000	2045000	1718000	2538000	25280000	27070000	26850000	--	--	-	-	-	-
Com_768_neg	Hydroxytyrosol	Phenols And Its Derivatives	NEG	C8H10O3	4.731	14220	12520	22340	39600	41120	39940	3327	4238	4268	1559	3184	3110	19240	11640	16320	10597-60-1	HMDB0005784	-	-	-	-
Com_769_neg	Eleutheroside B	Carbohydrates And Its Derivatives	NEG	C17H24O9	5.421	13520	22750	18890	26100	30450	30960	5038	5607	4729	5620	7029	3521	14260	8818	8626	--	--	C01533	ko00940//Phenylpropanoid biosynthesis	Biosynthesis of other secondary metabolites	Metabolism
Com_77_pos	Narcissoside	Flavonoids	POS	C28H32O16	6.825	2229000	2982000	2175000	167678	227357	179582	303725	8092	13710	26450	33603	6553	182600	352500	290500	--	--	-	-	-	-
Com_770_neg	Isoquercitrin	Flavonoids	NEG	C21H20O12	6.596	6062000	2571000	4320000	8566000	5980000	11420000	5427	1899957	124300	366100	134600	246900	4238000	3935000	4959000	482-35-9	HMDB0037362	C05623	ko01100//Metabolic pathways;ko01110//Biosynthesis of secondary metabolites;ko00944//Flavone and flavonol biosynthesis	Biosynthesis of other secondary metabolites;Global and overview maps	Metabolism
Com_771_neg	Dulcitol	Carbohydrates And Its Derivatives	NEG	C6H14O6	0.897	9455000	8499000	11810000	12760000	15620000	11550000	11280000	14100000	6714000	9681000	9539000	9754000	9744000	11150000	11020000	488-45-9	HMDB0011632	C01697	ko01100//Metabolic pathways;ko00052//Galactose metabolism	Carbohydrate metabolism;Global and overview maps	Metabolism
Com_772_neg	Pyrogallol	Phenols And Its Derivatives	NEG	C6H6O3	2.787	383800	623200	561700	1032000	857700	1052000	14740	54640	11420	48800	56120	41440	386200	398300	385500	87-66-1	HMDB0013674	C01108	ko01120//Microbial metabolism in diverse environments;ko07216//Catecholamine transferase inhibitors	Global and overview maps;Target-based classification: Enzymes	Drug Development;Metabolism
Com_773_neg	Swertiamarin	Terpenoids	NEG	C16H22O10	5.578	15460	23260	10350	23690	10880	12250	29870	9556	7669	22590	23190	36160	34960	27710	21430	-	HMDB0258644	-	-	-	-
Com_774_neg	Protocatechuic acid	Phenolic acids	NEG	C7H6O4	4.571	18340000	5408000	4409000	17950000	8428000	33410000	14570000	8287000	2391000	11950000	4229000	14760000	11200000	11620000	11370000	99-50-3	HMDB0001856	C00230	ko01100//Metabolic pathways;ko01110//Biosynthesis of secondary metabolites;ko01120//Microbial metabolism in diverse environments;ko01061//Biosynthesis of phenylpropanoids;ko01220//Degradation of aromatic compounds	Chemical structure transformation maps;Global and overview maps	Metabolism
Com_775_neg	Benzoic Acid	Organic Acid And Its Derivatives	NEG	C7H6O2	7.497	142100	134400	104700	235200	190900	342700	30040	37050	61970	107400	114600	117500	107300	122600	125100	-	HMDB0304270	C00180	ko01100//Metabolic pathways;ko01110//Biosynthesis of secondary metabolites;ko01120//Microbial metabolism in diverse environments;ko01063//Biosynthesis of alkaloids derived from shikimate pathway;ko01220//Degradation of aromatic compounds;ko00621//Dioxin degradation	Chemical structure transformation maps;Global and overview maps;Xenobiotics biodegradation and metabolism	Metabolism
Com_776_neg	Inositol	Alcohols and polyols	NEG	C6H12O6	0.85	298500	534700	466100	347400	536000	561500	59900	55380	153900	75490	77670	74040	180400	208400	190100	87-89-8	HMDB0000211	C00137	ko01100//Metabolic pathways;ko01110//Biosynthesis of secondary metabolites;ko01120//Microbial metabolism in diverse environments;ko02010//ABC transporters;ko00052//Galactose metabolism;ko00053//Ascorbate and aldarate metabolism;ko00562//Inositol phosphate metabolism;ko04070//Phosphatidylinositol signaling system	Carbohydrate metabolism;Global and overview maps;Membrane transport;Signal transduction	Environmental Information Processing;Metabolism
Com_777_neg	DL-Panthenol	Lipids	NEG	C9H19NO4	4.647	2471	4190	3607	4734	4457	2115	3461	3045	1793	7045	2159	8746	1790	3890	2976	-	HMDB0304820	-	-	-	-
Com_778_neg	Ethylvanillin	Phenols And Its Derivatives	NEG	C9H10O3	8.701	7734	7644	5968	3972	4407	4193	4475	7042	6475	4812	4807	4808	3221	6465	2954	121-32-4	HMDB0029665	-	-	-	-
Com_779_neg	Gluconolactone	Carbohydrates And Its Derivatives	NEG	C6H10O6	1.02	206900	307000	282600	125500	140700	143300	63990	62850	65740	80180	72360	78430	108600	129900	145500	90-80-2	HMDB0000150	C00198	ko01100//Metabolic pathways;ko01110//Biosynthesis of secondary metabolites;ko01120//Microbial metabolism in diverse environments;ko01200//Carbon metabolism;ko00030//Pentose phosphate pathway	Carbohydrate metabolism;Global and overview maps	Metabolism
Com_78_pos	Dendrobine	Alkaloids and derivatives	POS	C16H25NO2	6.426	20468	18770	8493	7430	4100	10667	12835	10554	14020	10370	9341	12970	8468	16220	14640	--	--	C09943	ko01066//Biosynthesis of alkaloids derived from terpenoid and polyketide	Chemical structure transformation maps	Metabolism
Com_780_neg	Esculetin	Phenylpropanoids and polyketides	NEG	C9H6O4	5.832	117200	36050	27810	24470	16830	50410	22561	20451	18649	7099	11535	21810	19310	27100	24100	305-01-1	HMDB0030819	C09263	ko01110//Biosynthesis of secondary metabolites;ko01061//Biosynthesis of phenylpropanoids	Chemical structure transformation maps;Global and overview maps	Metabolism
Com_781_neg	Lauric Acid	Lipids	NEG	C12H24O2	7.28	44140	31940	48970	55810	60520	85920	50330	12980	6729	35590	18380	21630	38890	52380	36420	-	HMDB0303348	C02679	ko01100//Metabolic pathways;ko01110//Biosynthesis of secondary metabolites;ko00061//Fatty acid biosynthesis	Global and overview maps;Lipid metabolism	Metabolism
Com_782_neg	p-Coumaric Acid	Phenolic acids	NEG	C9H8O3	6.549	8538000	3907000	5430000	2703000	2776000	3204000	190600	206900	440700	1369000	2157000	1091000	2401000	2534000	1958000	4501-31-9	HMDB0030677	C00811	ko01100//Metabolic pathways;ko01110//Biosynthesis of secondary metabolites;ko01061//Biosynthesis of phenylpropanoids;ko00940//Phenylpropanoid biosynthesis;ko01220//Degradation of aromatic compounds;ko00350//Tyrosine metabolism;ko00950//Isoquinoline alkaloid biosynthesis;ko00130//Ubiquinone and other terpenoid-quinone biosynthesis	Amino acid metabolism;Biosynthesis of other secondary metabolites;Chemical structure transformation maps;Global and overview maps;Metabolism of cofactors and vitamins	Metabolism
Com_783_neg	Gibberellin A3	Phytohormones	NEG	C19H22O6	6.768	12120	12630	23580	30850	30330	35730	10466	13160	9224	8125	12060	7727	14980	17860	15340	1977-06-05	HMDB0003559	C01699	ko01110//Biosynthesis of secondary metabolites;ko00904//Diterpenoid biosynthesis	Global and overview maps;Metabolism of terpenoids and polyketides	Metabolism
Com_784_neg	3'-Hydroxyflavone	Flavonoids	NEG	C15H10O3	10.049	75930	70540	77350	63910	71500	74860	78800	75020	91060	37490	65460	71300	74320	58260	76680	--	--	-	-	-	-
Com_785_neg	Raffinose	Carbohydrates And Its Derivatives	NEG	C18H32O16	1.009	159700	195600	525100	484800	1087000	1056000	1736000	4288000	6897000	409400	323500	285800	1973000	1690000	1984000	512-69-6	HMDB0003213	C00492	ko01100//Metabolic pathways;ko02010//ABC transporters;ko00052//Galactose metabolism	Carbohydrate metabolism;Global and overview maps;Membrane transport	Environmental Information Processing;Metabolism
Com_786_neg	Vanillic acid	Organic Acid And Its Derivatives	NEG	C8H8O4	5.901	19820000	15180000	15450000	19950000	14990000	28510000	19690000	20580000	23330000	17670000	13830000	15350000	17960000	19600000	19440000	3943-74-6	HMDB0240266	C06672	ko01120//Microbial metabolism in diverse environments	Global and overview maps	Metabolism
Com_787_neg	Hyperoside	Flavonoids	NEG	C21H20O12	6.554	87480000	76810000	91500000	147900000	114900000	170800000	113700	31490	2068000	6041000	2630000	5340000	71310000	68650000	79180000	482-36-0	HMDB0030775	-	-	-	-
Com_788_neg	Saikosaponin A	Terpenoids	NEG	C42H68O13	10.026	2204	3618	11860	3995	1530	9847	13060	47300	12140	5118	6051	1810	10930	13210	9101	-	HMDB0257448	-	-	-	-
Com_789_neg	4-Methylcatechol	Phenols And Its Derivatives	NEG	C7H8O2	6.85	129400	73020	90885	43580	107600	130900	195900	187300	149500	86920	94760	96100	169300	186800	112400	452-86-8	HMDB0000873	C06730	ko01100//Metabolic pathways;ko01120//Microbial metabolism in diverse environments;ko01220//Degradation of aromatic compounds	Global and overview maps	Metabolism
Com_79_pos	Raspberry Ketone	Phenols And Its Derivatives	POS	C10H12O2	7.502	247000	258100	284500	395300	420000	398400	45530	33450	50330	141300	159000	172400	201400	308700	247700	5471-51-2	HMDB0033723	-	-	-	-
Com_790_neg	3,4-Dihydroxyphenylacetic acid	Organic Acid And Its Derivatives	NEG	C8H8O4	4.949	2082000	2096000	1881000	935000	1312000	853900	4747000	5643000	4699000	1095000	1569000	842300	3086000	1897000	2184000	102-32-9	HMDB0001336	C01161	ko01100//Metabolic pathways;ko01120//Microbial metabolism in diverse environments;ko01220//Degradation of aromatic compounds;ko00350//Tyrosine metabolism	Amino acid metabolism;Global and overview maps	Metabolism
Com_791_neg	Ethyl caffeate	Phenolic acids	NEG	C11H12O4	8.507	7973	4378	3377	2527	2508	5671	47870	37470	52680	4066	2615	2146	14410	17520	8595	102-37-4	HMDB0301712	-	-	-	-
Com_792_neg	Sebacic acid	Organic Acid And Its Derivatives	NEG	C10H18O4	8.111	217600	219600	237500	228200	214500	247400	177500	166700	184000	184800	172600	214100	204500	201300	213300	111-20-6	HMDB0000792	-	-	-	-
Com_793_neg	2-Methylpentanedioic acid	Organic Acid And Its Derivatives	NEG	C6H10O4	5.012	53360	219000	100900	41720	36170	35760	11020	15920	24234	72510	28632	30960	53170	72010	38200	617-62-9	HMDB0000422	-	-	-	-
Com_794_neg	N-Acetyl-L-methionine	Amino Acid And Derivatives	NEG	C7H13NO3S	5.315	110200	151500	181300	41560	31530	64480	14890	24540	16910	9666	7133	12530	61430	26520	28210	65-82-7	HMDB0011745	-	-	-	-
Com_795_neg	Octanedioic acid	Organic Acid And Its Derivatives	NEG	C8H14O4	6.649	33660	43540	53950	19310	18850	15870	11871	3980	12140	20520	29070	12730	19460	16250	21320	505-48-6	HMDB0000893	-	-	-	-
Com_796_neg	Indole-2-carboxylic acid	Organoheterocyclic compounds	NEG	C9H7NO2	0.927	16184	7874	10950	22740	24980	23510	11275	9467	10549	23060	14250	19420	19200	15180	10330	1477-50-5	HMDB0002285	-	-	-	-
Com_797_neg	Tartaric acid	Organic Acid And Its Derivatives	NEG	C4H6O6	1.008	31330	57340	44210	36320	40760	55310	27680	22980	27200	21160	8601	22650	42230	25380	39410	-	HMDB0303005	C00898	ko01100//Metabolic pathways;ko00630//Glyoxylate and dicarboxylate metabolism	Carbohydrate metabolism;Global and overview maps	Metabolism
Com_798_neg	Terephthalic acid	Organic Acid And Its Derivatives	NEG	C8H6O4	5.801	399600	450800	428100	463900	357100	257500	466900	301700	385900	240000	266600	253200	445000	616200	234000	100-21-0	HMDB0002428	C06337	ko01100//Metabolic pathways;ko01120//Microbial metabolism in diverse environments;ko01220//Degradation of aromatic compounds	Global and overview maps	Metabolism
Com_799_neg	2,4-Dihydroxybenzoic acid	Organic Acid And Its Derivatives	NEG	C7H6O4	4.623	2403000	675300	890000	2063000	1216000	4068000	1806000	1059000	411600	1631000	595200	1708000	1622000	1423000	1511000	89-86-1	HMDB0029666	-	-	-	-
Com_8_pos	Phloretin	Flavonoids	POS	C15H14O5	8.598	149600	245600	218800	96400	198500	77980	44350	82510	22480	25430	44380	24940	89740	118100	133600	60-82-2	HMDB0003306	C00774	ko01110//Biosynthesis of secondary metabolites;ko00941//Flavonoid biosynthesis	Biosynthesis of other secondary metabolites;Global and overview maps	Metabolism
Com_80_pos	Fraxetin	Phenylpropanoids and polyketides	POS	C10H8O5	6.277	42430	12980	16880	42360	65780	60180	21020	21950	7273	9779	6149	14280	23960	17440	15020	--	--	C09265	ko01110//Biosynthesis of secondary metabolites	Global and overview maps	Metabolism
Com_800_neg	2'-Deoxyguanosine	Nucleotide And Its Derivates	NEG	C10H13N5O4	3.181	110400	52640	71020	4192	2952	6977	3758	21697	3309	15211	18607	1948	19040	23160	23360	961-07-9	HMDB0000085	C00330	ko01100//Metabolic pathways;ko02010//ABC transporters;ko00230//Purine metabolism	Global and overview maps;Membrane transport;Nucleotide metabolism	Environmental Information Processing;Metabolism
Com_801_neg	Isovitexin	Flavonoids	NEG	C21H20O10	6.533	123400	201100	183200	108800	141200	89960	18496	4169	10860	8404	5796	9195	66100	70380	78620	-	HMDB0253708	C01714	ko00944//Flavone and flavonol biosynthesis	Biosynthesis of other secondary metabolites	Metabolism
Com_802_neg	Maslinic acid	Terpenoids	NEG	C30H48O4	13.077	426400	927400	758400	290000	191300	240900	312900	1059000	1001000	104300	81500	271200	484400	390100	409400	4373-41-5	HMDB0002392	-	-	-	-
Com_803_neg	Wedelolactone	Flavonoids	NEG	C16H10O7	8.229	3737	8053	3069	4367	3062	2391	3651	4092	3344	3765	4214	4427	2307	1281	1545	-	HMDB0259891	-	-	-	-
Com_804_neg	Salvianolic acid A	Phenolic acids	NEG	C26H22O10	7.685	12043	9062	7478	17350	21050	25230	11440	6343	5586	9051	3866	4421	15020	14290	5575	-	HMDB0257470	-	-	-	-
Com_805_neg	Nystose	Carbohydrates And Its Derivatives	NEG	C24H42O21	1.03	41520	27310	66080	22500	28240	23280	2286000	7585000	8144000	489200	400500	379600	2116000	1960000	2199000	13133-07-8	HMDB0039176	-	-	-	-
Com_806_neg	Hydroxy safflor yellow A	Phenols And Its Derivatives	NEG	C27H32O16	5.339	18540	41100	37880	12860	28470	6689	9723	10702	13151	7177	7197	8801	12070	4972	9857	--	--	-	-	-	-
Com_807_neg	Scutellarein	Flavonoids	NEG	C15H10O6	7.635	309300	35032	78070	118900	34440	608000	4012	31135	35704	12700	7025	8868	81860	84180	96280	--	--	-	-	-	-
Com_808_neg	Tectorigenin	Flavonoids	NEG	C16H12O6	8.849	298500	157700	170600	21960	19030	31630	49654	63634	5632	2352	4258	3144	81550	92130	88590	548-77-6	HMDB0042024	-	-	-	-
Com_809_neg	Harpagide	Terpenoids	NEG	C15H24O10	4.603	127800	157700	153500	109300	95630	94370	42940	68350	28590	14990	15270	16760	96200	90530	86040	-	HMDB0242331	-	-	-	-
Com_81_pos	Cimifugin	Carbohydrates And Its Derivatives	POS	C16H18O6	6.963	35670	15790	44410	7193	10550	7576	19860	20960	74370	10270	9630	6831	17460	20690	29560	-	HMDB0250254	-	-	-	-
Com_810_neg	Spinosin	Flavonoids	NEG	C28H32O15	6.418	35630	20230	26890	43270	22600	29930	22927	25442	17160	18750	10570	18820	17480	16450	32090	-	HMDB0258422	-	-	-	-
Com_811_neg	Poncirin	Flavonoids	NEG	C28H34O14	8.049	1686000	4962000	2924000	662700	663300	923700	205755	279284	19160	35750	15840	25340	802300	955600	954600	14941-08-3	HMDB0037487	-	-	-	-
Com_812_neg	Engeletin	Flavonoids	NEG	C21H22O10	7.149	636200	1056000	813800	614400	657800	536500	6223	233412	253067	18450	11220	4642	376900	453700	468600	--	--	-	-	-	-
Com_813_neg	Maltotetraose	Carbohydrates And Its Derivatives	NEG	C24H42O21	0.996	2729	4147	7801	7350	3329	4160	311800	805600	1028000	44810	38170	30270	244300	231900	235100	34612-38-9	HMDB0001296	-	-	-	-
Com_814_neg	Calceolarioside B	Phenolic acids	NEG	C23H26O11	6.67	183600000	48080000	36020000	151800000	37940000	268400000	20700000	9203000	19590000	10750000	1831000	14870000	89300000	103400000	99890000	--	--	-	-	-	-
Com_815_neg	Hydroxygenkwanin	Flavonoids	NEG	C16H12O6	9.594	6073	6421	6347	6727	8703	15520	2862	2018	4541	2702	3700	1396	4252	5145	2260	20243-59-8	HMDB0037339	-	-	-	-
Com_816_neg	Isoscopoletin	Phenylpropanoids and polyketides	NEG	C10H8O4	6.759	25950	17350	31760	27820	30760	31230	54760	72370	52280	23790	27180	27420	33310	48960	36690	--	--	-	-	-	-
Com_817_neg	Isoguanosine	Alkaloids and derivatives	NEG	C10H13N5O5	2.324	1286000	1752000	1451000	970200	754100	807000	914700	559600	297900	238300	157400	177200	472900	763200	805600	--	--	-	-	-	-
Com_818_neg	Isochlorogenic acid A	Alcohols and polyols	NEG	C25H24O12	6.912	15230	40570	10410	29280	12710	21630	18570	14270	13320	7700	8942	8306	23460	22670	31110	-	HMDB0029280	-	-	-	-
Com_819_neg	alpha,alpha-Trehalose	Carbohydrates And Its Derivatives	NEG	C12H22O11	0.962	2009000	1264000	3013000	8692000	10390000	8572000	5836000	7772000	7130000	3314000	2594000	2648000	6348000	5916000	4596000	99-20-7	HMDB0000975	C01083	ko01100//Metabolic pathways;ko01110//Biosynthesis of secondary metabolites;ko02010//ABC transporters;ko00500//Starch and sucrose metabolism	Carbohydrate metabolism;Global and overview maps;Membrane transport	Environmental Information Processing;Metabolism
Com_82_pos	Glutathione	Amino Acid And Derivatives	POS	C10H17N3O6S	1.51	150100	90910	107600	65100	28290	69880	120600	224900	28600	47360	49480	102000	52770	81250	87380	-	HMDB0062697	C00051	ko01100//Metabolic pathways;ko02010//ABC transporters;ko00270//Cysteine and methionine metabolism;ko00480//Glutathione metabolism	Amino acid metabolism;Global and overview maps;Membrane transport;Metabolism of other amino acids	Environmental Information Processing;Metabolism
Com_820_neg	Sesamoside	Terpenoids	NEG	C17H24O12	5.031	2932	11180	8342	8873	7930	3861	9530	15470	8720	6086	5103	8071	9577	8793	14980	--	--	-	-	-	-
Com_821_neg	Sibiricose A5	Phenolic acids	NEG	C22H30O14	5.421	25290	29430	36750	15500	17930	13970	83210	167500	235500	41770	26240	28220	62430	46180	67330	--	--	-	-	-	-
Com_822_neg	Uridine 5'-monophosphate	Nucleotide And Its Derivates	NEG	C9H13N2O9P	1.037	35070	34730	45270	67690	95160	78900	49390	39810	72290	61450	51310	65170	55000	47790	47500	58-97-9	HMDB0000288	C00105	ko01100//Metabolic pathways;ko00240//Pyrimidine metabolism	Global and overview maps;Nucleotide metabolism	Metabolism
Com_823_neg	Nuzhenide	Terpenoids	NEG	C31H42O17	6.793	44640	40553	19590	60140	67590	43290	78800	120300	135900	17550	20610	22400	38820	58800	31300	-	HMDB0302806	-	-	-	-
Com_824_neg	Acetylharpagide	Terpenoids	NEG	C17H26O11	5.783	9958	15340	6896	38800	38070	43440	10128	11107	3381	4515	4934	4820	4171	6006	10070	--	--	-	-	-	-
Com_825_neg	Harpagoside	Terpenoids	NEG	C24H30O11	8.099	7370	13740	11930	5873	3640	3999	3781	14920	2335	3446	5257	2531	5448	7992	6966	-	HMDB0253053	-	-	-	-
Com_826_neg	L-Glutamine	Amino Acid And Derivatives	NEG	C5H10N2O3	0.868	19140000	9986000	11240000	14560000	10880000	9500000	43100000	64320000	9952000	24520000	36450000	23140000	25690000	24970000	22300000	5959-95-5	HMDB0003423	C00064	ko01100//Metabolic pathways;ko01120//Microbial metabolism in diverse environments;ko01060//Biosynthesis of plant secondary metabolites;ko01230//Biosynthesis of amino acids;ko02010//ABC transporters;ko00230//Purine metabolism;ko00240//Pyrimidine metabolism;ko00970//Aminoacyl-tRNA biosynthesis;ko00630//Glyoxylate and dicarboxylate metabolism;ko00250//Alanine, aspartate and glutamate metabolism;ko00…	Amino acid metabolism;Carbohydrate metabolism;Chemical structure transformation maps;Energy metabolism;Global and overview maps;Membrane transport;Metabolism of cofactors and vitamins;Nucleotide metabolism;Translation	Environmental Information Processing;Genetic Information Processing;Metabolism
Com_828_neg	L-Threonine	Amino Acid And Derivatives	NEG	C4H9NO3	0.888	128900	159600	184500	75110	69900	75510	65680	92990	52990	94090	75350	92610	86010	75780	101200	72-19-5	HMDB0000167	C00188	ko01100//Metabolic pathways;ko01110//Biosynthesis of secondary metabolites;ko01120//Microbial metabolism in diverse environments;ko01060//Biosynthesis of plant secondary metabolites;ko01230//Biosynthesis of amino acids;ko02010//ABC transporters;ko00970//Aminoacyl-tRNA biosynthesis;ko00260//Glycine, serine and threonine metabolism;ko00261//Monobactam biosynthesis;ko00290//Valine, leucine and isole…	Amino acid metabolism;Biosynthesis of other secondary metabolites;Chemical structure transformation maps;Global and overview maps;Membrane transport;Metabolism of cofactors and vitamins;Translation	Environmental Information Processing;Genetic Information Processing;Metabolism
Com_829_neg	L-Asparagine	Amino Acid And Derivatives	NEG	C4H8N2O3	0.843	4685000	3592000	3593000	4317000	2490000	2608000	3208000	7294000	1073000	4939000	6301000	4582000	3612000	4470000	4459000	-	HMDB0251512	C00152	ko01100//Metabolic pathways;ko01110//Biosynthesis of secondary metabolites;ko01060//Biosynthesis of plant secondary metabolites;ko01230//Biosynthesis of amino acids;ko00970//Aminoacyl-tRNA biosynthesis;ko00250//Alanine, aspartate and glutamate metabolism;ko00460//Cyanoamino acid metabolism	Amino acid metabolism;Chemical structure transformation maps;Global and overview maps;Metabolism of other amino acids;Translation	Genetic Information Processing;Metabolism
Com_83_pos	L-Pipecolate	Amino Acid And Derivatives	POS	C6H11NO2	1.049	12730000	8277000	8544000	10740000	5899000	6916000	21350000	36690000	4913000	18430000	21060000	17080000	16950000	14500000	17600000	3105-95-1	HMDB0000716	C00408	ko01100//Metabolic pathways;ko01110//Biosynthesis of secondary metabolites;ko01060//Biosynthesis of plant secondary metabolites;ko01064//Biosynthesis of alkaloids derived from ornithine, lysine and nicotinic acid;ko00310//Lysine degradation;ko00960//Tropane, piperidine and pyridine alkaloid biosynthesis	Amino acid metabolism;Biosynthesis of other secondary metabolites;Chemical structure transformation maps;Global and overview maps	Metabolism
Com_830_neg	Ellagic acid	Lipids	NEG	C14H6O8	6.54	44620	57670	58720	58590	55490	59160	62250	49940	47660	36370	48230	21040	38300	50950	50740	113963-57-8	HMDB0041397	-	-	-	-
Com_831_neg	Tiliroside	Flavonoids	NEG	C30H26O13	7.879	1082000	3496000	2021000	161600	178400	747500	73098	5761	26730	29510	13990	15170	559400	659900	713200	--	--	-	-	-	-
Com_832_neg	Vitamin C	Vitamins	NEG	C6H8O6	1.03	110500	82430	118000	183200	197100	224000	59800	46180	62930	77380	68300	87690	93350	113500	92700	50-81-7	HMDB0000044	C00072	ko01100//Metabolic pathways;ko01110//Biosynthesis of secondary metabolites;ko01120//Microbial metabolism in diverse environments;ko00480//Glutathione metabolism;ko00053//Ascorbate and aldarate metabolism	Carbohydrate metabolism;Global and overview maps;Metabolism of other amino acids	Metabolism
Com_833_neg	Quinolinic acid	Organic Acid And Its Derivatives	NEG	C7H5NO4	1.551	24890	34020	23560	3984	12438	8053	22530	11380	18150	5916	8419	8994	10040	24580	9188	89-00-9	HMDB0000232	C03722	ko01100//Metabolic pathways;ko01060//Biosynthesis of plant secondary metabolites;ko01064//Biosynthesis of alkaloids derived from ornithine, lysine and nicotinic acid;ko00760//Nicotinate and nicotinamide metabolism;ko00380//Tryptophan metabolism;ko00410//beta-Alanine metabolism	Amino acid metabolism;Chemical structure transformation maps;Global and overview maps;Metabolism of cofactors and vitamins;Metabolism of other amino acids	Metabolism
Com_834_neg	2,6-Dihydroxypurine	Nucleotide And Its Derivates	NEG	C5H4N4O2	1.714	508800	77710	709700	987500	643200	752200	24704	13830	41463	66230	65720	54130	105800	123400	118000	69-89-6	HMDB0000292	C00385	ko01100//Metabolic pathways;ko01110//Biosynthesis of secondary metabolites;ko01120//Microbial metabolism in diverse environments;ko01060//Biosynthesis of plant secondary metabolites;ko00230//Purine metabolism;ko01065//Biosynthesis of alkaloids derived from histidine and purine;ko00232//Caffeine metabolism	Biosynthesis of other secondary metabolites;Chemical structure transformation maps;Global and overview maps;Nucleotide metabolism	Metabolism
Com_835_neg	Nicotinamide N-oxide	Vitamins	NEG	C6H6N2O2	18.288	1378000	1664000	1020000	1573000	1397000	1455000	931700	1608000	1460000	1270000	1676000	1418000	1709000	1628000	1566000	1986-81-8	HMDB0002730	-	-	-	-
Com_836_neg	cis-Aconitic acid	Organic Acid And Its Derivatives	NEG	C6H6O6	1.766	2504000	4400000	2807000	3128000	2607000	3110000	171000	164800	230900	613300	684500	678700	1573000	1629000	1607000	585-84-2	HMDB0000072	C00417	ko01100//Metabolic pathways;ko01110//Biosynthesis of secondary metabolites;ko01120//Microbial metabolism in diverse environments;ko01060//Biosynthesis of plant secondary metabolites;ko01061//Biosynthesis of phenylpropanoids;ko01070//Biosynthesis of plant hormones;ko01063//Biosynthesis of alkaloids derived from shikimate pathway;ko01210//2-Oxocarboxylic acid metabolism;ko01064//Biosynthesis of alk…	Carbohydrate metabolism;Chemical structure transformation maps;Global and overview maps	Metabolism
Com_837_neg	Lactobionic acid	Carbohydrates And Its Derivatives	NEG	C12H22O12	0.91	488700	805800	764500	93740	109200	99520	405300	250700	262300	36770	41640	33500	278900	293700	336900	-	HMDB0253945	-	-	-	-
Com_838_neg	Citric acid	Organic Acid And Its Derivatives	NEG	C6H8O7	1.516	59670000	83880000	59850000	81330000	58770000	81850000	69930000	60760000	79390000	51140000	44850000	37260000	60640000	65210000	66050000	77-92-9	HMDB0000094	C00158	ko01100//Metabolic pathways;ko01110//Biosynthesis of secondary metabolites;ko01120//Microbial metabolism in diverse environments;ko01060//Biosynthesis of plant secondary metabolites;ko01230//Biosynthesis of amino acids;ko01061//Biosynthesis of phenylpropanoids;ko01200//Carbon metabolism;ko01070//Biosynthesis of plant hormones;ko01063//Biosynthesis of alkaloids derived from shikimate pathway;ko012…	Amino acid metabolism;Carbohydrate metabolism;Chemical structure transformation maps;Global and overview maps	Metabolism
Com_839_neg	L-Pyroglutamic acid	Amino Acid And Derivatives	NEG	C5H7NO3	1.689	92360	36930	34770	58840	25430	22390	404700	694300	427000	195400	231500	158600	229100	270800	201100	98-79-3	HMDB0000267	C01879	ko01100//Metabolic pathways;ko00480//Glutathione metabolism	Global and overview maps;Metabolism of other amino acids	Metabolism
Com_84_pos	Pipecolic acid	Amino Acid And Derivatives	POS	C6H11NO2	1.042	253500000	226500000	246200000	196600000	133600000	150400000	283900000	375500000	118200000	257600000	284500000	252000000	262200000	257900000	243900000	3105-95-1	HMDB0000716	C00408	ko01100//Metabolic pathways;ko01110//Biosynthesis of secondary metabolites;ko01060//Biosynthesis of plant secondary metabolites;ko01064//Biosynthesis of alkaloids derived from ornithine, lysine and nicotinic acid;ko00310//Lysine degradation;ko00960//Tropane, piperidine and pyridine alkaloid biosynthesis	Amino acid metabolism;Biosynthesis of other secondary metabolites;Chemical structure transformation maps;Global and overview maps	Metabolism
Com_840_neg	p-Hydroxybenzaldehyde	Phenols And Its Derivatives	NEG	C7H6O2	6.214	14662	17560	9720	9729	7886	5554	20540	5500	95030	17080	17750	33160	19340	13480	24260	123-08-0	HMDB0011718	C00633	ko01100//Metabolic pathways;ko01120//Microbial metabolism in diverse environments;ko01061//Biosynthesis of phenylpropanoids	Chemical structure transformation maps;Global and overview maps	Metabolism
Com_841_neg	alpha-D-Glucose	Carbohydrates And Its Derivatives	NEG	C6H12O6	0.912	1733000	1580000	1285000	757000	1088000	816200	1464000	542200	919800	824000	1083000	855600	865000	876300	1323000	492-62-6	HMDB0003345	C00267	ko01100//Metabolic pathways;ko01110//Biosynthesis of secondary metabolites;ko01120//Microbial metabolism in diverse environments;ko01060//Biosynthesis of plant secondary metabolites;ko01061//Biosynthesis of phenylpropanoids;ko01200//Carbon metabolism;ko01070//Biosynthesis of plant hormones;ko01063//Biosynthesis of alkaloids derived from shikimate pathway;ko00052//Galactose metabolism;ko01064//Bio…	Carbohydrate metabolism;Chemical structure transformation maps;Global and overview maps	Metabolism
Com_842_neg	L-Arabinitol	Carbohydrates And Its Derivatives	NEG	C5H12O5	0.925	109600	110900	157200	75900	103900	80320	35930	33420	44240	26350	23910	23060	54030	68470	64260	7643-75-6	HMDB0001851	C00532	ko01100//Metabolic pathways;ko00040//Pentose and glucuronate interconversions	Carbohydrate metabolism;Global and overview maps	Metabolism
Com_843_neg	Lactose	Carbohydrates And Its Derivatives	NEG	C12H22O11	0.911	159200	123100	293900	635000	815300	962900	494700	415300	520600	241400	228200	245300	463500	374700	341000	5965-66-2	HMDB0041627	C00243	ko01100//Metabolic pathways;ko02010//ABC transporters;ko00052//Galactose metabolism	Carbohydrate metabolism;Global and overview maps;Membrane transport	Environmental Information Processing;Metabolism
Com_844_neg	Ureidosuccinic acid	Amino Acid And Derivatives	NEG	C5H8N2O5	1.031	108900	65740	142500	669400	688900	808400	125400	154500	73800	200100	259600	206200	183400	222900	191400	13184-27-5	HMDB0000828	C00438	ko01100//Metabolic pathways;ko00240//Pyrimidine metabolism;ko00250//Alanine, aspartate and glutamate metabolism	Amino acid metabolism;Global and overview maps;Nucleotide metabolism	Metabolism
Com_845_neg	D-Glucuronic acid	Carbohydrates And Its Derivatives	NEG	C6H10O7	0.894	3351000	5569000	5268000	2355000	2094000	2294000	319600	429900	211200	299700	280200	360900	1820000	2177000	2197000	32449-92-6	HMDB0006355	-	-	-	-
Com_846_neg	H-HoArg-OH	Amino Acid And Derivatives	NEG	C7H16N4O2	0.807	28270	27010	26770	9188	3410	10540	9738	4304	4166	9541	5092	7816	13570	11390	10000	--	--	-	-	-	-
Com_847_neg	N-Acetylornithine	Amino Acid And Derivatives	NEG	C7H14N2O3	0.896	110300	122000	140500	71090	78110	81950	56190	52710	67510	64820	67580	83410	61170	80980	95350	2185-16-2	HMDB0240589	C00437	ko01100//Metabolic pathways;ko01110//Biosynthesis of secondary metabolites;ko01230//Biosynthesis of amino acids;ko01210//2-Oxocarboxylic acid metabolism;ko00220//Arginine biosynthesis	Amino acid metabolism;Global and overview maps	Metabolism
Com_848_neg	Ribitol	Carbohydrates And Its Derivatives	NEG	C5H12O5	0.927	164600	189400	230700	177800	172300	192600	87520	59390	68000	68130	71040	62470	128200	116700	124500	488-81-3	HMDB0000508	C00474	ko01100//Metabolic pathways;ko00040//Pentose and glucuronate interconversions;ko00740//Riboflavin metabolism	Carbohydrate metabolism;Global and overview maps;Metabolism of cofactors and vitamins	Metabolism
Com_849_neg	Succinic acid	Organic Acid And Its Derivatives	NEG	C4H6O4	1.936	9899000	14460000	12450000	11100000	12270000	12570000	2480000	5498000	7237000	9370000	10210000	10610000	10080000	10550000	10280000	110-15-6	HMDB0000254	C00042	ko01100//Metabolic pathways;ko01110//Biosynthesis of secondary metabolites;ko01120//Microbial metabolism in diverse environments;ko01060//Biosynthesis of plant secondary metabolites;ko01061//Biosynthesis of phenylpropanoids;ko01200//Carbon metabolism;ko01070//Biosynthesis of plant hormones;ko01063//Biosynthesis of alkaloids derived from shikimate pathway;ko01064//Biosynthesis of alkaloids derived…	Amino acid metabolism;Carbohydrate metabolism;Chemical structure transformation maps;Energy metabolism;Global and overview maps;Metabolism of cofactors and vitamins	Metabolism
Com_85_pos	L-Tryptophan	Amino Acid And Derivatives	POS	C11H12N2O2	4.894	22230000	18320000	12270000	1169000	478200	768200	2531000	11720000	695400	3105000	5645000	2992000	6348000	8395000	9127000	73-22-3	HMDB0000929	C00078	ko01100//Metabolic pathways;ko01110//Biosynthesis of secondary metabolites;ko01060//Biosynthesis of plant secondary metabolites;ko01230//Biosynthesis of amino acids;ko01061//Biosynthesis of phenylpropanoids;ko01070//Biosynthesis of plant hormones;ko01063//Biosynthesis of alkaloids derived from shikimate pathway;ko01210//2-Oxocarboxylic acid metabolism;ko00970//Aminoacyl-tRNA biosynthesis;ko00380/…	Amino acid metabolism;Biosynthesis of other secondary metabolites;Chemical structure transformation maps;Global and overview maps;Translation	Genetic Information Processing;Metabolism
Com_850_neg	4-Amino-5-imidazolecarboxamide	Organoheterocyclic compounds	NEG	C4H6N4O	0.915	2007	4367	3223	4992	4937	6214	2023	4845	2426	4117	4832	3618	2814	3622	2026	360-97-4	HMDB0003192	C04051	ko01100//Metabolic pathways;ko00230//Purine metabolism	Global and overview maps;Nucleotide metabolism	Metabolism
Com_851_neg	O-Acetylserine	Amino Acid And Derivatives	NEG	C5H9NO4	1.056	111300	63860	76950	107700	95070	88990	161100	277100	48160	96640	130700	107500	105000	132800	102100	5147-00-2	HMDB0003011	C00979	ko01100//Metabolic pathways;ko01110//Biosynthesis of secondary metabolites;ko01120//Microbial metabolism in diverse environments;ko01230//Biosynthesis of amino acids;ko01200//Carbon metabolism;ko00270//Cysteine and methionine metabolism;ko00908//Zeatin biosynthesis;ko04122//Sulfur relay system;ko00920//Sulfur metabolism	Amino acid metabolism;Energy metabolism;Folding, sorting and degradation;Global and overview maps;Metabolism of terpenoids and polyketides	Genetic Information Processing;Metabolism
Com_852_neg	3-Methyladipic acid	Lipids	NEG	C7H12O4	5.747	518900	1289000	888500	59770	71010	109400	14310	22520	32130	23990	45470	33490	225700	255600	226700	3058-01-03	HMDB0000555	-	-	-	-
Com_853_neg	L-Gulono-1,4-lactone	Carbohydrates And Its Derivatives	NEG	C6H10O6	0.948	328000	517300	483300	133300	151800	127900	86390	77190	72550	43330	63950	40510	209600	213600	211100	1128-23-0	HMDB0003466	C01040	ko01100//Metabolic pathways;ko00053//Ascorbate and aldarate metabolism	Carbohydrate metabolism;Global and overview maps	Metabolism
Com_854_neg	3-Hydroxypicolinic acid	Organic Acid And Its Derivatives	NEG	C6H5NO3	2.068	68590	93870	59880	151500	138500	176700	12810	10560	37450	62200	46570	77190	86270	89130	90410	874-24-8	HMDB0013188	-	-	-	-
Com_855_neg	Creatine	Amino Acid And Derivatives	NEG	C4H9N3O2	1.95	23670	33560	20450	9283	10020	17615	13790	10390	11690	15160	23820	14140	25830	25810	31310	57-00-1	HMDB0000064	C00300	ko01100//Metabolic pathways;ko00330//Arginine and proline metabolism;ko00260//Glycine, serine and threonine metabolism	Amino acid metabolism;Global and overview maps	Metabolism
Com_856_neg	D-Galacturonic acid	Carbohydrates And Its Derivatives	NEG	C6H10O7	1.56	1636000	2123000	1403000	1760000	1512000	2019000	1897000	1472000	2006000	1246000	1396000	1064000	1476000	1736000	1466000	-	HMDB0062783	C00333	ko01100//Metabolic pathways;ko02010//ABC transporters;ko00520//Amino sugar and nucleotide sugar metabolism;ko00040//Pentose and glucuronate interconversions;ko00053//Ascorbate and aldarate metabolism	Carbohydrate metabolism;Global and overview maps;Membrane transport	Environmental Information Processing;Metabolism
Com_857_neg	12-OH-JA-Ile-1	Phytohormones	NEG	C18H29NO5	7.8	48010	11420	13190	10870	3867	4726	3415	12844	17779	9542	6233	9684	7176	10380	8181	--	--	-	-	-	-
Com_858_neg	E-3,4,5'-Trihydroxy-3'-glucopyranosylstilbene	Phenylpropanoids and polyketides	NEG	C20H22O9	6.23	16030	15332	15140	5720	12498	13160	9935	11048	10680	3241	6766	5948	6045	18970	9441	--	--	-	-	-	-
Com_859_neg	Flavin Adenine Dinucleotide	Nucleotide And Its Derivates	NEG	C27H33N9O15P2	5.16	39460	71990	90890	62620	48290	128700	32350	45230	28740	48730	35420	35990	58580	32430	26040	-	HMDB0252293	C00016	ko01100//Metabolic pathways;ko01110//Biosynthesis of secondary metabolites;ko00740//Riboflavin metabolism	Global and overview maps;Metabolism of cofactors and vitamins	Metabolism
Com_86_pos	Uracil	Nucleotide And Its Derivates	POS	C4H4N2O2	1.47	4342000	3866000	3561000	3610000	2309000	3284000	1166000	875100	558400	1683000	1905000	1738000	2609000	2110000	2350000	66-22-8	HMDB0000300	C00106	ko01100//Metabolic pathways;ko00240//Pyrimidine metabolism;ko00410//beta-Alanine metabolism;ko00770//Pantothenate and CoA biosynthesis	Global and overview maps;Metabolism of cofactors and vitamins;Metabolism of other amino acids;Nucleotide metabolism	Metabolism
Com_860_neg	GA7-1	Phytohormones	NEG	C19H22O5	9.22	2931000	6113000	4735000	1872000	1831000	1083000	837900	1282000	765700	1605000	2541000	1388000	1998000	2298000	2255000	--	--	-	-	-	-
Com_861_neg	1-O-b-D-glucopyranosyl sinapate	Phenols And Its Derivatives	NEG	C17H22O10	5.88	65970	13940	21140	23250	8541	8092	4579	16772	18583	8345	5470	16470	13750	15890	7773	--	--	-	-	-	-
Com_862_neg	Guanine	Organoheterocyclic compounds	NEG	C5H5N5O	2.77	66030	92730	69080	46040	33720	57830	40460	42080	14590	4704	7929	5069	38350	39630	42970	73-40-5	HMDB0000132	C00242	ko01100//Metabolic pathways;ko00230//Purine metabolism	Global and overview maps;Nucleotide metabolism	Metabolism
Com_863_neg	Guanosine 5'-diphosphate	Nucleotide And Its Derivates	NEG	C10H15N5O11P2	1.08	23240	30580	28600	32550	30720	22380	99440	98320	49580	25210	11110	13440	34260	62060	42570	146-91-8	HMDB0001201	C00035	ko01100//Metabolic pathways;ko00230//Purine metabolism;ko04140//Autophagy - animal;ko04144//Endocytosis	Global and overview maps;Nucleotide metabolism;Transport and catabolism	Cellular Processes;Metabolism
Com_864_neg	Jasmonic acid	Phytohormones	NEG	C12H18O3	8.98	291000	166300	167400	276100	197700	188800	80090	90620	114500	211400	184400	242400	174200	198100	182200	59366-47-1	HMDB0032797	C08491	ko01100//Metabolic pathways;ko01110//Biosynthesis of secondary metabolites;ko01060//Biosynthesis of plant secondary metabolites;ko01070//Biosynthesis of plant hormones;ko00592//alpha-Linolenic acid metabolism;ko04075//Plant hormone signal transduction	Chemical structure transformation maps;Global and overview maps;Lipid metabolism;Signal transduction	Environmental Information Processing;Metabolism
Com_865_neg	Kaempferol7-O-beta-D-glucopyranoside	Flavonoids	NEG	C21H20O11	6.65	93330000	116800000	141500000	182900000	185100000	217700000	249900	147700	1920000	5230000	2901000	5647000	110200000	99680000	110600000	--	--	-	-	-	-
Com_866_neg	Pyridoxal 5'-Phosphate	Vitamins	NEG	C8H10NO6P	6.14	7647	2602	7860	9876	16150	14235	6082	7905	15500	4466	10080	4308	3676	3555	8798	54-47-7	HMDB0001491	C00018	ko01100//Metabolic pathways;ko00750//Vitamin B6 metabolism;ko00730//Thiamine metabolism	Global and overview maps;Metabolism of cofactors and vitamins	Metabolism
Com_867_neg	Sakuranetin	Flavonoids	NEG	C16H14O5	1.01	28040	30520	34850	31960	27420	27330	6897	7979	5566	9130	12020	14600	11690	10350	6970	2957-21-3	HMDB0030090	C09833	ko01110//Biosynthesis of secondary metabolites;ko00941//Flavonoid biosynthesis	Biosynthesis of other secondary metabolites;Global and overview maps	Metabolism
Com_868_neg	beta-D-glucopyranosyl-caffeic acid	Phenols And Its Derivatives	NEG	C15H18O9	5.29	170600	153300	163400	177400	140100	230700	27080	67020	31180	114200	83420	121800	109700	65160	71560	--	--	-	-	-	-
Com_869_neg	3-Hydroxybutyrate	Organic Acid And Its Derivatives	NEG	C4H8O3	1.13	256700	284600	333500	410200	241500	395500	138400	142400	207400	180500	129200	130700	231500	270500	198000	--	--	-	-	-	-
Com_87_pos	D-glutamine	Amino Acid And Derivatives	POS	C5H10N2O3	0.86	219200000	162500000	162600000	180100000	113400000	142500000	329100000	499200000	95420000	290900000	326200000	288000000	282700000	267900000	253200000	5959-95-5	HMDB0003423	C00819	ko01100//Metabolic pathways	Global and overview maps	Metabolism
Com_870_neg	Riboflavin-5'-monophosphate	Phenols And Its Derivatives	NEG	C17H21N4O9P	0.91	268400	351100	296100	53500	34740	57260	44160	47840	27850	29960	34980	23840	74250	94890	98750	--	--	-	-	-	-
Com_871_neg	Ptaquiloside	Terpenoids	NEG	C20H30O8	11.23	86210	98380	180200	105100	95530	151100	893	2463	1817	4939	6688	5557	49240	54030	63140	-	HMDB0242690	-	-	-	-
Com_872_neg	6-Phosphogluconic acid	Carbohydrates And Its Derivatives	NEG	C6H13O10P	0.91	275300	652600	271400	496600	266200	705100	295300	215000	126300	616700	768700	620100	432100	408500	393500	921-62-0	HMDB0001316	C00345	ko01100//Metabolic pathways;ko01110//Biosynthesis of secondary metabolites;ko01120//Microbial metabolism in diverse environments;ko01200//Carbon metabolism;ko00030//Pentose phosphate pathway	Carbohydrate metabolism;Global and overview maps	Metabolism
Com_873_neg	D-Erythrose 4-phosphate	Carbohydrates And Its Derivatives	NEG	C4H9O7P	1.08	2197000	3130000	3152000	5488000	4305000	5456000	4903000	4564000	7336000	6956000	6692000	6779000	5098000	4609000	4261000	585-18-2	HMDB0001321	C00279	ko01100//Metabolic pathways;ko01110//Biosynthesis of secondary metabolites;ko01120//Microbial metabolism in diverse environments;ko01060//Biosynthesis of plant secondary metabolites;ko01230//Biosynthesis of amino acids;ko01061//Biosynthesis of phenylpropanoids;ko01200//Carbon metabolism;ko01070//Biosynthesis of plant hormones;ko01063//Biosynthesis of alkaloids derived from shikimate pathway;ko000…	Amino acid metabolism;Carbohydrate metabolism;Chemical structure transformation maps;Energy metabolism;Global and overview maps;Metabolism of cofactors and vitamins	Metabolism
Com_874_neg	D-Fructose 1,6-bisphosphate	Carbohydrates And Its Derivatives	NEG	C6H14O12P2	0.88	634300	674400	563600	551200	429600	571600	760600	803800	744500	822500	863400	755000	615300	629000	587200	34693-15-7	HMDB0001058	C00354	ko01100//Metabolic pathways;ko01110//Biosynthesis of secondary metabolites;ko01120//Microbial metabolism in diverse environments;ko01200//Carbon metabolism;ko00710//Carbon fixation in photosynthetic organisms;ko00400//Phenylalanine, tyrosine and tryptophan biosynthesis	Amino acid metabolism;Energy metabolism;Global and overview maps	Metabolism
Com_875_neg	Guanosine 5'-triphosphate	Nucleotide And Its Derivates	NEG	C10H16N5O14P3	0.9	16360	20920	21550	16981	11800	16090	9797	9748	9711	8228	10585	13595	11130	12800	13460	1986-01-01	HMDB0001273	C00044	ko01100//Metabolic pathways;ko01110//Biosynthesis of secondary metabolites;ko00230//Purine metabolism;ko00740//Riboflavin metabolism;ko04122//Sulfur relay system;ko00790//Folate biosynthesis;ko04140//Autophagy - animal;ko04144//Endocytosis	Folding, sorting and degradation;Global and overview maps;Metabolism of cofactors and vitamins;Nucleotide metabolism;Transport and catabolism	Cellular Processes;Genetic Information Processing;Metabolism
Com_876_neg	Licoagroside D	Alcohols and polyols	NEG	C22H24O10	11.44	4871	11770	9765	9093	4026	5811	95480	82660	41460	7054	3978	5397	25780	19690	31730	--	--	-	-	-	-
Com_877_neg	6-Sialyllactose	Carbohydrates And Its Derivatives	NEG	C23H39NO19	0.73	34520	22990	38150	22350	15260	30330	24960	29550	33550	9941	16820	13920	26270	26680	22040	--	--	-	-	-	-
Com_878_neg	9(S)-HOTrE	Lipids	NEG	C18H30O3	12.07	66680	135100	124000	51840	49840	22190	2310	4619	3142	18560	32390	14040	32930	45720	50370	-	HMDB0247705	C16326	ko00592//alpha-Linolenic acid metabolism	Lipid metabolism	Metabolism
Com_879_neg	Sinapyl Alcohol	Phenols And Its Derivatives	NEG	C11H14O4	5.92	58050	87750	73040	3015	8306	4477	47520	131300	44750	9630	7368	4922	49360	49660	34390	537-33-7	HMDB0013070	C02325	ko01100//Metabolic pathways;ko01110//Biosynthesis of secondary metabolites;ko01061//Biosynthesis of phenylpropanoids;ko00940//Phenylpropanoid biosynthesis	Biosynthesis of other secondary metabolites;Chemical structure transformation maps;Global and overview maps	Metabolism
Com_88_pos	isoleucine	Amino Acid And Derivatives	POS	C6H13NO2	2.11	37780000	23600000	46430000	7723000	4878000	5330000	15870000	30420000	17980000	30320000	46010000	30470000	24350000	26660000	27620000	443-79-8	HMDB0033923	-	-	-	-
Com_880_neg	Trehalose 6-phosphate	Carbohydrates And Its Derivatives	NEG	C12H23O14P	0.96	2667000	3447000	3504000	1944000	1003000	1316000	8401000	5821000	4854000	4140000	3706000	3093000	2835000	2987000	2943000	4484-88-2	HMDB0001124	C00689	ko01100//Metabolic pathways;ko01110//Biosynthesis of secondary metabolites;ko00500//Starch and sucrose metabolism	Carbohydrate metabolism;Global and overview maps	Metabolism
Com_881_neg	alpha-Benzylsuccinic acid	Organic Acid And Its Derivatives	NEG	C11H12O4	0.71	488100	391200	472800	298600	534100	431600	156200	260200	346400	368200	432600	472600	313700	449300	540000	--	--	C09816	ko01100//Metabolic pathways;ko01120//Microbial metabolism in diverse environments;ko01220//Degradation of aromatic compounds	Global and overview maps	Metabolism
Com_882_neg	beta-D-Lactose	Carbohydrates And Its Derivatives	NEG	C12H22O11	1	486400	291400	800800	1868000	2552000	2375000	1523000	1664000	1249000	804800	728900	851700	1210000	1279000	1087000	5965-66-2	HMDB0041627	-	-	-	-
Com_883_neg	beta-Hydroxyisobutyrate	Organic Acid And Its Derivatives	NEG	C4H8O3	2.4	34290	44590	35040	27310	21430	18930	8640	2719	4028	16510	18300	17030	20480	16130	21550	--	--	-	-	-	-
Com_884_neg	gamma,gamma-Dimethylallyl pyrophosphate	Lipids	NEG	C5H12O7P2	0.95	1141000	3578000	3926000	431100	392800	414700	4538000	8982000	4336000	3432000	3718000	3876000	3050000	2858000	2309000	358-72-5	HMDB0001120	C00235	ko01100//Metabolic pathways;ko01110//Biosynthesis of secondary metabolites;ko01060//Biosynthesis of plant secondary metabolites;ko01070//Biosynthesis of plant hormones;ko01062//Biosynthesis of terpenoids and steroids;ko00908//Zeatin biosynthesis;ko00740//Riboflavin metabolism;ko00900//Terpenoid backbone biosynthesis	Chemical structure transformation maps;Global and overview maps;Metabolism of cofactors and vitamins;Metabolism of terpenoids and polyketides	Metabolism
Com_885_neg	(-)-Gallocatechin	Flavonoids	NEG	C15H14O7	4.51	5235	2636	3995	5201	6826	7415	5259	3442	3344	5349	4286	6645	3562	4690	2876	--	--	-	-	-	-
Com_886_neg	3-Hydroxy-glabrol	Flavonoids	NEG	C25H28O5	4.82	3536	4394	4147	5827	6127	7611	3887	4467	5809	4061	4554	4077	6638	2887	3174	--	--	-	-	-	-
Com_887_neg	4-Hydroxy-2-Oxoglutaric Acid	Organic Acid And Its Derivatives	NEG	C5H6O6	0.7	2285000	1986000	2004000	1636000	1658000	1618000	1730000	1649000	1936000	1614000	1479000	1239000	1922000	1872000	1989000	1187-99-1	HMDB0002070	C01127	ko01100//Metabolic pathways;ko00630//Glyoxylate and dicarboxylate metabolism	Carbohydrate metabolism;Global and overview maps	Metabolism
Com_888_neg	4-Methylvaleric Acid	Organic Acid And Its Derivatives	NEG	C6H12O2	0.89	8418	7825	3514	17278	22222	22116	33920	13560	8150	6180	7304	13990	7972	10220	11150	646-07-1	HMDB0000689	-	-	-	-
Com_889_neg	4-Hydroxy-3-methoxyphenylglycol sulfate potassium salt	Organic Acid And Its Derivatives	NEG	C9H11KO7S	0.92	29630	28650	30650	28300	41050	30470	23580	18830	14080	10810	17190	10300	20410	17830	43310	--	--	-	-	-	-
Com_89_pos	L-Leucine	Amino Acid And Derivatives	POS	C6H13NO2	2.32	15450000	17330000	17020000	2151000	1870000	2407000	6542000	13960000	4342000	7991000	11340000	7498000	9079000	9031000	9223000	61-90-5	HMDB0000687	C00123	ko01100//Metabolic pathways;ko01110//Biosynthesis of secondary metabolites;ko01060//Biosynthesis of plant secondary metabolites;ko01230//Biosynthesis of amino acids;ko02010//ABC transporters;ko01210//2-Oxocarboxylic acid metabolism;ko01065//Biosynthesis of alkaloids derived from histidine and purine;ko00970//Aminoacyl-tRNA biosynthesis;ko00290//Valine, leucine and isoleucine biosynthesis;ko00966/…	Amino acid metabolism;Biosynthesis of other secondary metabolites;Chemical structure transformation maps;Global and overview maps;Membrane transport;Translation	Environmental Information Processing;Genetic Information Processing;Metabolism
Com_890_neg	5Z,8Z,11Z,14Z-Eicosatetraenoic acid	Lipids	NEG	C20H32O2	7.28	15830	14580	16420	26650	31420	48610	16469	15571	8524	13750	15200	19660	13780	17080	18810	506-32-1	HMDB0001043	C00219	ko01100//Metabolic pathways;ko00591//Linoleic acid metabolism;ko01040//Biosynthesis of unsaturated fatty acids;ko00590//Arachidonic acid metabolism;ko07034//Eicosanoids	Global and overview maps;Lipid metabolism;Structure-based classification	Drug Development;Metabolism
Com_891_neg	Apigenin7-O-beta-D-glucuronide	Flavonoids	NEG	C21H18O11	7.08	96200000	203900000	141500000	11320000	9817000	10550000	20830	18250	15860	900000	707900	820400	38740000	45750000	49090000	--	--	-	-	-	-
Com_892_neg	Luteolin-7-O-beta-D-glucuronide	Flavonoids	NEG	C21H18O12	6.53	8652000	13670000	9869000	1589000	1522000	1879000	20070	340193	20330	192500	124700	218400	3773000	4109000	4093000	--	--	-	-	-	-
Com_893_neg	dATP	Nucleotide And Its Derivates	NEG	C10H16N5O12P3	0.73	49040	67120	46040	39670	28750	30740	43500	40410	44730	39120	31830	25480	37900	46360	50270	1927-31-7	HMDB0001532	C00131	ko01100//Metabolic pathways;ko00230//Purine metabolism	Global and overview maps;Nucleotide metabolism	Metabolism
Com_894_neg	2-deoxyglucose-6-phosphate	Nucleotide And Its Derivates	NEG	C6H13O8P	0.98	307100	242500	175900	252300	189800	199200	332000	773200	117700	168500	306400	145800	170400	228200	201800	--	--	-	-	-	-
Com_895_neg	3-(2-Naphthyl)-D-Alanine	Amino Acid And Derivatives	NEG	C13H13NO2	6.22	22940	33780	30940	24950	32150	19320	36970	36340	49520	38670	39900	32960	40370	40560	46530	--	--	-	-	-	-
Com_896_neg	5-Phosphoribosyl 1-pyrophosphate	Carbohydrates And Its Derivatives	NEG	C5H13O14P3	1.01	9812	23680	44680	15070	13840	39530	5576	11350	14186	14460	15870	34480	10180	14070	6386	-	HMDB0062643	C00119	ko01100//Metabolic pathways;ko01110//Biosynthesis of secondary metabolites;ko01120//Microbial metabolism in diverse environments;ko01060//Biosynthesis of plant secondary metabolites;ko01230//Biosynthesis of amino acids;ko00230//Purine metabolism;ko01200//Carbon metabolism;ko01070//Biosynthesis of plant hormones;ko00240//Pyrimidine metabolism;ko01065//Biosynthesis of alkaloids derived from histidi…	Amino acid metabolism;Carbohydrate metabolism;Chemical structure transformation maps;Global and overview maps;Metabolism of cofactors and vitamins;Nucleotide metabolism	Metabolism
Com_897_neg	ADP-ribose	Nucleotide And Its Derivates	NEG	C15H23N5O14P2	1.05	73310	130000	109700	27710	22070	60590	132100	333700	332500	55340	57130	75620	137400	115800	89560	20762-30-5	HMDB0001178	C00301	ko01100//Metabolic pathways;ko00230//Purine metabolism	Global and overview maps;Nucleotide metabolism	Metabolism
Com_898_neg	Ala-trp	Amino Acid And Derivatives	NEG	C14H17N3O3	0.9	680400	159700	176200	228900	89440	138300	2223000	2798000	152600	794500	737400	652300	482500	707400	470000	16305-75-2	HMDB0013209	-	-	-	-
Com_899_neg	ATP	Nucleotide And Its Derivates	NEG	C10H16N5O13P3	1.04	23130	23040	27020	17310	18770	16160	26510	30290	30120	11890	13810	9295	22850	23080	33200	56-65-5	HMDB0000538	C00002	ko01100//Metabolic pathways;ko01110//Biosynthesis of secondary metabolites;ko00230//Purine metabolism;ko00908//Zeatin biosynthesis;ko00190//Oxidative phosphorylation;ko00195//Photosynthesis	Energy metabolism;Global and overview maps;Metabolism of terpenoids and polyketides;Nucleotide metabolism	Metabolism
Com_9_pos	Sclareolide	Organoheterocyclic compounds	POS	C16H26O2	13.395	3626	7688	7040	5911	12110	9994	11114	11605	2248	8427	10490	2477	5902	11700	8461	564-20-5	HMDB0035293	-	-	-	-
Com_90_pos	L-Citrulline	Amino Acid And Derivatives	POS	C6H13N3O3	0.89	800000	597300	569200	534000	494000	1012000	261400	501900	104200	287700	324500	320400	405200	436400	431900	372-75-8	HMDB0000904	C00327	ko01100//Metabolic pathways;ko01110//Biosynthesis of secondary metabolites;ko01230//Biosynthesis of amino acids;ko00220//Arginine biosynthesis	Amino acid metabolism;Global and overview maps	Metabolism
Com_900_neg	cis-4-Hydroxy-D-proline	Organic Acid And Its Derivatives	NEG	C5H9NO3	2.26	43760	50180	54420	4799	2634	4395	15570	32590	3346	20570	29450	16190	24460	23950	23650	2584-71-6	HMDB0060460	C03440	ko01100//Metabolic pathways	Global and overview maps	Metabolism
Com_901_neg	Citraconic acid	Lipids	NEG	C5H6O4	1.56	1856000	2724000	1569000	2229000	1640000	2733000	2375000	2081000	2532000	1604000	1706000	1300000	2100000	2204000	2035000	498-24-8	HMDB0000749	C02226	ko01100//Metabolic pathways;ko01210//2-Oxocarboxylic acid metabolism;ko00660//C5-Branched dibasic acid metabolism;ko00290//Valine, leucine and isoleucine biosynthesis	Amino acid metabolism;Carbohydrate metabolism;Global and overview maps	Metabolism
Com_902_neg	deoxyribose-phosphate	Nucleotide And Its Derivates	NEG	C5H7O8P	0.97	62080	110600	142700	176000	202700	203000	80820	48210	108700	65610	62330	107700	115800	82500	80880	--	--	-	-	-	-
Com_903_neg	D-Fructose 6-Phosphate	Carbohydrates And Its Derivatives	NEG	C6H13O9P	0.86	51070000	62020000	48420000	65720000	62160000	68000000	97690000	90530000	70340000	106700000	100300000	115100000	73400000	82550000	89440000	-	HMDB0304311	C00085	ko01100//Metabolic pathways;ko01110//Biosynthesis of secondary metabolites;ko01120//Microbial metabolism in diverse environments;ko01200//Carbon metabolism;ko00052//Galactose metabolism;ko00710//Carbon fixation in photosynthetic organisms;ko00500//Starch and sucrose metabolism;ko04931//Insulin resistance	Carbohydrate metabolism;Endocrine and metabolic disease;Energy metabolism;Global and overview maps	Human Diseases;Metabolism
Com_904_neg	D-Galactonic acid	Organic Acid And Its Derivatives	NEG	C6H12O7	0.92	17890000	32800000	32370000	6842000	6996000	5293000	3815000	4751000	3438000	1369000	1826000	1488000	11910000	11270000	13840000	-	HMDB0253886	C00880	ko01100//Metabolic pathways;ko01120//Microbial metabolism in diverse environments;ko00052//Galactose metabolism	Carbohydrate metabolism;Global and overview maps	Metabolism
Com_905_neg	dGDP	Nucleotide And Its Derivates	NEG	C10H15N5O10P2	1.08	12100	20370	13260	9691	15755	17000	13810	45290	49910	10690	7704	10336	21520	19660	22330	3493-09-02	HMDB0000960	C00361	ko01100//Metabolic pathways;ko00230//Purine metabolism	Global and overview maps;Nucleotide metabolism	Metabolism
Com_906_neg	D-Glucarate	Carbohydrates And Its Derivatives	NEG	C6H10O8	0.82	2779000	3536000	2339000	1121000	1002000	1304000	420800	601000	342000	240600	256000	260300	1119000	1274000	1033000	87-73-0	HMDB0000663	C00818	ko01100//Metabolic pathways;ko00053//Ascorbate and aldarate metabolism	Carbohydrate metabolism;Global and overview maps	Metabolism
Com_907_neg	D-Gluconic acid	Carbohydrates And Its Derivatives	NEG	C6H12O7	0.91	31500000	60440000	52080000	11710000	12620000	8643000	7162000	7980000	6480000	2435000	3254000	2272000	19430000	19460000	22040000	-	HMDB0303730	C00257	ko01100//Metabolic pathways;ko01110//Biosynthesis of secondary metabolites;ko01120//Microbial metabolism in diverse environments;ko01200//Carbon metabolism;ko00030//Pentose phosphate pathway	Carbohydrate metabolism;Global and overview maps	Metabolism
Com_908_neg	D-Glucopyranose	Carbohydrates And Its Derivatives	NEG	C6H12O6	0.87	545500	708100	729500	687900	757200	822300	266200	259400	348900	321200	276700	290300	406900	406000	440000	-	HMDB0304632	C00031	ko01100//Metabolic pathways;ko01110//Biosynthesis of secondary metabolites;ko02010//ABC transporters;ko00052//Galactose metabolism;ko00520//Amino sugar and nucleotide sugar metabolism;ko00030//Pentose phosphate pathway;ko00500//Starch and sucrose metabolism;ko00010//Glycolysis / Gluconeogenesis;ko00901//Indole alkaloid biosynthesis;ko04931//Insulin resistance;ko04933//AGE-RAGE signaling pathway i…	Biosynthesis of other secondary metabolites;Carbohydrate metabolism;Endocrine and metabolic disease;Global and overview maps;Membrane transport	Environmental Information Processing;Human Diseases;Metabolism
Com_909_neg	D-Histidine	Amino Acid And Derivatives	NEG	C6H9N3O2	0.81	376500	233400	286200	69030	44340	37890	277300	680500	90290	179700	294100	148400	169700	178400	238300	-	HMDB0250763	C06419	ko01100//Metabolic pathways	Global and overview maps	Metabolism
Com_91_pos	L-Ornithine	Amino Acid And Derivatives	POS	C5H12N2O2	0.762	1496000	883400	1161000	1210000	609800	657100	653400	1743000	226800	1399000	1743000	1336000	1086000	1229000	969900	3184-13-2	HMDB0000214	C00077	ko01100//Metabolic pathways;ko01110//Biosynthesis of secondary metabolites;ko01060//Biosynthesis of plant secondary metabolites;ko01230//Biosynthesis of amino acids;ko02010//ABC transporters;ko01210//2-Oxocarboxylic acid metabolism;ko01064//Biosynthesis of alkaloids derived from ornithine, lysine and nicotinic acid;ko00330//Arginine and proline metabolism;ko00480//Glutathione metabolism;ko00220//…	Amino acid metabolism;Chemical structure transformation maps;Global and overview maps;Membrane transport;Metabolism of other amino acids	Environmental Information Processing;Metabolism
Com_910_neg	Dihydroxyacetone phosphate	Carbohydrates And Its Derivatives	NEG	C3H7O6P	0.9	286000	343700	346100	492100	444100	454700	530700	483500	582100	874200	809400	879800	488300	424400	522600	1957-04-05	HMDB0001473	C00111	ko01100//Metabolic pathways;ko01110//Biosynthesis of secondary metabolites;ko01120//Microbial metabolism in diverse environments;ko01230//Biosynthesis of amino acids;ko01200//Carbon metabolism;ko00052//Galactose metabolism;ko00760//Nicotinate and nicotinamide metabolism;ko00710//Carbon fixation in photosynthetic organisms;ko00040//Pentose and glucuronate interconversions;ko00010//Glycolysis / Glu…	Carbohydrate metabolism;Energy metabolism;Global and overview maps;Lipid metabolism;Metabolism of cofactors and vitamins	Metabolism
Com_911_neg	D-Lactic acid	Organic Acid And Its Derivatives	NEG	C3H6O3	1.44	4455	6799	5384	12053	21427	17120	9326	12020	12870	6901	7153	5924	7731	7219	5058	10326-41-7	HMDB0001311	C00256	ko01100//Metabolic pathways;ko01120//Microbial metabolism in diverse environments;ko00620//Pyruvate metabolism;ko01502//Vancomycin resistance	Carbohydrate metabolism;Drug resistance: antimicrobial;Global and overview maps	Human Diseases;Metabolism
Com_912_neg	Aspartate	Amino Acid And Derivatives	NEG	C4H7NO4	0.85	22570000	22660000	24470000	14970000	16860000	15050000	6227000	16140000	6425000	14940000	21820000	14890000	18250000	16640000	20330000	56-84-8	HMDB0000191	-	-	-	-
Com_913_neg	Dl-Glutamic acid	Amino Acid And Derivatives	NEG	C5H9NO4	0.87	7437000	4995000	7013000	7306000	8092000	6787000	7588000	11760000	3311000	7415000	8135000	7524000	7623000	7307000	7681000	-	HMDB0060475	C00302	ko01100//Metabolic pathways;ko00460//Cyanoamino acid metabolism	Global and overview maps;Metabolism of other amino acids	Metabolism
Com_914_neg	DL-o-Tyrosine	Amino Acid And Derivatives	NEG	C9H11NO3	1.81	187500	170800	137600	13950	15430	14290	148200	463300	57250	94720	135800	77350	98080	105100	129900	2370-61-8	HMDB0006050	-	-	-	-
Com_915_neg	alpha-Amino-beta-(3-indolyl)-propionic acid	Amino Acid And Derivatives	NEG	C11H12N2O2	4.91	549000	1145000	596300	99890	34020	26350	216700	1425000	51040	400900	377700	339000	520700	305600	337400	1954-12-06	HMDB0030396	-	-	-	-
Com_916_neg	D-Ribose 5-phophate	Organic Acid And Its Derivatives	NEG	C5H11O8P	0.89	2218000	2996000	2937000	2767000	2504000	3167000	2312000	1901000	1540000	3064000	3216000	3195000	2464000	2425000	2706000	--	--	-	-	-	-
Com_917_neg	D-Xylulose 5-phosphate	Carbohydrates And Its Derivatives	NEG	C5H11O8P	0.9	3342000	3958000	4256000	4089000	3901000	3712000	3252000	2724000	2482000	4624000	4980000	5157000	4083000	3802000	3431000	4212-65-1	HMDB0000868	C00231	ko01100//Metabolic pathways;ko01110//Biosynthesis of secondary metabolites;ko01120//Microbial metabolism in diverse environments;ko01230//Biosynthesis of amino acids;ko01200//Carbon metabolism;ko00030//Pentose phosphate pathway;ko00710//Carbon fixation in photosynthetic organisms;ko00040//Pentose and glucuronate interconversions;ko00053//Ascorbate and aldarate metabolism	Carbohydrate metabolism;Energy metabolism;Global and overview maps	Metabolism
Com_918_neg	Glutaric Acid	Organic Acid And Its Derivatives	NEG	C5H8O4	0.7	4009000	3617000	4559000	3137000	3723000	3573000	3412000	2678000	3810000	4095000	4583000	4642000	4374000	3585000	3465000	110-94-1	HMDB0000661	C00489	ko01100//Metabolic pathways;ko01120//Microbial metabolism in diverse environments;ko00310//Lysine degradation;ko00071//Fatty acid degradation	Amino acid metabolism;Global and overview maps;Lipid metabolism	Metabolism
Com_919_neg	Linolelaidic Acid (C18:2N6T)	Lipids	NEG	C18H32O2	15.16	906800	767400	815000	547300	512000	707000	709700	794700	395000	562700	635800	787400	487300	460900	592800	--	--	-	-	-	-
Com_92_pos	4-Aminobutyric acid	Amino Acid And Derivatives	POS	C4H9NO2	0.864	5565000	5360000	4123000	1674000	1385000	1572000	5027000	6739000	1671000	3617000	3571000	3609000	3528000	3147000	3644000	1956-12-02	HMDB0000112	C00334	ko01100//Metabolic pathways;ko01120//Microbial metabolism in diverse environments;ko00330//Arginine and proline metabolism;ko00760//Nicotinate and nicotinamide metabolism;ko00250//Alanine, aspartate and glutamate metabolism;ko00410//beta-Alanine metabolism;ko00650//Butanoate metabolism	Amino acid metabolism;Carbohydrate metabolism;Global and overview maps;Metabolism of cofactors and vitamins;Metabolism of other amino acids	Metabolism
Com_921_neg	Lysope 14:0	Lipids	NEG	C19H40NO7P	11.27	13860	10090	9684	3142	3329	3874	2578	9320	1494	5623	5584	5558	6712	6483	4304	--	--	-	-	-	-
Com_922_neg	Lysope 16:0	Lipids	NEG	C21H44NO7P	12.48	1645000	1189000	1328000	210300	167000	299600	35950	138700	85800	490200	450800	483100	492000	443100	453600	--	--	-	-	-	-
Com_923_neg	Lysope 18:0	Lipids	NEG	C23H48NO7P	13.73	123600	115100	102800	30170	27940	34830	14250	15510	19480	41810	41030	46290	48580	42720	42700	--	--	-	-	-	-
Com_924_neg	Lysope 18:1	Lipids	NEG	C23H46NO7P	12.81	181500	158800	158000	80610	55660	105600	10870	18680	17610	61650	59960	53820	67180	63410	63660	--	--	-	-	-	-
Com_925_neg	N-Acetyl-D-glucosamine 6-phosphate	Carbohydrates And Its Derivatives	NEG	C8H16NO9P	1.81	65460	45870	44630	15620	7329	14090	29750	48650	11230	25600	31130	18340	21330	30570	22570	73495-11-1	HMDB0002817	C00357	ko01100//Metabolic pathways;ko00520//Amino sugar and nucleotide sugar metabolism	Carbohydrate metabolism;Global and overview maps	Metabolism
Com_926_neg	N-Acetylphenylalanine	Amino Acid And Derivatives	NEG	C11H13NO3	6.82	56430	79650	56290	30490	27900	32670	70430	102000	89780	38270	32940	29030	47800	61360	55140	-	HMDB0255056	-	-	-	-
Com_927_neg	N-Acetylvaline	Amino Acid And Derivatives	NEG	C7H13NO3	4.41	13150	9136	9162	32690	29220	26670	11044	3308	3307	5558	8775	8466	12270	12890	15480	96-81-1	HMDB0011757	-	-	-	-
Com_928_neg	Thymidine 5'-diphosphate	Nucleotide And Its Derivates	NEG	C10H16N2O11P2	0.69	15390	8815	7856	8312	4947	6286	7114	14220	12300	4643	6892	6886	11560	4105	9156	491-97-4	HMDB0001274	C00363	ko01100//Metabolic pathways;ko00240//Pyrimidine metabolism	Global and overview maps;Nucleotide metabolism	Metabolism
Com_929_neg	CDP	Nucleotide And Its Derivates	NEG	C9H15N3O11P2	0.99	3120	4726	4147	2443	5872	8469	10050	9596	7133	4578	7457	3976	2347	8206	5769	58-25-3	HMDB0014618	C00112	ko01100//Metabolic pathways;ko00240//Pyrimidine metabolism	Global and overview maps;Nucleotide metabolism	Metabolism
Com_93_pos	DL-Citrulline	Amino Acid And Derivatives	POS	C6H13N3O3	0.9	3251000	2089000	1849000	2221000	1656000	3242000	756500	1750000	293300	629100	980300	715600	1345000	1251000	1205000	-	HMDB0250742	-	-	-	-
Com_930_neg	D-Ribose 5-phosphate	Carbohydrates And Its Derivatives	NEG	C5H11O8P	0.89	2284000	2605000	2680000	3131000	2724000	2682000	2396000	1721000	1580000	2765000	3108000	2736000	1993000	2635000	2725000	34980-65-9	HMDB0001548	C00117	ko01100//Metabolic pathways;ko01110//Biosynthesis of secondary metabolites;ko01120//Microbial metabolism in diverse environments;ko01230//Biosynthesis of amino acids;ko00230//Purine metabolism;ko01200//Carbon metabolism;ko00030//Pentose phosphate pathway;ko00710//Carbon fixation in photosynthetic organisms;ko00750//Vitamin B6 metabolism	Carbohydrate metabolism;Energy metabolism;Global and overview maps;Metabolism of cofactors and vitamins;Nucleotide metabolism	Metabolism
Com_931_neg	D-threo-Isocitric acid	Organic Acid And Its Derivatives	NEG	C6H8O7	1.41	26470000	35200000	24620000	31810000	28170000	38080000	32500000	26470000	33930000	21790000	21640000	18020000	24860000	27410000	28630000	-	HMDB0304324	-	-	-	-
Com_932_neg	L-Homoserine	Amino Acid And Derivatives	NEG	C4H9NO3	1.9	13960	14190	20070	18680	10390	20630	3053	3551	12020	15500	15030	17460	16640	13960	14930	672-15-1	HMDB0000719	C00263	ko01100//Metabolic pathways;ko01110//Biosynthesis of secondary metabolites;ko01120//Microbial metabolism in diverse environments;ko01230//Biosynthesis of amino acids;ko00270//Cysteine and methionine metabolism;ko00260//Glycine, serine and threonine metabolism;ko00300//Lysine biosynthesis;ko00920//Sulfur metabolism	Amino acid metabolism;Energy metabolism;Global and overview maps	Metabolism
Com_933_neg	3-Indoleacrylic acid	Organoheterocyclic compounds	NEG	C11H9NO2	5.36	5273	7363	6806	12570	15480	5825	13124	19779	17971	5675	6571	5786	8621	6164	4839	29953-71-7	HMDB0000734	-	-	-	-
Com_934_neg	N-lactoyl-phenylalanine	Organic Acid And Its Derivatives	NEG	C12H15NO4	6.97	8452	3929	5777	7192	8091	8038	5556	8241	6625	9876	9986	17360	8062	7403	7044	183241-73-8	HMDB0062175	-	-	-	-
Com_935_neg	Orotidine	Nucleotide And Its Derivates	NEG	C10H12N2O8	1	4208	5070	8430	27700	66180	42600	13858	17283	18060	5702	5331	4937	3763	6716	6307	314-50-1	HMDB0000788	C01103	ko01100//Metabolic pathways;ko00240//Pyrimidine metabolism	Global and overview maps;Nucleotide metabolism	Metabolism
Com_936_neg	dADP	Nucleotide And Its Derivates	NEG	C10H15N5O9P2	0.75	4614	6868	6845	6033	6691	10800	7699	9514	9290	6570	5416	6980	4344	6016	9110	2793-06-08	HMDB0001508	C00206	ko01100//Metabolic pathways;ko00230//Purine metabolism	Global and overview maps;Nucleotide metabolism	Metabolism
Com_937_neg	D-Arabinose 5-phosphate	Carbohydrates And Its Derivatives	NEG	C5H11O8P	0.9	4035000	4726000	4302000	4482000	3809000	3896000	4067000	3181000	3050000	4512000	6248000	5572000	4225000	4252000	4122000	13137-52-5	HMDB0011734	C01112	ko01100//Metabolic pathways	Global and overview maps	Metabolism
Com_938_neg	Deoxyribose 5-Phosphate	Carbohydrates And Its Derivatives	NEG	C5H11O7P	0.82	37700	48460	47770	52320	28110	54720	51920	32870	72020	102400	84170	34170	62950	69640	57230	102916-66-5	HMDB0001031	C00673	ko01100//Metabolic pathways;ko00030//Pentose phosphate pathway	Carbohydrate metabolism;Global and overview maps	Metabolism
Com_939_neg	dUMP	Nucleotide And Its Derivates	NEG	C9H13N2O8P	0.92	546700	673300	721900	1460000	1785000	1452000	117200	185700	247400	662100	370800	352800	510600	532300	571400	964-26-1	HMDB0001409	C00365	ko01100//Metabolic pathways;ko00240//Pyrimidine metabolism	Global and overview maps;Nucleotide metabolism	Metabolism
Com_94_pos	beta-Nicotinamide Mononucleotide	Nucleotide And Its Derivates	POS	C11H15N2O8P	0.993	313800	489700	380800	127900	154300	167900	229300	417600	344600	452900	639600	526300	478900	401900	385600	75414-16-3	HMDB0000229	C00455	ko01100//Metabolic pathways;ko00760//Nicotinate and nicotinamide metabolism	Global and overview maps;Metabolism of cofactors and vitamins	Metabolism
Com_940_neg	alpha-D-Galactose 1-phosphate	Carbohydrates And Its Derivatives	NEG	C6H13O9P	0.87	58640000	58350000	52910000	60790000	52820000	53410000	49810000	46250000	53100000	52930000	51880000	62650000	53430000	52100000	64350000	2255-14-3	HMDB0000645	C00446	ko01100//Metabolic pathways;ko00052//Galactose metabolism;ko00520//Amino sugar and nucleotide sugar metabolism	Carbohydrate metabolism;Global and overview maps	Metabolism
Com_941_neg	O-Phospho-L-Tyrosine	Amino Acid And Derivatives	NEG	C9H12NO6P	0.94	48180	77990	67830	94980	53260	80240	79250	59480	61970	67980	48420	56760	76380	77370	40460	-	HMDB0006049	-	-	-	-
Com_942_neg	Ribose 1-phosphate	Carbohydrates And Its Derivatives	NEG	C5H11O8P	0.9	2985000	3299000	3389000	3125000	3546000	3216000	3084000	2387000	1961000	4665000	3978000	4002000	3047000	2996000	3404000	14075-00-4	HMDB0001489	C00620	ko01100//Metabolic pathways;ko00230//Purine metabolism;ko00030//Pentose phosphate pathway	Carbohydrate metabolism;Global and overview maps;Nucleotide metabolism	Metabolism
Com_943_neg	s7p	Carbohydrates And Its Derivatives	NEG	C7H15O10P	0.87	337300	666800	439400	1229000	1071000	1354000	178000	168400	247100	362400	373700	332600	609700	666900	626000	--	--	C05382	ko01100//Metabolic pathways;ko01110//Biosynthesis of secondary metabolites;ko01120//Microbial metabolism in diverse environments;ko01230//Biosynthesis of amino acids;ko01200//Carbon metabolism;ko00030//Pentose phosphate pathway;ko00710//Carbon fixation in photosynthetic organisms	Carbohydrate metabolism;Energy metabolism;Global and overview maps	Metabolism
Com_944_neg	UDP	Nucleotide And Its Derivates	NEG	C9H14N2O12P2	0.7	6107000	5958000	6086000	4291000	5709000	5212000	4920000	4382000	6227000	4468000	4411000	4946000	5042000	5611000	4754000	58-98-0	HMDB0000295	C00015	ko01100//Metabolic pathways;ko00240//Pyrimidine metabolism;ko00908//Zeatin biosynthesis	Global and overview maps;Metabolism of terpenoids and polyketides;Nucleotide metabolism	Metabolism
Com_945_neg	Uridine 5'-Diphospho-N-Acetylgalactosamine	Nucleotide And Its Derivates	NEG	C17H27N3O17P2	1	256000	402600	375200	223000	164300	228800	125800	146000	153600	128200	127500	112900	193200	196300	198100	7277-98-7	HMDB0000304	-	-	-	-
Com_946_neg	UDP-galactose	Nucleotide And Its Derivates	NEG	C15H24N2O17P2	0.92	24950000	29100000	22050000	19080000	16730000	25720000	14130000	15660000	15390000	24730000	28960000	28830000	20880000	21180000	20580000	1955-26-6	HMDB0012305	C00052	ko01100//Metabolic pathways;ko00052//Galactose metabolism;ko00520//Amino sugar and nucleotide sugar metabolism	Carbohydrate metabolism;Global and overview maps	Metabolism
Com_947_neg	Capric acid	Lipids	NEG	C10H20O2	2.16	342700	345600	268300	402800	140900	415700	291100	271500	283300	78510	366700	100000	293700	225100	217400	334-48-5	HMDB0000511	C01571	ko01100//Metabolic pathways;ko00061//Fatty acid biosynthesis	Global and overview maps;Lipid metabolism	Metabolism
Com_948_neg	L-(+)-Rhamnose	Carbohydrates And Its Derivatives	NEG	C6H12O5	0.96	363400	276000	387400	424900	482000	339300	352800	392300	222500	296300	278200	365700	312600	330600	380900	3615-41-6	HMDB0000849	C00507	ko01100//Metabolic pathways;ko01120//Microbial metabolism in diverse environments;ko00051//Fructose and mannose metabolism	Carbohydrate metabolism;Global and overview maps	Metabolism
Com_949_neg	Phlorizin	Flavonoids	NEG	C21H24O10	7.24	70770	32730	43990	94350	69870	34680	184400	201400	92650	20520	26140	53930	81860	78380	91750	60-81-1	HMDB0036634	C01604	ko01110//Biosynthesis of secondary metabolites;ko00941//Flavonoid biosynthesis	Biosynthesis of other secondary metabolites;Global and overview maps	Metabolism
Com_95_pos	L-Alanine	Amino Acid And Derivatives	POS	C3H7NO2	0.86	1786000	2468000	2166000	1790000	1649000	1929000	915800	1293000	1391000	1174000	1098000	1146000	1690000	1540000	1270000	302-72-7	HMDB0062251	C00041	ko01100//Metabolic pathways;ko01110//Biosynthesis of secondary metabolites;ko01120//Microbial metabolism in diverse environments;ko01060//Biosynthesis of plant secondary metabolites;ko01230//Biosynthesis of amino acids;ko02010//ABC transporters;ko01200//Carbon metabolism;ko00270//Cysteine and methionine metabolism;ko00970//Aminoacyl-tRNA biosynthesis;ko00710//Carbon fixation in photosynthetic org…	Amino acid metabolism;Chemical structure transformation maps;Drug resistance: antimicrobial;Energy metabolism;Folding, sorting and degradation;Global and overview maps;Membrane transport;Metabolism of other amino acids;Translation	Environmental Information Processing;Genetic Information Processing;Human Diseases;Metabolism
Com_950_neg	Danshensu	Phenolic acids	NEG	C9H10O5	4.44	42470	82010	74650	144800	140200	148200	23080	18610	19740	43726	8021	46702	62840	59910	77940	23028-17-3	HMDB0003503	-	-	-	-
Com_951_neg	Apocynin	Organoheterocyclic compounds	NEG	C9H10O3	7.04	106700	124200	85890	40720	20180	27410	239800	290000	225400	202400	211800	136900	101700	112200	105400	-	HMDB0247918	-	-	-	-
Com_952_neg	Picroside II	Phenolic acids	NEG	C23H28O13	6.63	295900000	295500000	271500000	299900000	290000000	274100000	395700000	429500000	374100000	248700000	235400000	285800000	315900000	345100000	344700000	--	--	-	-	-	-
Com_953_neg	Ligustrazine	Alkaloids and derivatives	NEG	C8H12N2	0.88	58910	61890	52130	62810	60510	59413	83220	71300	61340	45970	32570	50660	53810	63600	53040	1124-11-4	HMDB0036584	-	-	-	-
Com_954_neg	Ethyl ferulate	Phenolic acids	NEG	C12H14O4	9.8	3199	3540	4351	16321	18482	17966	25140	30320	26150	5566	1979	5137	8240	5836	9236	--	--	-	-	-	-
Com_955_neg	4-Hydroxybenzyl alcohol	Phenols And Its Derivatives	NEG	C7H8O2	4.93	251400	725200	287300	210600	198600	200200	20350	16650	20700	9885	4659	8704	199200	74280	84880	623-05-2	HMDB0011724	-	-	-	-
Com_956_neg	Methyl protocatechuate	Organic Acid And Its Derivatives	NEG	C8H8O4	6.97	4885000	3652000	5071000	2763000	2843000	2975000	7683000	12660000	5243000	867100	463300	1096000	5260000	6794000	4324000	--	--	-	-	-	-
Com_957_neg	Methyl 4-hydroxycinnamate	Phenolic acids	NEG	C10H10O3	8.76	19240	17580	23470	17380	18820	11420	59040	260200	136000	11440	4207	3584	74990	82140	95980	-	HMDB0302074	-	-	-	-
Com_958_neg	Scutellarin	Flavonoids	NEG	C21H18O12	6.59	174300000	274800000	217800000	52930000	40880000	62420000	640800	180500	575900	7149000	3416000	6825000	107700000	119800000	114300000	--	--	-	-	-	-
Com_959_neg	L-Rhamnose	Carbohydrates And Its Derivatives	NEG	C6H12O5	0.98	723300	731500	794700	825000	1046000	843200	800200	873200	544500	703000	733400	746200	707600	809200	811600	3615-41-6	HMDB0000849	C00507	ko01100//Metabolic pathways;ko01120//Microbial metabolism in diverse environments;ko00051//Fructose and mannose metabolism	Carbohydrate metabolism;Global and overview maps	Metabolism
Com_96_pos	L-aspartic Acid	Amino Acid And Derivatives	POS	C4H7NO4	0.86	9574000	11370000	12560000	6881000	7714000	8072000	1696000	2514000	2592000	5973000	5065000	5872000	5045000	5484000	6151000	56-84-8	HMDB0000191	C00049	ko01100//Metabolic pathways;ko01110//Biosynthesis of secondary metabolites;ko01120//Microbial metabolism in diverse environments;ko01060//Biosynthesis of plant secondary metabolites;ko01230//Biosynthesis of amino acids;ko02010//ABC transporters;ko01200//Carbon metabolism;ko01070//Biosynthesis of plant hormones;ko01210//2-Oxocarboxylic acid metabolism;ko01064//Biosynthesis of alkaloids derived fro…	Amino acid metabolism;Biosynthesis of other secondary metabolites;Chemical structure transformation maps;Energy metabolism;Global and overview maps;Membrane transport;Metabolism of cofactors and vitamins;Metabolism of other amino acids;Translation	Environmental Information Processing;Genetic Information Processing;Metabolism
Com_960_neg	Hydroumbellic acid	Phenylpropanoids and polyketides	NEG	C9H10O4	6.14	644300	525300	209500	373100	345000	398400	343400	295700	388500	379700	333840	461200	386700	594400	355000	--	--	-	-	-	-
Com_961_neg	Ketoisophorone	Organooxygen compounds	NEG	C9H12O2	8.28	9804	11680	10750	10310	4780	12800	19900	15520	11980	5399	4086	7046	5681	11520	13260	1125-21-9	HMDB0040216	-	-	-	-
Com_962_neg	Ethyl Vanillate	Organic Acid And Its Derivatives	NEG	C10H12O4	9.64	4541	3827	2134	5143	2636	4522	2802	1131	3769	3748	5674	2813	3798	6625	4312	--	--	-	-	-	-
Com_963_neg	D-Panthotenate	Amino Acid And Derivatives	NEG	C9H17NO5	4.59	1038000	2504000	1921000	544300	475000	561300	140000	210800	196500	428000	408700	311300	711000	867800	551800	--	--	C00864	ko01100//Metabolic pathways;ko01110//Biosynthesis of secondary metabolites;ko00410//beta-Alanine metabolism;ko00770//Pantothenate and CoA biosynthesis	Global and overview maps;Metabolism of cofactors and vitamins;Metabolism of other amino acids	Metabolism
Com_964_neg	2,4-Dihydroxyacetophenone	Organoheterocyclic compounds	NEG	C8H8O3	8.14	66750	63950	173500	28600	15650	26650	23673	38777	49947	13372	12580	13805	24190	24570	34440	89-84-9	HMDB0029659	-	-	-	-
Com_965_neg	Melibiose	Carbohydrates And Its Derivatives	NEG	C12H22O11	0.96	2874000	2100000	5137000	10750000	18270000	13190000	10150000	8262000	9992000	5328000	4610000	4993000	8121000	7709000	7920000	13299-20-2	HMDB0000048	C05402	ko01100//Metabolic pathways;ko02010//ABC transporters;ko00052//Galactose metabolism	Carbohydrate metabolism;Global and overview maps;Membrane transport	Environmental Information Processing;Metabolism
Com_966_neg	1-Naphthyl acetate	Benzene and substituted derivatives	NEG	C12H10O2	6.99	1249000	1414000	1882000	1639000	2051000	2648000	1302000	876800	576300	1149560	1157860	933904	1483000	1352000	909600	-	HMDB0243958	-	-	-	-
Com_967_neg	Maltose	Carbohydrates And Its Derivatives	NEG	C12H22O11	1.01	107400	110000	174300	470200	598300	475000	317400	288200	321300	177700	147400	206000	291600	270000	270700	-	HMDB0246552	C00208	ko01100//Metabolic pathways;ko01110//Biosynthesis of secondary metabolites;ko02010//ABC transporters;ko00500//Starch and sucrose metabolism	Carbohydrate metabolism;Global and overview maps;Membrane transport	Environmental Information Processing;Metabolism
Com_968_neg	Antiarol	Phenols And Its Derivatives	NEG	C9H12O4	6.88	17311	14888	18780	7103	8371	10407	12250	13410	35000	4562	3757	3593	9151	11040	12140	--	--	-	-	-	-
Com_969_neg	Usnic acid	Organic Acid And Its Derivatives	NEG	C18H16O7	13.8	12620	10640	4630	16590	14580	7161	10366	17787	12664	2376	5276	5529	5971	5581	5533	-	HMDB0259730	-	-	-	-
Com_97_pos	L-arginine	Amino Acid And Derivatives	POS	C6H14N4O2	0.794	80490000	37560000	31200000	11800000	7046000	6856000	36200000	89550000	8582000	17090000	30040000	15480000	33580000	29040000	30130000	-	HMDB0303361	C00062	ko01100//Metabolic pathways;ko01110//Biosynthesis of secondary metabolites;ko01060//Biosynthesis of plant secondary metabolites;ko01230//Biosynthesis of amino acids;ko02010//ABC transporters;ko01064//Biosynthesis of alkaloids derived from ornithine, lysine and nicotinic acid;ko00330//Arginine and proline metabolism;ko00970//Aminoacyl-tRNA biosynthesis;ko00220//Arginine biosynthesis;ko00261//Monob…	Amino acid metabolism;Biosynthesis of other secondary metabolites;Chemical structure transformation maps;Global and overview maps;Membrane transport;Translation	Environmental Information Processing;Genetic Information Processing;Metabolism
Com_970_neg	4-Methylesculetin	Phenylpropanoids and polyketides	NEG	C10H8O4	6.45	49220	47800	53514	30823	42990	26000	46120	108700	83400	22204	23715	22852	34590	45310	40530	--	--	-	-	-	-
Com_971_neg	alpha-Arbutin	Carbohydrates And Its Derivatives	NEG	C12H16O7	2.33	4732	4053	6086	6986	8259	9528	6459	9273	9070	6889	7193	6700	4563	5626	6392	--	--	-	-	-	-
Com_972_neg	Hydroferulic acid	Phenylpropanoids and polyketides	NEG	C10H12O4	6.74	65270	101200	104100	38550	12320	23030	26530	15020	30300	23810	30370	15670	25670	30270	36060	--	--	-	-	-	-
Com_973_neg	4-Methoxysalicylaldehyde	Phenols And Its Derivatives	NEG	C8H8O3	8.99	39650	50570	27730	8445	2333	5936	7663	5038	63520	10830	7918	13340	29270	13370	28790	--	--	-	-	-	-
Com_974_neg	4-Methoxysalicylic acid	Organic Acid And Its Derivatives	NEG	C8H8O4	8.22	73010	127400	58910	194100	204300	223000	44450	92080	240400	147800	133100	186900	162700	226800	82250	--	--	-	-	-	-
Com_975_neg	Isovanillic acid	Organic Acid And Its Derivatives	NEG	C8H8O4	6.1	53520000	37450000	36920000	48400000	34880000	72640000	56770000	62210000	73150000	49010000	31480000	40490000	49750000	52630000	48720000	-	HMDB0060003	-	-	-	-
Com_976_neg	Fructose	Carbohydrates And Its Derivatives	NEG	C6H12O6	0.92	716300	1849000	1657000	547000	666700	745900	392200	495000	680900	805200	630800	797300	669600	594000	690600	53188-23-1	HMDB0000660	C02336	ko00520//Amino sugar and nucleotide sugar metabolism	Carbohydrate metabolism	Metabolism
Com_977_neg	Vidarabine	Nucleotide And Its Derivates	NEG	C10H13N5O4	2.13	265800	351900	318900	581200	407500	602800	160000	216700	54060	256800	332000	299000	269300	275800	219900	24356-66-9	HMDB0014340	-	-	-	-
Com_978_neg	Stachyose	Carbohydrates And Its Derivatives	NEG	C24H42O21	0.93	98050	69530	153500	71510	141600	59780	8515000	32570000	44610000	1801000	1739000	906500	10380000	9955000	10780000	470-55-3	HMDB0003553	C01613	ko01100//Metabolic pathways;ko00052//Galactose metabolism	Carbohydrate metabolism;Global and overview maps	Metabolism
Com_979_neg	2'-Hydroxy-4'-methylacetophenone	Organoheterocyclic compounds	NEG	C9H10O2	7.49	6567	31940	31220	82640	44800	73850	7286	2957	10351	7552	14330	9784	26160	21880	24410	--	--	-	-	-	-
Com_98_pos	L-Hydroxyproline	Amino Acid And Derivatives	POS	C5H9NO3	0.88	2104000	3002000	2996000	1677000	1696000	2170000	1756000	2792000	688200	1665000	1832000	1634000	1941000	1845000	1843000	51-35-4	HMDB0000725	C01157	ko01100//Metabolic pathways;ko02010//ABC transporters;ko00330//Arginine and proline metabolism	Amino acid metabolism;Global and overview maps;Membrane transport	Environmental Information Processing;Metabolism
Com_980_neg	4-Hydroxy-2,5-dimethyl-3(2H)furanone	Organoheterocyclic compounds	NEG	C6H8O3	5.13	16440	14080	17020	28780	35800	29980	2405	5964	6021	9629	11048	10292	14810	14040	20410	--	--	-	-	-	-
Com_981_neg	4'-Hydroxypropiophenone	Organoheterocyclic compounds	NEG	C9H10O2	7.9	7808	21380	19620	11460	8550	10960	11680	9235	7954	13710	9731	12360	13450	7757	10940	--	--	-	-	-	-
Com_982_neg	Propylparaben	Organic Acid And Its Derivatives	NEG	C10H12O3	9.67	26150	18250	24170	22910	27630	22920	18750	12710	24590	25410	24560	24010	21160	25590	18410	94-13-3	HMDB0032574	-	-	-	-
Com_983_neg	Ferulic acid methyl ester	Phenolic acids	NEG	C11H12O4	8.84	15640	22470	19660	32730	12670	29130	18680	13990	14740	34090	27390	26350	17960	18980	8467	--	--	-	-	-	-
Com_984_neg	Cinnamyl acetate	Benzene and substituted derivatives	NEG	C11H12O2	0.89	107400	102800	110800	111200	100400	92120	34170	40240	45640	63660	57720	75560	69390	86940	64130	21040-45-9	HMDB0029699	-	-	-	-
Com_985_neg	(-)-alpha-Pinene	Terpenoids	NEG	C10H16	18.287	486400	456100	451300	470600	463200	472100	301800	481300	487600	458600	498300	479200	488800	495500	473400	--	--	C06308	ko01100//Metabolic pathways;ko01110//Biosynthesis of secondary metabolites;ko01062//Biosynthesis of terpenoids and steroids;ko00902//Monoterpenoid biosynthesis	Chemical structure transformation maps;Global and overview maps;Metabolism of terpenoids and polyketides	Metabolism
Com_986_neg	p-Coumaric acid ethyl ester	Phenolic acids	NEG	C11H12O3	9.387	22450	43370	39320	2414	22170	7634	27630	65750	68890	2438	13380	7183	29950	40810	36230	--	--	-	-	-	-
Com_987_neg	Methyl furan-2-carboxylate	Organoheterocyclic compounds	NEG	C6H6O3	1.25	1715000	1811000	2466000	1931000	1436000	2171000	1460000	1074000	1670000	640000	539200	625900	1322000	1452000	1523000	--	--	-	-	-	-
Com_988_neg	Gamma-Linolenic Acid	Lipids	NEG	C18H30O2	14.62	23000	14040	18280	12440	12080	18410	6594	1409	1523	7428	4263	7701	9728	8379	5928	506-26-3	HMDB0003073	C06426	ko01100//Metabolic pathways;ko00591//Linoleic acid metabolism;ko01040//Biosynthesis of unsaturated fatty acids	Global and overview maps;Lipid metabolism	Metabolism
Com_989_neg	2,6-Dihydroxybenzoic acid	Organic Acid And Its Derivatives	NEG	C7H6O4	6.13	2322000	1469000	1439000	1953000	1683000	3808000	2833000	2640000	3279000	2080000	1561000	2082000	2121000	2306000	2024000	303-07-1	HMDB0013676	-	-	-	-
Com_99_pos	D-Proline	Amino Acid And Derivatives	POS	C5H9NO2	0.967	126900000	175300000	153800000	15850000	12740000	19030000	13620000	15910000	17030000	9659000	11940000	10350000	61300000	69740000	62470000	344-25-2	HMDB0003411	C00763	ko01100//Metabolic pathways;ko00330//Arginine and proline metabolism	Amino acid metabolism;Global and overview maps	Metabolism
Com_990_neg	1,11-Undecanedicarboxylic acid	Organic Acid And Its Derivatives	NEG	C13H24O4	10.093	175400	185800	180200	174100	179000	165400	171500	188400	168900	94760	178000	176900	187900	170700	205500	505-52-2	HMDB0002327	-	-	-	-
Com_991_neg	3-Furoic acid	Organoheterocyclic compounds	NEG	C5H4O3	5.567	131300	61010	76450	124200	51670	126400	357200	124100	157200	62890	112400	61830	25300	43780	49540	488-93-7	HMDB0000444	-	-	-	-
Com_992_neg	Hexadecanedioic acid	Lipids	NEG	C16H30O4	11.908	51270	62850	66990	45010	32120	36400	17310	12280	20240	11330	20050	18980	30850	35100	36620	-	HMDB0304377	C19615	ko01100//Metabolic pathways;ko00073//Cutin, suberine and wax biosynthesis	Global and overview maps;Lipid metabolism	Metabolism
Com_993_neg	3,5-Dihydroxybenzoic acid	Organic Acid And Its Derivatives	NEG	C7H6O4	4.461	46570000	14530000	17400000	38480000	28250000	84490000	34130000	20940000	8555000	38470000	10940000	37700000	33520000	32870000	35420000	1999-10-05	HMDB0013677	-	-	-	-
Com_994_neg	Maltotriose	Carbohydrates And Its Derivatives	NEG	C18H32O16	0.94	22179	13768	5413	3344	9643	8778	32470	45040	153200	7414	4516	10981	30440	31500	27660	6118-87-2	HMDB0038852	C01835	ko02010//ABC transporters	Membrane transport	Environmental Information Processing
Com_995_neg	Glycolic acid	Organic Acid And Its Derivatives	NEG	C2H4O3	0.99	141000	132800	176200	116900	115300	116100	29790	39520	54170	31730	38490	34770	74770	93940	85120	-	HMDB0304424	C00160	ko01100//Metabolic pathways;ko01110//Biosynthesis of secondary metabolites;ko01120//Microbial metabolism in diverse environments;ko01200//Carbon metabolism;ko00630//Glyoxylate and dicarboxylate metabolism	Carbohydrate metabolism;Global and overview maps	Metabolism
Com_996_neg	4-Ethylphenol	Phenols And Its Derivatives	NEG	C8H10O	7.42	503300	454600	442200	863000	691900	1254000	249200	121000	386000	511200	466200	531100	467900	481400	467500	123-07-9	HMDB0029306	C13637	ko01120//Microbial metabolism in diverse environments	Global and overview maps	Metabolism
Com_997_neg	2-Acetylpyrazine	Organoheterocyclic compounds	NEG	C6H6N2O	7.4	564100	557200	397300	1139000	901100	1498000	311100	153300	474400	607400	561600	596300	558300	600600	547900	22047-25-2	HMDB0031861	-	-	-	-
