# Supplementary material for: Multi-Omics and Functional Insights into Triterpenoid Biosynthesis Pathways in Neopicrorhiza scrophulariiflora (Pennell) D.Y.Hong
Source: Plants (Basel). 2025 May 21;14(10):1562. doi: 10.3390/plants14101562 (PMC12114848; doi:10.3390/plants14101562)
Supplement: Supplementary file 1 [file plants-14-01562-s001.zip › Supplementary Table S3.xls]

## Sheet: all.genes.expression.annot
Supplementary Table S3 Identification of differentially expressed genes in different tissues of Neopicrorhiza scrophulariiflora
id	Flower-1_tpm	Flower-2_tpm	Flower-3_tpm	Leaf-1_tpm	Leaf-2_tpm	Leaf-3_tpm	Root-1_tpm	Root-2_tpm	Root-3_tpm	Stem-1_tpm	Stem-2_tpm	Stem-3_tpm	Symbol	Description	KEGG_A_class	KEGG_B_class	Pathway	K_ID	GO Component	GO Function	GO Process	TF_family
Unigene0000002	0	0	0.486	0	0	0	0	0	2.834	0.46	0	0	NAP1	KZV28615.1 hypothetical protein F511_33826 [Dorcoceras hygrometricum]	-	-	-	-	-	-	-	--
Unigene0000003	0	0	0	0	0.494	0.436	0	0.379	0	0	0	0	--	-	-	-	-	-	-	-	-	--
Unigene0000004	1.596	0	0	0.531	0.502	0	0.386	0	0	1.375	2.536	0	NAP1	KAH6776252.1 transcription activator [Perilla frutescens var. hirtella] [Perilla frutescens]	-	-	-	-	-	-	-	--
Unigene0000005	4.445	5.721	5.537	4.322	4.745	4.293	1.441	1.78	1.864	6.552	8.477	7.182	--	XP_011102180.1 uncharacterized protein LOC110011219 [Sesamum indicum]	-	-	-	-	-	-	-	--
Unigene0000006	41.251	30.313	37.787	36.365	46.122	43.962	10.887	14.579	12.171	21.942	18.21	19.055	TOC159	KAG8389475.1 hypothetical protein BUALT_Bualt02G0233200 [Buddleja alternifolia]	-	-	-	-	GO:0005575//cellular_component;GO:0005622//intracellular anatomical structure;GO:0005737//cytoplasm;GO:0005829//cytosol;GO:0009507//chloroplast;GO:0009526//plastid envelope;GO:0009527//plastid outer membrane;GO:0009536//plastid;GO:0009707//chloroplast outer membrane;GO:0009941//chloroplast envelope;GO:0016020//membrane;GO:0016021//integral component of membrane;GO:0019867//outer membrane;GO:00310…	GO:0000166//nucleotide binding;GO:0001882//nucleoside binding;GO:0001883//purine nucleoside binding;GO:0003674//molecular_function;GO:0003824//catalytic activity;GO:0003924//GTPase activity;GO:0004888//transmembrane signaling receptor activity;GO:0004930//G protein-coupled receptor activity;GO:0005488//binding;GO:0005515//protein binding;GO:0005525//GTP binding;GO:0016462//pyrophosphatase activit…	GO:0006400//tRNA modification;GO:0006412//translation;GO:0006605//protein targeting;GO:0006810//transport;GO:0006886//intracellular protein transport;GO:0007154//cell communication;GO:0007165//signal transduction;GO:0007186//G protein-coupled receptor signaling pathway;GO:0008104//protein localization;GO:0008150//biological_process;GO:0009987//cellular process;GO:0015031//protein transport;GO:001…	--
Unigene0000007	5.003	5.978	4.088	3.331	4.659	3.905	5.02	6.09	5.507	3.758	3.67	5.231	OTU9	KAG8376574.1 hypothetical protein BUALT_Bualt09G0077600 [Buddleja alternifolia]	-	-	-	-	-	-	-	--
Unigene0000008	0.152	0.702	0.415	0.456	0.43	0.507	1.102	0.661	1.75	0	0	0	--	-	-	-	-	-	-	-	-	--
Unigene0000009	0.733	0.676	2.001	0.732	0.346	0	0.531	0.797	1.621	2.841	1.397	0	--	-	-	-	-	-	-	-	-	--
Unigene0000010	57.791	56.13	50.81	48.446	45.939	40.872	26.904	29.597	33.627	53.958	51.979	55.207	--	-	-	-	-	-	-	-	-	--
Unigene0000011	0.374	0	0	0.373	0.353	0.624	0.542	0.271	0	1.289	0.713	0.359	FLA4	PIN21586.1 hypothetical protein CDL12_05714 [Handroanthus impetiginosus]	-	-	-	-	GO:0005575//cellular_component;GO:0005886//plasma membrane;GO:0009897//external side of plasma membrane;GO:0009986//cell surface;GO:0016020//membrane;GO:0031224//intrinsic component of membrane;GO:0031225//anchored component of membrane;GO:0031226//intrinsic component of plasma membrane;GO:0046658//anchored component of plasma membrane;GO:0071944//cell periphery;GO:0098552//side of membrane	GO:0003674//molecular_function;GO:0005488//binding;GO:0030246//carbohydrate binding;GO:0030247//polysaccharide binding	GO:0000003//reproduction;GO:0003006//developmental process involved in reproduction;GO:0006950//response to stress;GO:0006970//response to osmotic stress;GO:0007155//cell adhesion;GO:0007275//multicellular organism development;GO:0008150//biological_process;GO:0008152//metabolic process;GO:0009058//biosynthetic process;GO:0009628//response to abiotic stimulus;GO:0009651//response to salt stress;G…	--
Unigene0000012	7.916	8.513	7.944	8.092	6.703	6.654	2.801	2.665	2.979	19.121	21.812	18.538	QWRF2	XP_020551953.1 QWRF motif-containing protein 2 [Sesamum indicum]	-	-	-	-	GO:0031515//tRNA (m1A) methyltransferase complex	GO:0016429//tRNA (adenine-N1-)-methyltransferase activity	GO:0030488//tRNA methylation	--
Unigene0000013	0.406	0	1.848	4.055	4.213	2.032	0.294	0.294	1.437	2.099	1.549	0.39	--	-	-	-	-	-	-	-	-	--
Unigene0000014	1.738	0	0.396	0.434	1.23	1.087	7.556	4.723	0.385	2.246	0	0.834	SIS8	GFQ05389.1 serine/threonine-protein kinase ctr1 [Phtheirospermum japonicum]	-	-	-	-	GO:0005575//cellular_component;GO:0005622//intracellular anatomical structure;GO:0005737//cytoplasm;GO:0005783//endoplasmic reticulum;GO:0005789//endoplasmic reticulum membrane;GO:0012505//endomembrane system;GO:0016020//membrane;GO:0031984//organelle subcompartment;GO:0042175//nuclear outer membrane-endoplasmic reticulum membrane network;GO:0043226//organelle;GO:0043227//membrane-bounded organel…	GO:0000166//nucleotide binding;GO:0003674//molecular_function;GO:0003824//catalytic activity;GO:0004672//protein kinase activity;GO:0004674//protein serine/threonine kinase activity;GO:0004712//protein serine/threonine/tyrosine kinase activity;GO:0005488//binding;GO:0005524//ATP binding;GO:0016301//kinase activity;GO:0016740//transferase activity;GO:0016772//transferase activity, transferring pho…	GO:0000160//phosphorelay signal transduction system;GO:0001666//response to hypoxia;GO:0006082//organic acid metabolic process;GO:0006464//cellular protein modification process;GO:0006468//protein phosphorylation;GO:0006629//lipid metabolic process;GO:0006720//isoprenoid metabolic process;GO:0006721//terpenoid metabolic process;GO:0006793//phosphorus metabolic process;GO:0006796//phosphate-contai…	--
Unigene0000015	13.401	19.237	16.945	7.435	11.589	8.383	26.437	24.281	22.735	16.359	16.328	22.142	SIS8	XP_041994813.1 probable serine/threonine-protein kinase SIS8 [Salvia splendens]	-	-	-	-	-	GO:0004672//protein kinase activity;GO:0005524//ATP binding	GO:0006468//protein phosphorylation	--
Unigene0000016	3.009	4.426	5.222	2.817	3.283	3.137	2.044	2.931	4.328	9.805	14.437	13.714	--	PIN20680.1 hypothetical protein CDL12_06616 [Handroanthus impetiginosus]	-	-	-	-	-	-	-	--
Unigene0000017	0.759	1.05	1.036	0	0.358	2.531	0.275	0.55	1.007	0.327	1.808	0.364	--	KAE9452823.1 hypothetical protein C3L33_15268, partial [Rhododendron williamsianum]	-	-	-	-	-	-	-	--
Unigene0000018	51.87	52.567	52.208	37.221	39.42	43.102	52.765	69.549	67.084	79.628	75.839	71.698	SKIP16	KAG8362577.1 hypothetical protein BUALT_BualtUnG0061900 [Buddleja alternifolia]	-	-	-	-	GO:0000151//ubiquitin ligase complex;GO:0005575//cellular_component;GO:0005622//intracellular anatomical structure;GO:0019005//SCF ubiquitin ligase complex;GO:0031461//cullin-RING ubiquitin ligase complex;GO:0032991//protein-containing complex;GO:1902494//catalytic complex;GO:1990234//transferase complex	GO:0005515//protein binding	GO:0006464//cellular protein modification process;GO:0006807//nitrogen compound metabolic process;GO:0008150//biological_process;GO:0008152//metabolic process;GO:0009987//cellular process;GO:0016567//protein ubiquitination;GO:0019538//protein metabolic process;GO:0032446//protein modification by small protein conjugation;GO:0036211//protein modification process;GO:0043170//macromolecule metabolic…	--
Unigene0000019	111.177	103.675	97.857	92.802	91.694	90.783	63.259	64.955	65.491	122.159	121.566	127.624	SKIP16	KAG8362577.1 hypothetical protein BUALT_BualtUnG0061900 [Buddleja alternifolia]	-	-	-	-	GO:0000151//ubiquitin ligase complex;GO:0005575//cellular_component;GO:0005622//intracellular anatomical structure;GO:0019005//SCF ubiquitin ligase complex;GO:0031461//cullin-RING ubiquitin ligase complex;GO:0032991//protein-containing complex;GO:1902494//catalytic complex;GO:1990234//transferase complex	GO:0005515//protein binding	GO:0006464//cellular protein modification process;GO:0006807//nitrogen compound metabolic process;GO:0008150//biological_process;GO:0008152//metabolic process;GO:0009987//cellular process;GO:0016567//protein ubiquitination;GO:0019538//protein metabolic process;GO:0032446//protein modification by small protein conjugation;GO:0036211//protein modification process;GO:0043170//macromolecule metabolic…	--
Unigene0000020	0.786	0	0.954	0	0.742	1.093	0.76	0	0	0.903	0.75	0.251	--	-	-	-	-	-	-	-	-	--
Unigene0000021	0.822	1.138	0	0	1.164	0	0	0.298	0.728	0	2.352	0	--	XP_012827332.1 PREDICTED: uncharacterized protein LOC105948651 isoform X2 [Erythranthe guttata]	-	-	-	-	-	-	-	--
Unigene0000022	13.143	14.319	14.624	12.579	18.943	15.377	10.847	14.685	22.782	19.348	24.194	22.241	--	PIN20584.1 hypothetical protein CDL12_06727 [Handroanthus impetiginosus]	-	-	-	-	-	-	-	--
Unigene0000023	71.656	102.568	98.551	32.807	35.486	40.316	279.377	275.089	244.211	200.787	205.953	179.133	TIP4-1	GFQ01990.1 aquaporin tip4-1 [Phtheirospermum japonicum]	-	-	-	-	GO:0000325//plant-type vacuole;GO:0005575//cellular_component;GO:0005622//intracellular anatomical structure;GO:0005737//cytoplasm;GO:0005773//vacuole;GO:0005774//vacuolar membrane;GO:0005886//plasma membrane;GO:0005887//integral component of plasma membrane;GO:0009705//plant-type vacuole membrane;GO:0016020//membrane;GO:0016021//integral component of membrane;GO:0031090//organelle membrane;GO:00…	GO:0003674//molecular_function;GO:0005215//transporter activity;GO:0005372//water transmembrane transporter activity;GO:0015250//water channel activity;GO:0015267//channel activity;GO:0015318//inorganic molecular entity transmembrane transporter activity;GO:0022803//passive transmembrane transporter activity;GO:0022857//transmembrane transporter activity	GO:0006810//transport;GO:0006811//ion transport;GO:0006833//water transport;GO:0008150//biological_process;GO:0034220//ion transmembrane transport;GO:0042044//fluid transport;GO:0051179//localization;GO:0051234//establishment of localization;GO:0055085//transmembrane transport	--
Unigene0000024	8.658	7.595	9.828	5.337	5.344	5.349	1.936	1.394	0.473	0.829	1.121	1.846	RITF1	PIM98884.1 hypothetical protein CDL12_28628 [Handroanthus impetiginosus]	-	-	-	-	-	-	-	--
Unigene0000025	0.191	0.529	1.217	3.624	0.721	0.637	0.415	0.83	1.352	0	0.182	0.55	RITF1	PIM98884.1 hypothetical protein CDL12_28628 [Handroanthus impetiginosus]	-	-	-	-	-	-	-	--
Unigene0000026	2.208	1.223	0	0	0	0	0	0	0	0	0	0	--	-	-	-	-	-	-	-	-	--
Unigene0000027	2.029	1.07	1.847	0.579	0	1.451	2.941	1.891	2.566	0	1.106	0	--	XP_020548929.1 uncharacterized protein LOC105161106 [Sesamum indicum]	-	-	-	-	GO:0000228//nuclear chromosome;GO:0000785//chromatin;GO:0005575//cellular_component;GO:0005622//intracellular anatomical structure;GO:0005634//nucleus;GO:0005654//nucleoplasm;GO:0005694//chromosome;GO:0005737//cytoplasm;GO:0005819//spindle;GO:0005829//cytosol;GO:0005856//cytoskeleton;GO:0005874//microtubule;GO:0005876//spindle microtubule;GO:0015630//microtubule cytoskeleton;GO:0017053//transcrip…	GO:0000981//DNA-binding transcription factor activity, RNA polymerase II-specific;GO:0001067//transcription regulatory region nucleic acid binding;GO:0003674//molecular_function;GO:0003676//nucleic acid binding;GO:0003677//DNA binding;GO:0003700//DNA-binding transcription factor activity;GO:0003712//transcription coregulator activity;GO:0003714//transcription corepressor activity;GO:0005102//sign…	GO:0000122//negative regulation of transcription by RNA polymerase II;GO:0000226//microtubule cytoskeleton organization;GO:0001932//regulation of protein phosphorylation;GO:0001933//negative regulation of protein phosphorylation;GO:0006109//regulation of carbohydrate metabolic process;GO:0006110//regulation of glycolytic process;GO:0006139//nucleobase-containing compound metabolic process;GO:0006…	--
Unigene0000028	14.834	12.259	14.311	7.518	7.311	6.832	9.948	8.986	11.563	10.112	15.2	10.621	At2g36330	XP_011101338.1 CASP-like protein 4A3 [Sesamum indicum]	-	-	-	-	-	-	-	--
Unigene0000029	8.138	10.014	10.908	10.385	10.45	11.69	11.468	11.141	10.605	13.052	19.831	17.785	At2g36330	XP_011101338.1 CASP-like protein 4A3 [Sesamum indicum]	-	-	-	-	GO:0016020//membrane	-	-	--
Unigene0000030	3.869	4.91	3.853	2.415	2.396	1.916	3.155	1.49	2.569	3.543	3.69	4.64	--	-	-	-	-	-	-	-	-	--
Unigene0000031	0.377	0	1.029	0	0.355	0	0	0.819	0.333	0	0	0.723	--	-	-	-	-	-	GO:0009360//DNA polymerase III complex	GO:0003887//DNA-directed DNA polymerase activity	GO:0006260//DNA replication	--
Unigene0000032	2.725	5.029	7.251	5.443	4.152	5.419	12.304	7.444	7.792	7.044	5.596	5.228	--	XP_011087444.1 uncharacterized protein LOC105168930 [Sesamum indicum]	-	-	-	-	GO:0005634//nucleus	GO:0003677//DNA binding;GO:0005524//ATP binding;GO:0016818//hydrolase activity, acting on acid anhydrides, in phosphorus-containing anhydrides	GO:0006260//DNA replication	--
Unigene0000033	1.288	0.34	0.503	0.368	1.042	0.767	2.534	1.867	1.466	1.11	2.983	1.059	--	-	-	-	-	-	-	GO:0016791//phosphatase activity	-	--
Unigene0000034	7.326	7.898	9.865	5.78	5.75	6.521	20.435	25.301	32.752	9.337	10.802	9.51	SNAP33	GFQ04333.1 snap25 homologous protein snap33 [Phtheirospermum japonicum]	-	-	-	-	-	-	-	--
Unigene0000035	41.602	42.33	44.285	52.308	51.726	49.111	82.175	88.91	96.12	46.696	51.367	43.393	SNAP33	GFQ04333.1 snap25 homologous protein snap33 [Phtheirospermum japonicum]	-	-	-	-	-	GO:0016791//phosphatase activity	-	--
Unigene0000037	10.516	9.559	8.782	7.818	8.989	9.233	9.684	11.461	11.163	13.423	17.567	14.337	At3g14710	KZV39295.1 hypothetical protein F511_29543 [Dorcoceras hygrometricum]	-	-	-	-	-	GO:0005515//protein binding	-	--
Unigene0000038	26.012	27.863	17.338	26.442	30.675	25.569	7.069	6.06	5.345	15.21	21.26	20.5	CAC3	AIU99501.1 Carboxyltransferase alpha subunit of Heteromeric ACCase [Salvia miltiorrhiza]	Metabolism;Metabolism;Metabolism;Metabolism;Metabolism;Metabolism;Metabolism	Global and overview maps;Global and overview maps;Global and overview maps;Carbohydrate metabolism;Global and overview maps;Lipid metabolism;Carbohydrate metabolism	ko01100//Metabolic pathways;ko01110//Biosynthesis of secondary metabolites;ko01200//Carbon metabolism;ko00620//Pyruvate metabolism;ko01212//Fatty acid metabolism;ko00061//Fatty acid biosynthesis;ko00640//Propanoate metabolism	K01962;K01962;K01962;K01962;K01962;K01962;K01962	GO:0005575//cellular_component;GO:0005622//intracellular anatomical structure;GO:0005737//cytoplasm;GO:0009317//acetyl-CoA carboxylase complex;GO:0009507//chloroplast;GO:0009526//plastid envelope;GO:0009528//plastid inner membrane;GO:0009532//plastid stroma;GO:0009536//plastid;GO:0009570//chloroplast stroma;GO:0009706//chloroplast inner membrane;GO:0009941//chloroplast envelope;GO:0016020//membra…	GO:0000166//nucleotide binding;GO:0003674//molecular_function;GO:0003824//catalytic activity;GO:0003989//acetyl-CoA carboxylase activity;GO:0005488//binding;GO:0005524//ATP binding;GO:0016421//CoA carboxylase activity;GO:0016740//transferase activity;GO:0016874//ligase activity;GO:0016885//ligase activity, forming carbon-carbon bonds;GO:0017076//purine nucleotide binding;GO:0030554//adenyl nucleo…	GO:0006082//organic acid metabolic process;GO:0006139//nucleobase-containing compound metabolic process;GO:0006163//purine nucleotide metabolic process;GO:0006164//purine nucleotide biosynthetic process;GO:0006629//lipid metabolic process;GO:0006631//fatty acid metabolic process;GO:0006633//fatty acid biosynthetic process;GO:0006637//acyl-CoA metabolic process;GO:0006725//cellular aromatic compou…	--
Unigene0000039	10.212	9.61	8.794	8.441	9.207	7.091	28.655	28.768	43.95	17.253	17.125	12.983	ASHH2	XP_011074813.1 histone-lysine N-methyltransferase ASHH2 isoform X2 [Sesamum indicum]	-	-	-	-	GO:0005634//nucleus	GO:0008270//zinc ion binding;GO:0018024//histone-lysine N-methyltransferase activity	-	--
Unigene0000040	0.81	0.249	0	1.348	0.509	0.225	0.587	1.565	2.868	0.233	0	0	--	-	-	-	-	-	-	-	-	--
Unigene0000041	0	0	0	0	0	0	7.962	5.52	5.084	0	0	0	--	-	-	-	-	-	-	-	-	--
Unigene0000042	4.943	4.813	5.822	6.069	6.289	6.014	1.906	2.432	2.529	3.791	4.714	5.308	--	-	-	-	-	-	-	-	-	--
Unigene0000043	2.907	2.292	2.592	0.786	0.8	0.707	5.443	7.2	8.525	0.626	1.213	1.22	spast	XP_011073426.1 nuclear valosin-containing protein-like [Sesamum indicum]	-	-	-	-	GO:0000502//proteasome complex;GO:0009368//endopeptidase Clp complex;GO:0009376//HslUV protease complex;GO:0009379//Holliday junction helicase complex	GO:0003678//DNA helicase activity;GO:0003723//RNA binding;GO:0003724//RNA helicase activity;GO:0004176//ATP-dependent peptidase activity;GO:0004222//metalloendopeptidase activity;GO:0004252//serine-type endopeptidase activity;GO:0004386//helicase activity;GO:0005524//ATP binding;GO:0009378//four-way junction helicase activity;GO:0016887//ATP hydrolysis activity;GO:0051082//unfolded protein binding	GO:0006281//DNA repair;GO:0006310//DNA recombination;GO:0006457//protein folding;GO:0006508//proteolysis;GO:0009306//protein secretion;GO:0010498//proteasomal protein catabolic process;GO:0019079//viral genome replication;GO:0019941//modification-dependent protein catabolic process;GO:0043335//protein unfolding;GO:0051301//cell division	--
Unigene0000044	10.519	9.806	9.055	12.792	13.636	14.055	4.9	7.364	8.677	12.425	13.476	12.838	ORP1C	XP_011074874.1 oxysterol-binding protein-related protein 1C-like [Sesamum indicum]	-	-	-	-	-	GO:0008234//cysteine-type peptidase activity;GO:0008289//lipid binding	GO:0006508//proteolysis	--
Unigene0000045	28.394	25.224	25.27	21.361	23.633	25.32	20.077	22.425	28.374	24.147	27.733	23.83	NOM1	KAG8376867.1 hypothetical protein BUALT_Bualt09G0108700 [Buddleja alternifolia]	-	-	-	-	GO:0000151//ubiquitin ligase complex;GO:0005575//cellular_component;GO:0005622//intracellular anatomical structure;GO:0005634//nucleus;GO:0005654//nucleoplasm;GO:0005677//chromatin silencing complex;GO:0005730//nucleolus;GO:0005737//cytoplasm;GO:0009507//chloroplast;GO:0009536//plastid;GO:0017053//transcription repressor complex;GO:0031461//cullin-RING ubiquitin ligase complex;GO:0031974//membran…	GO:0003674//molecular_function;GO:0003676//nucleic acid binding;GO:0003723//RNA binding;GO:0005488//binding;GO:0005515//protein binding;GO:0097159//organic cyclic compound binding;GO:1901363//heterocyclic compound binding	GO:0000003//reproduction;GO:0001942//hair follicle development;GO:0003006//developmental process involved in reproduction;GO:0006139//nucleobase-containing compound metabolic process;GO:0006259//DNA metabolic process;GO:0006260//DNA replication;GO:0006323//DNA packaging;GO:0006325//chromatin organization;GO:0006333//chromatin assembly or disassembly;GO:0006338//chromatin remodeling;GO:0006349//re…	--
Unigene0000046	0.614	0.566	1.49	0	0.772	0.853	12.303	7.561	8.509	0.881	1.17	1.177	OBAP1A	XP_012844587.1 PREDICTED: uncharacterized protein LOC105964629 [Erythranthe guttata]	-	-	-	-	GO:0005575//cellular_component;GO:0005622//intracellular anatomical structure;GO:0005811//lipid droplet;GO:0043226//organelle;GO:0043228//non-membrane-bounded organelle;GO:0043229//intracellular organelle;GO:0043232//intracellular non-membrane-bounded organelle	-	-	--
Unigene0000047	0.872	0.201	0.794	0.218	0.412	0.728	0	0.316	0	0.564	0.832	0	co-2	KAG8370703.1 hypothetical protein BUALT_Bualt13G0010900 [Buddleja alternifolia]	Metabolism;Metabolism;Metabolism;Metabolism	Global and overview maps;Global and overview maps;Amino acid metabolism;Biosynthesis of other secondary metabolites	ko01100//Metabolic pathways;ko01110//Biosynthesis of secondary metabolites;ko00350//Tyrosine metabolism;ko00950//Isoquinoline alkaloid biosynthesis	K00422;K00422;K00422;K00422	-	GO:0016491//oxidoreductase activity	-	--
Unigene0000048	6.689	6.614	10.585	4.772	7.212	8.103	13.735	18.008	13.816	13.587	14.124	9.474	OBAP1A	XP_012844587.1 PREDICTED: uncharacterized protein LOC105964629 [Erythranthe guttata]	-	-	-	-	GO:0005575//cellular_component;GO:0005622//intracellular anatomical structure;GO:0005811//lipid droplet;GO:0043226//organelle;GO:0043228//non-membrane-bounded organelle;GO:0043229//intracellular organelle;GO:0043232//intracellular non-membrane-bounded organelle	-	-	--
Unigene0000049	64.676	71.887	72.214	74.748	70.322	72.348	96.321	98.099	77.411	82.284	83.683	77.368	POR1	KAG8384735.1 hypothetical protein BUALT_Bualt04G0149100 [Buddleja alternifolia]	-	-	-	-	GO:0005741//mitochondrial outer membrane	-	GO:0055085//transmembrane transport	--
Unigene0000050	2.01	3.338	2.562	5.219	2.654	1.676	2.039	3.496	2.846	1.732	1.533	4.242	--	-	-	-	-	-	-	-	-	--
Unigene0000051	9.214	9.004	9.006	7.105	9.012	8.702	30.491	31.476	31.604	21.135	23.451	18.655	--	GFQ06008.1 vacuolar protein 8 [Phtheirospermum japonicum]	-	-	-	-	GO:0030117//membrane coat	GO:0005515//protein binding;GO:0060090//molecular adaptor activity	GO:0006886//intracellular protein transport;GO:0016192//vesicle-mediated transport;GO:0043248//proteasome assembly	--
Unigene0000052	91.294	86.046	93.744	77.409	65.627	71.274	161.345	138.445	116.404	108.152	99.576	102.211	RPS5	XP_016481473.1 PREDICTED: 40S ribosomal protein S5-like [Nicotiana tabacum]	Genetic Information Processing	Translation	ko03010//Ribosome	K02989	GO:0000314//organellar small ribosomal subunit;GO:0022627//cytosolic small ribosomal subunit	GO:0003735//structural constituent of ribosome	GO:0006412//translation	--
Unigene0000053	3.234	3.673	4.076	1.739	2.581	2.49	3.064	2.884	2.862	1.5	1.423	1.432	--	-	-	-	-	-	-	-	-	--
Unigene0000054	35.774	36.13	33.142	30.868	34.883	34.277	31.359	40.987	50.867	26.536	24.888	22.625	NPGR2	XP_011080086.1 protein NPGR2 [Sesamum indicum]	-	-	-	-	GO:0005575//cellular_component;GO:0005622//intracellular anatomical structure;GO:0005737//cytoplasm;GO:0005886//plasma membrane;GO:0016020//membrane;GO:0071944//cell periphery	GO:0003674//molecular_function;GO:0005488//binding;GO:0005515//protein binding;GO:0005516//calmodulin binding	GO:0002376//immune system process;GO:0002520//immune system development;GO:0006873//cellular ion homeostasis;GO:0006875//cellular metal ion homeostasis;GO:0006879//cellular iron ion homeostasis;GO:0007275//multicellular organism development;GO:0008104//protein localization;GO:0008150//biological_process;GO:0009987//cellular process;GO:0019725//cellular homeostasis;GO:0030003//cellular cation home…	--
Unigene0000055	0.809	1.492	0.818	0.09	0	0.225	1.432	2.995	2.147	3.871	3.256	4.137	PLT5	KAG8367413.1 hypothetical protein BUALT_Bualt16G0069300 [Buddleja alternifolia]	-	-	-	-	GO:0005575//cellular_component;GO:0005886//plasma membrane;GO:0005887//integral component of plasma membrane;GO:0016020//membrane;GO:0016021//integral component of membrane;GO:0031224//intrinsic component of membrane;GO:0071944//cell periphery	GO:0003674//molecular_function;GO:0005215//transporter activity;GO:0005351//carbohydrate:proton symporter activity;GO:0005354//galactose transmembrane transporter activity;GO:0005355//glucose transmembrane transporter activity;GO:0005365//myo-inositol transmembrane transporter activity;GO:0005402//carbohydrate:cation symporter activity;GO:0008028//monocarboxylic acid transmembrane transporter act…	GO:0006810//transport;GO:0006811//ion transport;GO:0006812//cation transport;GO:0006817//phosphate ion transport;GO:0006855//xenobiotic transmembrane transport;GO:0007275//multicellular organism development;GO:0008150//biological_process;GO:0008643//carbohydrate transport;GO:0008645//hexose transmembrane transport;GO:0009653//anatomical structure morphogenesis;GO:0009791//post-embryonic developme…	--
Unigene0000056	0.435	0.803	0.198	0.652	1.847	1.996	0	0.158	0.963	0.75	0.622	0	--	-	-	-	-	-	-	-	-	--
Unigene0000057	0	0	0	0	0	0.498	0.865	0	0	0	0.569	0	--	KAG8365178.1 hypothetical protein BUALT_Bualt18G0077300 [Buddleja alternifolia]	-	-	-	-	-	-	-	--
Unigene0000058	1.519	2.202	1.185	1.733	0.819	0.362	1.1	1.258	2.496	4.113	3.31	3.746	--	XP_011097719.1 uncharacterized protein LOC105176567 [Sesamum indicum]	-	-	-	-	-	-	-	--
Unigene0000061	14.084	10.269	10.131	0.347	0.492	0.29	0.126	0.504	0.923	1.049	0.166	2.169	ATHB-40	KAG8384051.1 hypothetical protein BUALT_Bualt04G0077800 [Buddleja alternifolia]	-	-	-	-	GO:0043190//ATP-binding cassette (ABC) transporter complex	GO:0003677//DNA binding;GO:0042626//ATPase-coupled transmembrane transporter activity;GO:0043565//sequence-specific DNA binding	GO:0006355//regulation of transcription, DNA-templated;GO:0006810//transport;GO:0048309//endoplasmic reticulum inheritance;GO:0051028//mRNA transport	--
Unigene0000062	6.597	3.291	6.006	0.178	0.168	0.595	0.129	1.163	0.158	3.38	3.06	1.368	ATHB-40	XP_011099589.2 homeobox-leucine zipper protein ATHB-40 [Sesamum indicum]	-	-	-	-	-	GO:0003677//DNA binding;GO:0043565//sequence-specific DNA binding	GO:0006355//regulation of transcription, DNA-templated	--
Unigene0000063	31.128	36.006	32.609	27.042	29.567	23.828	1.082	0.773	0.755	9.186	8.742	9	ATHB-40	KAG8384051.1 hypothetical protein BUALT_Bualt04G0077800 [Buddleja alternifolia]	-	-	-	-	-	GO:0003677//DNA binding;GO:0043565//sequence-specific DNA binding	GO:0006355//regulation of transcription, DNA-templated	--
Unigene0000064	26.282	21.201	23.425	0.184	0.173	0.766	1.199	0.4	0.651	8.711	12.443	6.171	ATHB-40	KAG8384051.1 hypothetical protein BUALT_Bualt04G0077800 [Buddleja alternifolia]	-	-	-	-	-	GO:0003677//DNA binding;GO:0043565//sequence-specific DNA binding	GO:0006355//regulation of transcription, DNA-templated	--
Unigene0000065	0	0	0.778	1.281	0	0.357	0.62	0.93	0	0.368	0	0.41	--	-	-	-	-	-	-	-	-	--
Unigene0000067	0	0	0.362	0	0.375	0.332	0.288	0.288	0.352	0	0	0	--	-	-	-	-	-	-	-	-	--
Unigene0000069	7.463	7.386	6.967	7.831	8.724	9.472	7.956	7.486	8.042	8.132	8.895	9.391	GAUT15	XP_011098074.1 probable galacturonosyltransferase 15 isoform X1 [Sesamum indicum]	-	-	-	-	-	GO:0016757//glycosyltransferase activity	-	--
Unigene0000070	9.088	8.798	8.305	8.528	8.153	8.152	4.076	3.952	6.769	8.777	11.216	10.364	--	-	-	-	-	-	-	-	-	--
Unigene0000071	9.455	6.46	5.876	7.536	6.861	5.611	0.066	0.659	1.127	2.899	3.554	3.053	--	-	-	-	-	-	-	-	-	--
Unigene0000072	0	0	0.371	0	0	1.021	0	0	0	1.758	0	0.391	--	-	-	-	-	-	-	-	-	--
Unigene0000073	1.266	1.655	2.785	1.37	0.796	1.496	0.688	0.841	0.84	1.909	1.006	1.417	--	-	-	-	-	-	-	-	-	--
Unigene0000074	98.687	98.582	98.179	171.62	186.204	184.48	25.313	25.291	27.938	84.194	92.865	86	GWD3	XP_011074900.1 phosphoglucan, water dikinase, chloroplastic [Sesamum indicum]	-	-	-	-	GO:0005575//cellular_component;GO:0005622//intracellular anatomical structure;GO:0005737//cytoplasm;GO:0009507//chloroplast;GO:0009532//plastid stroma;GO:0009536//plastid;GO:0009570//chloroplast stroma;GO:0043226//organelle;GO:0043227//membrane-bounded organelle;GO:0043229//intracellular organelle;GO:0043231//intracellular membrane-bounded organelle	GO:0000166//nucleotide binding;GO:0003674//molecular_function;GO:0003824//catalytic activity;GO:0005488//binding;GO:0005524//ATP binding;GO:0008986//pyruvate, water dikinase activity;GO:0016301//kinase activity;GO:0016740//transferase activity;GO:0016772//transferase activity, transferring phosphorus-containing groups;GO:0016781//phosphotransferase activity, paired acceptors;GO:0017076//purine nu…	GO:0000272//polysaccharide catabolic process;GO:0005975//carbohydrate metabolic process;GO:0005976//polysaccharide metabolic process;GO:0005982//starch metabolic process;GO:0005983//starch catabolic process;GO:0006073//cellular glucan metabolic process;GO:0006094//gluconeogenesis;GO:0006464//cellular protein modification process;GO:0006468//protein phosphorylation;GO:0006793//phosphorus metabolic…	--
Unigene0000075	7.489	6.602	7.327	10.047	11.705	11.56	5.832	7.534	6.332	5.683	8.207	6.542	--	XP_012847879.1 PREDICTED: uncharacterized protein LOC105967823 [Erythranthe guttata]	-	-	-	-	-	-	-	--
Unigene0000076	87.788	85.43	83.208	114.538	119.716	119.174	8.515	9.824	11.366	31.424	31.691	31.121	SS3	XP_011096061.1 starch synthase 3, chloroplastic/amyloplastic [Sesamum indicum]	Metabolism;Metabolism;Metabolism	Global and overview maps;Global and overview maps;Carbohydrate metabolism	ko01100//Metabolic pathways;ko01110//Biosynthesis of secondary metabolites;ko00500//Starch and sucrose metabolism	K00703;K00703;K00703	GO:0005575//cellular_component;GO:0005622//intracellular anatomical structure;GO:0005737//cytoplasm;GO:0009501//amyloplast;GO:0009507//chloroplast;GO:0009536//plastid;GO:0043226//organelle;GO:0043227//membrane-bounded organelle;GO:0043229//intracellular organelle;GO:0043231//intracellular membrane-bounded organelle	GO:0003674//molecular_function;GO:0003824//catalytic activity;GO:0004373//glycogen (starch) synthase activity;GO:0005488//binding;GO:0005515//protein binding;GO:0008194//UDP-glycosyltransferase activity;GO:0009011//starch synthase activity;GO:0016740//transferase activity;GO:0016757//glycosyltransferase activity;GO:0016758//hexosyltransferase activity;GO:0030246//carbohydrate binding;GO:0030247//…	GO:0000271//polysaccharide biosynthetic process;GO:0005975//carbohydrate metabolic process;GO:0005976//polysaccharide metabolic process;GO:0005978//glycogen biosynthetic process;GO:0005982//starch metabolic process;GO:0006073//cellular glucan metabolic process;GO:0008150//biological_process;GO:0008152//metabolic process;GO:0009058//biosynthetic process;GO:0009059//macromolecule biosynthetic proce…	--
Unigene0000077	7.471	8.65	7.315	13.233	13.431	9.405	1.175	1.379	1.31	5.952	8.132	6.559	SS3	CAA3018195.1 starch synthase 3, chloroplastic amyloplastic [Olea europaea subsp. europaea] [Olea europaea]	Metabolism;Metabolism;Metabolism	Global and overview maps;Global and overview maps;Carbohydrate metabolism	ko01100//Metabolic pathways;ko01110//Biosynthesis of secondary metabolites;ko00500//Starch and sucrose metabolism	K00703;K00703;K00703	GO:0005575//cellular_component;GO:0005622//intracellular anatomical structure;GO:0005737//cytoplasm;GO:0009501//amyloplast;GO:0009507//chloroplast;GO:0009536//plastid;GO:0043226//organelle;GO:0043227//membrane-bounded organelle;GO:0043229//intracellular organelle;GO:0043231//intracellular membrane-bounded organelle	GO:0003674//molecular_function;GO:0003824//catalytic activity;GO:0004373//glycogen (starch) synthase activity;GO:0005488//binding;GO:0005515//protein binding;GO:0008194//UDP-glycosyltransferase activity;GO:0009011//starch synthase activity;GO:0016740//transferase activity;GO:0016757//glycosyltransferase activity;GO:0016758//hexosyltransferase activity;GO:0030246//carbohydrate binding;GO:0030247//…	GO:0000271//polysaccharide biosynthetic process;GO:0005975//carbohydrate metabolic process;GO:0005976//polysaccharide metabolic process;GO:0005982//starch metabolic process;GO:0006073//cellular glucan metabolic process;GO:0008150//biological_process;GO:0008152//metabolic process;GO:0009058//biosynthetic process;GO:0009059//macromolecule biosynthetic process;GO:0009250//glucan biosynthetic process…	--
Unigene0000078	0	0.663	0.327	0.359	1.016	0.299	1.301	1.041	1.271	0.928	0.342	0.344	--	KAF7130625.1 hypothetical protein RHSIM_Rhsim10G0081100 [Rhododendron simsii]	-	-	-	-	-	-	-	--
Unigene0000079	34.976	33.322	34.212	27.017	25.842	25.678	33.632	38.393	42.681	34.918	39.071	42.461	At1g34750	KAA8536461.1 hypothetical protein F0562_028939 [Nyssa sinensis]	-	-	-	-	-	GO:0016791//phosphatase activity	-	--
Unigene0000080	26.036	28.713	28.817	24.815	29.454	24.688	24.426	31.006	32.416	34.63	37.496	37.312	At1g34750	XP_011087886.1 probable protein phosphatase 2C 9 isoform X1 [Sesamum indicum]	-	-	-	-	-	GO:0016791//phosphatase activity	-	--
Unigene0000081	0	0.765	1.259	1.381	0.782	1.845	1.002	2.204	1.713	0.953	1.055	2.387	--	-	-	-	-	-	-	-	-	--
Unigene0000082	4.374	1.816	3.584	0	0.206	0.365	1.268	0.476	1.936	3.958	2.92	3.357	HISN8	ONI11191.1 hypothetical protein PRUPE_4G091700 [Prunus persica]	Metabolism;Metabolism;Metabolism;Metabolism	Global and overview maps;Global and overview maps;Global and overview maps;Amino acid metabolism	ko01100//Metabolic pathways;ko01110//Biosynthesis of secondary metabolites;ko01230//Biosynthesis of amino acids;ko00340//Histidine metabolism	K00013;K00013;K00013;K00013	-	GO:0004399//histidinol dehydrogenase activity;GO:0016616//oxidoreductase activity, acting on the CH-OH group of donors, NAD or NADP as acceptor;GO:0046872//metal ion binding;GO:0051287//NAD binding	GO:0000105//histidine biosynthetic process	--
Unigene0000083	2.499	2.421	2.389	1.497	1.532	1.876	1.087	1.721	1.88	2.692	3.455	4.795	--	-	-	-	-	-	-	-	-	--
Unigene0000084	49.668	57.295	53.262	42.091	42.464	44.114	70.864	76.322	68.376	41.256	43.148	45.475	--	KAG8366099.1 hypothetical protein BUALT_Bualt17G0040700 [Buddleja alternifolia]	Genetic Information Processing	Folding, sorting and degradation	ko03060//Protein export	K12272	GO:0005737//cytoplasm	GO:0003924//GTPase activity;GO:0005525//GTP binding;GO:0043022//ribosome binding	GO:0042254//ribosome biogenesis	--
Unigene0000085	9.732	10.335	11.045	9.187	10.942	11.564	11.98	10.532	9.913	10.454	12.585	11.384	--	XP_020551879.1 signal recognition particle receptor subunit beta-like isoform X1 [Sesamum indicum]	Genetic Information Processing	Folding, sorting and degradation	ko03060//Protein export	K12272	-	GO:0003924//GTPase activity;GO:0005525//GTP binding;GO:0019001//guanyl nucleotide binding;GO:0031683//G-protein beta/gamma-subunit complex binding	GO:0002949//tRNA threonylcarbamoyladenosine modification;GO:0006412//translation;GO:0006950//response to stress;GO:0007186//G protein-coupled receptor signaling pathway	--
Unigene0000086	0	1.162	0.764	0	0	0	0	1.217	0	0	0	0	--	-	-	-	-	-	-	-	-	--
Unigene0000087	0.975	0.225	2.22	0	0	0	0.353	0	0	0	0	0	--	-	-	-	-	-	-	-	-	--
Unigene0000088	12.736	14.272	14.079	9.829	14.824	14.002	8.091	8.272	9.15	31.071	29.808	32.689	TUBB2	CAA2997047.1 tubulin beta-2 chain [Olea europaea subsp. europaea] [Olea europaea]	Cellular Processes	Transport and catabolism	ko04145//Phagosome	K07375	-	GO:0003924//GTPase activity	GO:0000910//cytokinesis	--
Unigene0000089	7.067	8.124	8.24	2.105	2.573	2.999	2.156	2.786	3.622	21.796	20.217	16.772	At3g45770	XP_011089380.1 probable trans-2-enoyl-CoA reductase, mitochondrial [Sesamum indicum]	Metabolism;Metabolism;Metabolism;Metabolism	Global and overview maps;Global and overview maps;Lipid metabolism;Lipid metabolism	ko01100//Metabolic pathways;ko01212//Fatty acid metabolism;ko00061//Fatty acid biosynthesis;ko00062//Fatty acid elongation	K07512;K07512;K07512;K07512	GO:0005575//cellular_component;GO:0005622//intracellular anatomical structure;GO:0005634//nucleus;GO:0005737//cytoplasm;GO:0005739//mitochondrion;GO:0009507//chloroplast;GO:0009536//plastid;GO:0043226//organelle;GO:0043227//membrane-bounded organelle;GO:0043229//intracellular organelle;GO:0043231//intracellular membrane-bounded organelle	GO:0000166//nucleotide binding;GO:0003674//molecular_function;GO:0003824//catalytic activity;GO:0004024//alcohol dehydrogenase activity, zinc-dependent;GO:0005488//binding;GO:0005507//copper ion binding;GO:0005524//ATP binding;GO:0008270//zinc ion binding;GO:0008743//L-threonine 3-dehydrogenase activity;GO:0016491//oxidoreductase activity;GO:0016655//oxidoreductase activity, acting on NAD(P)H, qu…	GO:0006082//organic acid metabolic process;GO:0006113//fermentation;GO:0006567//threonine catabolic process;GO:0006629//lipid metabolic process;GO:0006631//fatty acid metabolic process;GO:0006633//fatty acid biosynthetic process;GO:0008150//biological_process;GO:0008152//metabolic process;GO:0008610//lipid biosynthetic process;GO:0009058//biosynthetic process;GO:0009404//toxin metabolic process;G…	--
Unigene0000090	10.172	7.662	6.197	7.544	7.338	7.985	7.155	5.855	6.289	9.41	8.487	6.315	At3g45770	XP_011089380.1 probable trans-2-enoyl-CoA reductase, mitochondrial [Sesamum indicum]	Metabolism;Metabolism;Metabolism;Metabolism	Global and overview maps;Global and overview maps;Lipid metabolism;Lipid metabolism	ko01100//Metabolic pathways;ko01212//Fatty acid metabolism;ko00061//Fatty acid biosynthesis;ko00062//Fatty acid elongation	K07512;K07512;K07512;K07512	GO:0005575//cellular_component;GO:0005622//intracellular anatomical structure;GO:0005634//nucleus;GO:0005737//cytoplasm;GO:0005739//mitochondrion;GO:0009507//chloroplast;GO:0009536//plastid;GO:0043226//organelle;GO:0043227//membrane-bounded organelle;GO:0043229//intracellular organelle;GO:0043231//intracellular membrane-bounded organelle	GO:0000166//nucleotide binding;GO:0003674//molecular_function;GO:0003824//catalytic activity;GO:0004024//alcohol dehydrogenase activity, zinc-dependent;GO:0005488//binding;GO:0005507//copper ion binding;GO:0005524//ATP binding;GO:0008270//zinc ion binding;GO:0008743//L-threonine 3-dehydrogenase activity;GO:0016491//oxidoreductase activity;GO:0016655//oxidoreductase activity, acting on NAD(P)H, qu…	GO:0006082//organic acid metabolic process;GO:0006113//fermentation;GO:0006567//threonine catabolic process;GO:0006629//lipid metabolic process;GO:0006631//fatty acid metabolic process;GO:0006633//fatty acid biosynthetic process;GO:0008150//biological_process;GO:0008152//metabolic process;GO:0008610//lipid biosynthetic process;GO:0009058//biosynthetic process;GO:0009404//toxin metabolic process;G…	--
Unigene0000091	0.918	0.282	0.278	0.305	2.02	0.51	0.222	0.887	1.083	0.527	1.75	0.293	TUBB2	PSS09451.1 Tubulin beta-2 chain [Actinidia chinensis var. chinensis] [Actinidia chinensis]	Cellular Processes	Transport and catabolism	ko04145//Phagosome	K07375	GO:0005575//cellular_component;GO:0005622//intracellular anatomical structure;GO:0005737//cytoplasm;GO:0005856//cytoskeleton;GO:0005874//microtubule;GO:0015630//microtubule cytoskeleton;GO:0043226//organelle;GO:0043228//non-membrane-bounded organelle;GO:0043229//intracellular organelle;GO:0043232//intracellular non-membrane-bounded organelle;GO:0099080//supramolecular complex;GO:0099081//supramol…	GO:0000166//nucleotide binding;GO:0001882//nucleoside binding;GO:0001883//purine nucleoside binding;GO:0003674//molecular_function;GO:0003824//catalytic activity;GO:0003924//GTPase activity;GO:0005198//structural molecule activity;GO:0005200//structural constituent of cytoskeleton;GO:0005488//binding;GO:0005525//GTP binding;GO:0016462//pyrophosphatase activity;GO:0016787//hydrolase activity;GO:00…	GO:0006996//organelle organization;GO:0007010//cytoskeleton organization;GO:0007017//microtubule-based process;GO:0008150//biological_process;GO:0009987//cellular process;GO:0016043//cellular component organization;GO:0071840//cellular component organization or biogenesis	--
Unigene0000092	0	0	0	0	0	0	5.215	5.153	3.377	0	0	0	FUB11	XP_023901735.1 efflux pump FUBT-like [Quercus suber]	-	-	-	-	GO:0005887//integral component of plasma membrane;GO:0016020//membrane;GO:0016021//integral component of membrane	GO:0008028//monocarboxylic acid transmembrane transporter activity;GO:0022857//transmembrane transporter activity;GO:0042910//xenobiotic transmembrane transporter activity;GO:0046873//metal ion transmembrane transporter activity;GO:0051119//sugar transmembrane transporter activity	GO:0006855//xenobiotic transmembrane transport;GO:0008643//carbohydrate transport;GO:0015718//monocarboxylic acid transport;GO:0030001//metal ion transport;GO:0042908//xenobiotic transport;GO:0055085//transmembrane transport	--
Unigene0000093	0	0	0	0	0	0	7.215	4.467	0.839	0	0	0	--	-	-	-	-	-	-	-	-	--
Unigene0000094	0	0	0	0	0	0	1.547	0.774	2.834	0	0	0	--	-	-	-	-	-	-	-	-	--
Unigene0000095	36.417	30.141	41.183	1.468	1.695	2.452	11.361	6.983	10.263	0.844	0.467	1.567	ERF113	KAG8365785.1 hypothetical protein BUALT_Bualt17G0007900 [Buddleja alternifolia]	-	-	-	-	GO:0005575//cellular_component;GO:0005622//intracellular anatomical structure;GO:0005634//nucleus;GO:0043226//organelle;GO:0043227//membrane-bounded organelle;GO:0043229//intracellular organelle;GO:0043231//intracellular membrane-bounded organelle	GO:0003674//molecular_function;GO:0003676//nucleic acid binding;GO:0003677//DNA binding;GO:0003700//DNA-binding transcription factor activity;GO:0005488//binding;GO:0043565//sequence-specific DNA binding;GO:0097159//organic cyclic compound binding;GO:0140110//transcription regulator activity;GO:1901363//heterocyclic compound binding	GO:0000160//phosphorelay signal transduction system;GO:0001101//response to acid chemical;GO:0006082//organic acid metabolic process;GO:0006139//nucleobase-containing compound metabolic process;GO:0006351//transcription, DNA-templated;GO:0006355//regulation of transcription, DNA-templated;GO:0006725//cellular aromatic compound metabolic process;GO:0006790//sulfur compound metabolic process;GO:000…	ERF
Unigene0000096	4.651	1.816	4.072	8.218	7.426	4.327	1.296	2.074	1.9	2.312	3.582	4.119	--	-	-	-	-	-	-	GO:0005092//GDP-dissociation inhibitor activity	GO:0007264//small GTPase mediated signal transduction	--
Unigene0000097	0	0.379	0	0	0	0	0.298	0	2.184	0.354	0	0.394	--	-	-	-	-	-	-	-	-	--
Unigene0000098	10.034	9.091	8.388	67.778	68.156	62.081	0.397	0.132	0.242	0.629	0.435	1.05	BHLH87	KAG8380049.1 hypothetical protein BUALT_Bualt07G0153100 [Buddleja alternifolia]	-	-	-	-	GO:0005575//cellular_component;GO:0005622//intracellular anatomical structure;GO:0005634//nucleus;GO:0043226//organelle;GO:0043227//membrane-bounded organelle;GO:0043229//intracellular organelle;GO:0043231//intracellular membrane-bounded organelle	GO:0003674//molecular_function;GO:0003676//nucleic acid binding;GO:0003677//DNA binding;GO:0003700//DNA-binding transcription factor activity;GO:0005488//binding;GO:0005515//protein binding;GO:0046983//protein dimerization activity;GO:0097159//organic cyclic compound binding;GO:0140110//transcription regulator activity;GO:1901363//heterocyclic compound binding	GO:0006139//nucleobase-containing compound metabolic process;GO:0006351//transcription, DNA-templated;GO:0006355//regulation of transcription, DNA-templated;GO:0006725//cellular aromatic compound metabolic process;GO:0006807//nitrogen compound metabolic process;GO:0008150//biological_process;GO:0008152//metabolic process;GO:0009058//biosynthetic process;GO:0009059//macromolecule biosynthetic proc…	bHLH
Unigene0000100	1.408	0	0	0	0	0	0	0	0	0	0	0	--	-	-	-	-	-	-	-	-	--
Unigene0000102	0	0	0.047	0	0	0	10.813	11.002	11.282	0	0	0.05	dps1	POF12801.1 aspartate--trna ligase, cytoplasmic [Quercus suber]	Genetic Information Processing	Translation	ko00970//Aminoacyl-tRNA biosynthesis	K24278	GO:0005737//cytoplasm	GO:0000166//nucleotide binding;GO:0003676//nucleic acid binding;GO:0004812//aminoacyl-tRNA ligase activity;GO:0004815//aspartate-tRNA ligase activity;GO:0004816//asparagine-tRNA ligase activity;GO:0004824//lysine-tRNA ligase activity;GO:0005524//ATP binding;GO:0043767//pyrrolysyl-tRNA synthetase activity;GO:0050560//aspartate-tRNA(Asn) ligase activity	GO:0006418//tRNA aminoacylation for protein translation;GO:0006421//asparaginyl-tRNA aminoacylation;GO:0006422//aspartyl-tRNA aminoacylation;GO:0006430//lysyl-tRNA aminoacylation	--
Unigene0000103	0	0	0	0	0	0	0.901	0.901	0	0	0	0	--	-	-	-	-	-	-	-	-	--
Unigene0000104	1.955	2.296	0.647	1.597	1.509	1.63	1.288	0.773	0.786	1.225	4.406	0.852	--	-	-	-	-	-	-	-	-	--
Unigene0000105	1.345	0.355	0.875	0.767	0.362	2.083	5.43	4.456	5.782	4.966	4.213	5.345	--	-	-	-	-	-	-	-	-	--
Unigene0000106	25.218	21.692	25.176	13.48	16.833	16.914	14.028	16.416	15.91	24.227	25.365	26.215	GONST5	KAG8378274.1 hypothetical protein BUALT_Bualt08G0120500 [Buddleja alternifolia]	-	-	-	-	GO:0016020//membrane;GO:0016021//integral component of membrane	-	-	--
Unigene0000107	1.423	1.501	0.37	1.421	2.685	0.848	1.473	0.884	2.159	2.102	4.652	3.51	MED12	XP_011092394.1 mediator of RNA polymerase II transcription subunit 12 isoform X2 [Sesamum indicum]	-	-	-	-	GO:0000118//histone deacetylase complex;GO:0000228//nuclear chromosome;GO:0000785//chromatin;GO:0005575//cellular_component;GO:0005622//intracellular anatomical structure;GO:0005634//nucleus;GO:0005654//nucleoplasm;GO:0005694//chromosome;GO:0016592//mediator complex;GO:0031974//membrane-enclosed lumen;GO:0031981//nuclear lumen;GO:0032991//protein-containing complex;GO:0034967//Set3 complex;GO:004…	GO:0003674//molecular_function;GO:0003712//transcription coregulator activity;GO:0003713//transcription coactivator activity;GO:0140110//transcription regulator activity	GO:0000122//negative regulation of transcription by RNA polymerase II;GO:0000409//regulation of transcription by galactose;GO:0000411//positive regulation of transcription by galactose;GO:0006139//nucleobase-containing compound metabolic process;GO:0006325//chromatin organization;GO:0006351//transcription, DNA-templated;GO:0006352//DNA-templated transcription, initiation;GO:0006355//regulation of…	--
Unigene0000108	11.662	11.454	12.285	11.896	13.674	13.548	9.296	10.927	12.608	13.351	17.236	13.026	SYP43	PIM99483.1 SNARE protein TLG2/Syntaxin 16 [Handroanthus impetiginosus]	Genetic Information Processing	Folding, sorting and degradation	ko04130//SNARE interactions in vesicular transport	K08489	GO:0016020//membrane	-	-	--
Unigene0000109	10.399	13.435	6.627	9.001	9.483	8.384	5.275	5.527	8.898	14.337	8.594	14.632	SYP41	PIM99483.1 SNARE protein TLG2/Syntaxin 16 [Handroanthus impetiginosus]	Genetic Information Processing	Folding, sorting and degradation	ko04130//SNARE interactions in vesicular transport	K08489	GO:0000139//Golgi membrane;GO:0000323//lytic vacuole;GO:0005575//cellular_component;GO:0005622//intracellular anatomical structure;GO:0005737//cytoplasm;GO:0005764//lysosome;GO:0005768//endosome;GO:0005773//vacuole;GO:0005794//Golgi apparatus;GO:0005795//Golgi stack;GO:0005802//trans-Golgi network;GO:0005829//cytosol;GO:0005886//plasma membrane;GO:0010008//endosome membrane;GO:0012505//endomembra…	GO:0000149//SNARE binding;GO:0003674//molecular_function;GO:0005484//SNAP receptor activity;GO:0005488//binding;GO:0005515//protein binding;GO:0019905//syntaxin binding	GO:0001505//regulation of neurotransmitter levels;GO:0002790//peptide secretion;GO:0006629//lipid metabolic process;GO:0006643//membrane lipid metabolic process;GO:0006644//phospholipid metabolic process;GO:0006664//glycolipid metabolic process;GO:0006665//sphingolipid metabolic process;GO:0006673//inositol phosphoceramide metabolic process;GO:0006675//mannosyl-inositol phosphorylceramide metabol…	--
Unigene0000110	13.405	17.378	16.854	13.069	11.442	13.31	5.783	6.015	10.453	17.602	18.261	15.005	GMI1	KAG8381135.1 hypothetical protein BUALT_Bualt06G0090900 [Buddleja alternifolia]	-	-	-	-	GO:0005575//cellular_component;GO:0005622//intracellular anatomical structure;GO:0005634//nucleus;GO:0043226//organelle;GO:0043227//membrane-bounded organelle;GO:0043229//intracellular organelle;GO:0043231//intracellular membrane-bounded organelle	-	GO:0000724//double-strand break repair via homologous recombination;GO:0000725//recombinational repair;GO:0006139//nucleobase-containing compound metabolic process;GO:0006259//DNA metabolic process;GO:0006281//DNA repair;GO:0006302//double-strand break repair;GO:0006310//DNA recombination;GO:0006725//cellular aromatic compound metabolic process;GO:0006807//nitrogen compound metabolic process;GO:0…	--
Unigene0000111	0	0	0	0	0	0	0	0	0	0.62	0	1.381	--	-	-	-	-	-	-	-	-	--
Unigene0000112	1.02	0	0	0	0.321	0	0.246	1.479	0.301	1.465	0.324	0.652	--	XP_027127125.1 uncharacterized protein LOC113743337 [Coffea arabica]	-	-	-	-	-	GO:0003676//nucleic acid binding;GO:0004523//RNA-DNA hybrid ribonuclease activity	-	--
Unigene0000113	0	0	0	0	1.3	0	0.333	0.666	0	0	2.627	1.762	--	XP_024013994.1 uncharacterized protein LOC112088073 [Eutrema salsugineum]	-	-	-	-	-	GO:0003676//nucleic acid binding;GO:0004523//RNA-DNA hybrid ribonuclease activity	-	--
Unigene0000114	91.559	88.016	92.473	164.307	159.708	208.412	562.614	509.446	418.301	1526.18	1402.8	1486	--	-	-	-	-	-	GO:0015627//type II protein secretion system complex	-	-	--
Unigene0000115	11.102	9.233	9.483	11.224	8.534	7.773	1.887	1.788	2.062	4.016	3.921	5.26	TIR1	KAG8389429.1 hypothetical protein BUALT_Bualt02G0228600 [Buddleja alternifolia]	Environmental Information Processing	Signal transduction	ko04075//Plant hormone signal transduction	K14485	GO:0016021//integral component of membrane	-	-	--
Unigene0000116	6.084	8.595	8.206	6.301	5.385	6.452	5.552	6.532	4.454	5.307	6.088	6.629	TIR1	XP_011082496.1 protein TRANSPORT INHIBITOR RESPONSE 1-like [Sesamum indicum]	Environmental Information Processing	Signal transduction	ko04075//Plant hormone signal transduction	K14485	-	GO:0005515//protein binding	-	--
Unigene0000117	0	0	0.445	0	0.461	0	1.062	1.062	1.297	0	0	0.469	--	-	-	-	-	-	-	-	-	--
Unigene0000118	0	0	0	0	0	0	1.517	0	0	0.601	0	0	--	-	-	-	-	-	-	-	-	--
Unigene0000119	1.997	1.843	1.259	2.302	2.029	2.435	4.231	2.673	5.576	2.251	3.516	3.391	polr1d	XP_011096517.1 DNA-directed RNA polymerases I and III subunit RPAC2 [Sesamum indicum]	Genetic Information Processing	Transcription	ko03020//RNA polymerase	K03020	GO:0000428//DNA-directed RNA polymerase complex;GO:0005575//cellular_component;GO:0005622//intracellular anatomical structure;GO:0005634//nucleus;GO:0005654//nucleoplasm;GO:0005666//RNA polymerase III complex;GO:0005730//nucleolus;GO:0005736//RNA polymerase I complex;GO:0030880//RNA polymerase complex;GO:0031974//membrane-enclosed lumen;GO:0031981//nuclear lumen;GO:0032991//protein-containing com…	GO:0003674//molecular_function;GO:0003676//nucleic acid binding;GO:0003677//DNA binding;GO:0003824//catalytic activity;GO:0003899//DNA-directed 5'-3' RNA polymerase activity;GO:0005488//binding;GO:0005515//protein binding;GO:0016740//transferase activity;GO:0016772//transferase activity, transferring phosphorus-containing groups;GO:0016779//nucleotidyltransferase activity;GO:0034062//5'-3' RNA po…	GO:0001501//skeletal system development;GO:0006139//nucleobase-containing compound metabolic process;GO:0006351//transcription, DNA-templated;GO:0006360//transcription by RNA polymerase I;GO:0006383//transcription by RNA polymerase III;GO:0006399//tRNA metabolic process;GO:0006725//cellular aromatic compound metabolic process;GO:0006807//nitrogen compound metabolic process;GO:0007275//multicellul…	--
Unigene0000120	0.595	0	0.271	0.297	0.842	0.248	0	0	0.263	0	0.284	0.571	--	-	-	-	-	-	-	-	-	--
Unigene0000121	1.86	0	0	1.238	0	0	0	0	0	0	0	0	--	-	-	-	-	-	-	-	-	--
Unigene0000122	7.864	6.604	5.418	4.104	3.743	6.086	5.288	6.008	6.836	6.533	7.634	5.506	Wdr44	KAG8374555.1 hypothetical protein BUALT_Bualt10G0007600 [Buddleja alternifolia]	-	-	-	-	GO:0005575//cellular_component;GO:0005622//intracellular anatomical structure;GO:0005737//cytoplasm;GO:0005768//endosome;GO:0005794//Golgi apparatus;GO:0005829//cytosol;GO:0010008//endosome membrane;GO:0012505//endomembrane system;GO:0016020//membrane;GO:0031090//organelle membrane;GO:0031410//cytoplasmic vesicle;GO:0031982//vesicle;GO:0043226//organelle;GO:0043227//membrane-bounded organelle;GO:…	GO:0005515//protein binding	-	--
Unigene0000123	2.518	1.58	1.192	2.213	1.616	1.596	0.511	0.146	0.357	1.389	0.961	1.643	--	KAG8364300.1 hypothetical protein BUALT_Bualt19G0114200 [Buddleja alternifolia]	-	-	-	-	GO:0005575//cellular_component;GO:0005622//intracellular anatomical structure;GO:0043226//organelle;GO:0043227//membrane-bounded organelle;GO:0043229//intracellular organelle;GO:0043231//intracellular membrane-bounded organelle	GO:0003674//molecular_function;GO:0003676//nucleic acid binding;GO:0003723//RNA binding;GO:0003824//catalytic activity;GO:0004518//nuclease activity;GO:0004519//endonuclease activity;GO:0005488//binding;GO:0016787//hydrolase activity;GO:0016788//hydrolase activity, acting on ester bonds;GO:0097159//organic cyclic compound binding;GO:1901363//heterocyclic compound binding	GO:0006139//nucleobase-containing compound metabolic process;GO:0006725//cellular aromatic compound metabolic process;GO:0006807//nitrogen compound metabolic process;GO:0008150//biological_process;GO:0008152//metabolic process;GO:0009451//RNA modification;GO:0009987//cellular process;GO:0016070//RNA metabolic process;GO:0034641//cellular nitrogen compound metabolic process;GO:0043170//macromolecu…	--
Unigene0000126	1.976	1.042	0	0.282	0.799	2.119	0.409	0.614	0.75	1.946	2.422	0.271	MIP1	XP_042038977.1 MND1-interacting protein 1-like isoform X2 [Salvia splendens]	-	-	-	-	GO:0005575//cellular_component;GO:0005622//intracellular anatomical structure;GO:0005737//cytoplasm	GO:0003674//molecular_function;GO:0003824//catalytic activity;GO:0004842//ubiquitin-protein transferase activity;GO:0005488//binding;GO:0016740//transferase activity;GO:0019787//ubiquitin-like protein transferase activity;GO:0043167//ion binding;GO:0043169//cation binding;GO:0046872//metal ion binding;GO:0140096//catalytic activity, acting on a protein	GO:0006464//cellular protein modification process;GO:0006807//nitrogen compound metabolic process;GO:0008150//biological_process;GO:0008152//metabolic process;GO:0009966//regulation of signal transduction;GO:0009987//cellular process;GO:0010646//regulation of cell communication;GO:0016567//protein ubiquitination;GO:0019538//protein metabolic process;GO:0023051//regulation of signaling;GO:0032446/…	--
Unigene0000127	14.409	19.946	16.779	10.04	12.329	9.223	20.642	26.23	29.513	15.16	18.053	12.699	--	PIN20328.1 hypothetical protein CDL12_07008 [Handroanthus impetiginosus]	-	-	-	-	-	-	-	--
Unigene0000128	0.255	1.177	1.393	0	0.722	0.638	0.37	0	0.451	0.44	0.486	0.245	--	-	-	-	-	-	-	-	-	--
Unigene0000129	9.565	10.379	10.765	11.284	10.858	11.002	8.722	8.799	9.862	14.084	12.077	13.412	At3g63550	XP_022896584.1 putative RING-type E3 ubiquitin transferase C3H69 isoform X2 [Olea europaea var. sylvestris] [Olea europaea]	-	-	-	-	GO:0005680//anaphase-promoting complex	GO:0003674//molecular_function;GO:0003676//nucleic acid binding;GO:0003677//DNA binding;GO:0003824//catalytic activity;GO:0005488//binding;GO:0008270//zinc ion binding;GO:0016740//transferase activity;GO:0043167//ion binding;GO:0043169//cation binding;GO:0046872//metal ion binding;GO:0061630//ubiquitin protein ligase activity;GO:0097159//organic cyclic compound binding;GO:0097602//cullin family p…	GO:0006464//cellular protein modification process;GO:0006807//nitrogen compound metabolic process;GO:0008150//biological_process;GO:0008152//metabolic process;GO:0009987//cellular process;GO:0016567//protein ubiquitination;GO:0019538//protein metabolic process;GO:0031145//anaphase-promoting complex-dependent catabolic process;GO:0032446//protein modification by small protein conjugation;GO:003621…	--
Unigene0000130	0	0.705	1.391	0	0	1.274	0	0	0	0	1.457	0.733	--	-	-	-	-	-	-	-	-	--
Unigene0000131	8.742	10.286	10.446	8.403	6.804	7.2	11.166	11.326	12.574	12.147	14.692	14.468	CYCT1-5	PIN10088.1 CDK9 kinase-activating protein cyclin T [Handroanthus impetiginosus]	-	-	-	-	GO:0000307//cyclin-dependent protein kinase holoenzyme complex;GO:0005575//cellular_component;GO:0005622//intracellular anatomical structure;GO:0005634//nucleus;GO:0032991//protein-containing complex;GO:0043226//organelle;GO:0043227//membrane-bounded organelle;GO:0043229//intracellular organelle;GO:0043231//intracellular membrane-bounded organelle;GO:0061695//transferase complex, transferring pho…	GO:0003674//molecular_function;GO:0016538//cyclin-dependent protein serine/threonine kinase regulator activity;GO:0019207//kinase regulator activity;GO:0019887//protein kinase regulator activity;GO:0030234//enzyme regulator activity;GO:0098772//molecular function regulator	GO:0000079//regulation of cyclin-dependent protein serine/threonine kinase activity;GO:0001932//regulation of protein phosphorylation;GO:0001934//positive regulation of protein phosphorylation;GO:0006355//regulation of transcription, DNA-templated;GO:0006357//regulation of transcription by RNA polymerase II;GO:0007049//cell cycle;GO:0008150//biological_process;GO:0009889//regulation of biosynthet…	--
Unigene0000132	19.882	17.304	15.975	18.019	17.556	17.409	12.563	17.385	18.288	19.389	19.498	20.433	CYCT1-3	PIN10088.1 CDK9 kinase-activating protein cyclin T [Handroanthus impetiginosus]	-	-	-	-	GO:0000307//cyclin-dependent protein kinase holoenzyme complex;GO:0005575//cellular_component;GO:0005622//intracellular anatomical structure;GO:0005634//nucleus;GO:0032991//protein-containing complex;GO:0043226//organelle;GO:0043227//membrane-bounded organelle;GO:0043229//intracellular organelle;GO:0043231//intracellular membrane-bounded organelle;GO:0061695//transferase complex, transferring pho…	GO:0003674//molecular_function;GO:0016538//cyclin-dependent protein serine/threonine kinase regulator activity;GO:0019207//kinase regulator activity;GO:0019887//protein kinase regulator activity;GO:0030234//enzyme regulator activity;GO:0098772//molecular function regulator	GO:0000079//regulation of cyclin-dependent protein serine/threonine kinase activity;GO:0001932//regulation of protein phosphorylation;GO:0001934//positive regulation of protein phosphorylation;GO:0006355//regulation of transcription, DNA-templated;GO:0006357//regulation of transcription by RNA polymerase II;GO:0007049//cell cycle;GO:0008150//biological_process;GO:0009889//regulation of biosynthet…	--
Unigene0000133	13.591	12.407	11.437	12.986	12.822	12.929	2.928	2.396	5.657	9.939	11.699	12.969	HO2	XP_011074459.1 LOW QUALITY PROTEIN: probable inactive heme oxygenase 2, chloroplastic [Sesamum indicum]	-	-	-	-	GO:0005575//cellular_component;GO:0005622//intracellular anatomical structure;GO:0005737//cytoplasm;GO:0009507//chloroplast;GO:0009536//plastid;GO:0043226//organelle;GO:0043227//membrane-bounded organelle;GO:0043229//intracellular organelle;GO:0043231//intracellular membrane-bounded organelle	GO:0003674//molecular_function;GO:0003824//catalytic activity;GO:0004392//heme oxygenase (decyclizing) activity;GO:0005488//binding;GO:0016491//oxidoreductase activity;GO:0016705//oxidoreductase activity, acting on paired donors, with incorporation or reduction of molecular oxygen;GO:0020037//heme binding;GO:0043167//ion binding;GO:0043169//cation binding;GO:0046872//metal ion binding;GO:0046906/…	GO:0006629//lipid metabolic process;GO:0006720//isoprenoid metabolic process;GO:0006721//terpenoid metabolic process;GO:0006725//cellular aromatic compound metabolic process;GO:0006778//porphyrin-containing compound metabolic process;GO:0006787//porphyrin-containing compound catabolic process;GO:0006788//heme oxidation;GO:0006807//nitrogen compound metabolic process;GO:0007154//cell communication…	--
Unigene0000134	17.003	16.492	14.216	18.54	16.204	21.127	7.167	8.299	9.829	12.559	13.401	18.643	--	XP_027345221.1 zinc finger Ran-binding domain-containing protein 2 isoform X1 [Abrus precatorius]	-	-	-	-	-	-	GO:0006270//DNA replication initiation	--
Unigene0000135	0.53	0.489	0.965	0.53	1.501	1.769	6.148	5.38	3.285	2.284	1.517	1.526	BAK1	XP_037464401.1 LRR receptor kinase BAK1-like isoform X2 [Triticum dicoccoides]	-	-	-	-	-	GO:0004672//protein kinase activity;GO:0005524//ATP binding	GO:0006468//protein phosphorylation	--
Unigene0000136	0	0	0	0	0	0	1.149	1.915	0	0	0	1.014	SERK2	KAG6419962.1 hypothetical protein SASPL_116476 [Salvia splendens]	-	-	-	-	-	-	-	--
Unigene0000137	1.31	1.209	0.842	1.462	1.018	0.964	1.396	1.396	0.75	2.988	3.233	4.139	RPT3	KAG5090643.1 hypothetical protein JHK82_049421 [Glycine max]	Genetic Information Processing	Folding, sorting and degradation	ko03050//Proteasome	K03063	GO:0000502//proteasome complex	GO:0004222//metalloendopeptidase activity;GO:0005524//ATP binding;GO:0016887//ATP hydrolysis activity	GO:0006508//proteolysis;GO:0010498//proteasomal protein catabolic process;GO:0019941//modification-dependent protein catabolic process;GO:0051301//cell division	--
Unigene0000138	2.548	3.92	1.933	0	0.401	1.417	0	0.154	0	0.915	0.202	1.222	--	-	-	-	-	-	-	GO:0004553//hydrolase activity, hydrolyzing O-glycosyl compounds	GO:0005975//carbohydrate metabolic process	--
Unigene0000139	18.195	20.902	18.735	15.101	15.094	16.588	21.461	22.009	24.435	21.085	20.102	19.804	At5g01460	XP_028770470.1 LIMR family protein At5g01460 [Prosopis alba]	-	-	-	-	GO:0005575//cellular_component;GO:0016020//membrane;GO:0016021//integral component of membrane;GO:0031224//intrinsic component of membrane	-	-	--
Unigene0000140	0	3.53	0.995	0	1.546	0.456	2.772	2.772	2.902	6.592	0.521	2.097	--	-	-	-	-	-	-	-	-	--
Unigene0000142	45.298	42.055	43.973	40.152	38.358	39.222	32.234	32.897	28.824	34.488	35.995	31.94	SPP2	XP_011094210.1 sucrose-phosphatase 2-like [Sesamum indicum]	Metabolism;Metabolism	Global and overview maps;Carbohydrate metabolism	ko01110//Biosynthesis of secondary metabolites;ko00500//Starch and sucrose metabolism	K07024;K07024	-	GO:0000287//magnesium ion binding;GO:0003674//molecular_function;GO:0003824//catalytic activity;GO:0004615//phosphomannomutase activity;GO:0005488//binding;GO:0008967//phosphoglycolate phosphatase activity;GO:0016787//hydrolase activity;GO:0016788//hydrolase activity, acting on ester bonds;GO:0016791//phosphatase activity;GO:0019203//carbohydrate phosphatase activity;GO:0042578//phosphoric ester …	GO:0005975//carbohydrate metabolic process;GO:0005984//disaccharide metabolic process;GO:0005985//sucrose metabolic process;GO:0005986//sucrose biosynthetic process;GO:0006793//phosphorus metabolic process;GO:0006796//phosphate-containing compound metabolic process;GO:0008150//biological_process;GO:0008152//metabolic process;GO:0009058//biosynthetic process;GO:0009298//GDP-mannose biosynthetic pr…	--
Unigene0000143	0.724	0.334	0	0.723	0.342	0.302	2.625	1.838	5.45	0.936	1.382	1.39	--	-	-	-	-	-	-	-	-	--
Unigene0000144	14.135	15.659	13.627	15.049	14.561	16.516	2.102	2.464	2.125	3.62	4.164	3.902	At1g74260	XP_011085040.1 probable phosphoribosylformylglycinamidine synthase, chloroplastic/mitochondrial [Sesamum indicum]	Metabolism;Metabolism;Metabolism	Global and overview maps;Global and overview maps;Nucleotide metabolism	ko01100//Metabolic pathways;ko01110//Biosynthesis of secondary metabolites;ko00230//Purine metabolism	K01952;K01952;K01952	GO:0005575//cellular_component;GO:0005622//intracellular anatomical structure;GO:0005737//cytoplasm;GO:0005739//mitochondrion;GO:0009507//chloroplast;GO:0009532//plastid stroma;GO:0009536//plastid;GO:0009570//chloroplast stroma;GO:0043226//organelle;GO:0043227//membrane-bounded organelle;GO:0043229//intracellular organelle;GO:0043231//intracellular membrane-bounded organelle	GO:0000166//nucleotide binding;GO:0003674//molecular_function;GO:0003824//catalytic activity;GO:0004642//phosphoribosylformylglycinamidine synthase activity;GO:0005488//binding;GO:0005524//ATP binding;GO:0016874//ligase activity;GO:0016879//ligase activity, forming carbon-nitrogen bonds;GO:0016884//carbon-nitrogen ligase activity, with glutamine as amido-N-donor;GO:0017076//purine nucleotide bind…	GO:0006082//organic acid metabolic process;GO:0006139//nucleobase-containing compound metabolic process;GO:0006163//purine nucleotide metabolic process;GO:0006164//purine nucleotide biosynthetic process;GO:0006188//IMP biosynthetic process;GO:0006189//'de novo' IMP biosynthetic process;GO:0006520//cellular amino acid metabolic process;GO:0006541//glutamine metabolic process;GO:0006725//cellular a…	--
Unigene0000145	3.091	3.28	2.814	2.932	1.749	1.804	4.816	3.92	3.693	4.395	4.273	7.858	--	KAG6421201.1 hypothetical protein SASPL_117751 [Salvia splendens]	-	-	-	-	-	-	-	--
Unigene0000146	0.653	0	0	0.652	1.231	5.443	0.473	0.473	1.155	2.812	1.867	1.878	--	XP_022866094.1 uncharacterized protein LOC111385907 [Olea europaea var. sylvestris] [Olea europaea]	-	-	-	-	-	-	-	--
Unigene0000147	4.9	4.522	5.165	3.348	4.866	5.162	3.551	7.85	5.935	8	5.41	7.175	--	-	-	-	-	-	-	-	-	--
Unigene0000148	1.272	0.783	1.545	1.271	0.8	2.123	0.922	0	0	1.462	0	0.814	--	-	-	-	-	-	-	-	-	--
Unigene0000149	1.259	1.743	0	0	0	0	0.456	0	0	0	0	0	--	-	-	-	-	-	-	-	-	--
Unigene0000150	0	0	0.692	0	0	0	0	0	0	0	0.725	1.459	--	-	-	-	-	-	-	-	-	--
Unigene0000151	5.768	5.961	5.041	5.99	6.892	7.312	9.195	12.485	10.823	14.579	14.885	16.748	--	PIN09619.1 hypothetical protein CDL12_17799 [Handroanthus impetiginosus]	-	-	-	-	-	-	-	--
Unigene0000152	3.376	2.077	3.329	4.495	2.654	4.692	3.058	2.854	1.245	4.606	5.365	9.446	--	-	-	-	-	-	-	-	-	--
Unigene0000153	0.143	0.264	0	0	0.405	0	1.245	2.801	1.647	1.234	0.682	1.236	--	-	-	-	-	-	-	-	-	--
Unigene0000154	0	0	0.417	0.457	0.864	1.146	6.637	5.974	2.837	0	0	0.439	--	-	-	-	-	-	-	-	-	--
Unigene0000155	2.27	0	1.033	1.134	1.785	1.262	15.629	9.324	10.382	5.543	1.443	4.356	--	-	-	-	-	-	-	-	-	--
Unigene0000156	0	0	0	0	0	0	0	0	0	1.18	0	0.438	--	-	-	-	-	-	-	-	-	--
Unigene0000157	0.672	1.859	1.529	1.006	0.95	0.84	1.217	0.487	0.297	2.315	1.921	1.611	--	-	-	-	-	-	-	-	-	--
Unigene0000158	2.642	1.688	2.452	3.908	3.212	3.221	0.663	0.479	0.855	1.138	2.132	1.17	FAR1	PIN08820.1 hypothetical protein CDL12_18601 [Handroanthus impetiginosus]	-	-	-	-	-	GO:0008270//zinc ion binding	-	FAR1
Unigene0000161	0.504	1.397	0.689	0.252	1.19	0	0	0.183	0.67	0.869	0	0.726	--	KAG8374901.1 hypothetical protein BUALT_Bualt10G0043800 [Buddleja alternifolia]	-	-	-	-	-	-	-	FAR1
Unigene0000162	3.716	2.143	5.075	3.557	1.753	2.583	0.561	0.337	0.548	2.535	3.839	2.971	--	KAG8377343.1 hypothetical protein BUALT_Bualt08G0023300 [Buddleja alternifolia]	-	-	-	-	-	GO:0003690//double-stranded DNA binding	GO:0006355//regulation of transcription, DNA-templated	--
Unigene0000163	0	0	0	0	0.947	0	0	0	0	0	0.958	0	--	KAG8369212.1 hypothetical protein BUALT_Bualt15G0127700 [Buddleja alternifolia]	-	-	-	-	-	GO:0003690//double-stranded DNA binding	GO:0006355//regulation of transcription, DNA-templated	--
Unigene0000164	1.662	2.638	3.51	2.058	1.944	2.495	1.349	1.493	2.412	2.348	2.789	3.188	RGTA2	GFP82901.1 geranylgeranyl transferase type-2 subunit alpha [Phtheirospermum japonicum]	-	-	-	-	GO:0005575//cellular_component;GO:0005622//intracellular anatomical structure;GO:0005634//nucleus;GO:0005654//nucleoplasm;GO:0005737//cytoplasm;GO:0005777//peroxisome;GO:0005829//cytosol;GO:0005886//plasma membrane;GO:0005968//Rab-protein geranylgeranyltransferase complex;GO:0016020//membrane;GO:0031974//membrane-enclosed lumen;GO:0031981//nuclear lumen;GO:0032991//protein-containing complex;GO:0…	GO:0003674//molecular_function;GO:0003824//catalytic activity;GO:0004659//prenyltransferase activity;GO:0004661//protein geranylgeranyltransferase activity;GO:0004663//Rab geranylgeranyltransferase activity;GO:0005488//binding;GO:0005515//protein binding;GO:0008270//zinc ion binding;GO:0008318//protein prenyltransferase activity;GO:0016740//transferase activity;GO:0016765//transferase activity, t…	GO:0003008//system process;GO:0006464//cellular protein modification process;GO:0006605//protein targeting;GO:0006612//protein targeting to membrane;GO:0006807//nitrogen compound metabolic process;GO:0006810//transport;GO:0006886//intracellular protein transport;GO:0006888//endoplasmic reticulum to Golgi vesicle-mediated transport;GO:0007600//sensory perception;GO:0007601//visual perception;GO:00…	--
Unigene0000166	39.422	37.417	32.37	98.178	103.335	79.183	0	0.09	0	0.108	0	0	BHLH25	KAG8373811.1 hypothetical protein BUALT_Bualt11G0063900 [Buddleja alternifolia]	-	-	-	-	-	GO:0046983//protein dimerization activity	-	bHLH
Unigene0000167	5.838	5.271	5.084	6.845	8.98	7.727	1.012	0.46	0.786	3.937	3.268	4.992	--	YP_008992319.1 hypothetical protein Salmi_Mp055 [Salvia miltiorrhiza]	-	-	-	-	-	GO:0003676//nucleic acid binding;GO:0004523//RNA-DNA hybrid ribonuclease activity	-	--
Unigene0000168	3.713	2.952	1.872	3.365	5.712	4.335	9.355	9.645	15.622	7.235	10.076	7.726	--	KAH6776357.1 hypothetical protein C2S52_013918 [Perilla frutescens var. hirtella] [Perilla frutescens]	-	-	-	-	-	GO:0003676//nucleic acid binding;GO:0004523//RNA-DNA hybrid ribonuclease activity	-	--
Unigene0000169	71.586	67.904	69.085	73.179	78.492	75.411	30.407	36.233	52.629	53.97	56.989	52.086	--	XP_022888753.1 uncharacterized protein LOC111404208 isoform X1 [Olea europaea var. sylvestris] [Olea europaea]	-	-	-	-	-	-	-	--
Unigene0000170	107.113	96.48	102.657	73.138	81.599	77.349	17.298	18.354	25.444	58.02	58.329	61.232	--	XP_022888753.1 uncharacterized protein LOC111404208 isoform X1 [Olea europaea var. sylvestris] [Olea europaea]	-	-	-	-	-	-	-	--
Unigene0000171	1.628	0.601	2.668	0.65	0.614	0.272	0.472	1.888	0.576	0.842	4.036	0	--	-	-	-	-	-	-	-	-	--
Unigene0000172	21.878	21.544	21.763	25.27	21.167	21.278	13.018	17.629	21.159	22.346	25.06	23.404	CYCT1-5	PIN10088.1 CDK9 kinase-activating protein cyclin T [Handroanthus impetiginosus]	-	-	-	-	GO:0000307//cyclin-dependent protein kinase holoenzyme complex;GO:0005575//cellular_component;GO:0005622//intracellular anatomical structure;GO:0005634//nucleus;GO:0032991//protein-containing complex;GO:0043226//organelle;GO:0043227//membrane-bounded organelle;GO:0043229//intracellular organelle;GO:0043231//intracellular membrane-bounded organelle;GO:0061695//transferase complex, transferring pho…	GO:0003674//molecular_function;GO:0016538//cyclin-dependent protein serine/threonine kinase regulator activity;GO:0019207//kinase regulator activity;GO:0019887//protein kinase regulator activity;GO:0030234//enzyme regulator activity;GO:0098772//molecular function regulator	GO:0000079//regulation of cyclin-dependent protein serine/threonine kinase activity;GO:0001932//regulation of protein phosphorylation;GO:0001934//positive regulation of protein phosphorylation;GO:0006355//regulation of transcription, DNA-templated;GO:0006357//regulation of transcription by RNA polymerase II;GO:0007049//cell cycle;GO:0008150//biological_process;GO:0009889//regulation of biosynthet…	--
Unigene0000173	2.516	2.916	1.332	1.519	2.097	3.025	0.339	0.551	1.709	1.512	2.957	1.628	--	-	-	-	-	-	-	-	-	--
Unigene0000174	23.776	23.685	23.653	31.817	30.006	30.949	12.552	13.352	16.214	17.91	20.319	21.149	RNE	XP_011085944.1 ribonuclease E/G-like protein, chloroplastic isoform X1 [Sesamum indicum]	-	-	-	-	GO:0005575//cellular_component;GO:0005622//intracellular anatomical structure;GO:0005737//cytoplasm;GO:0005886//plasma membrane;GO:0009507//chloroplast;GO:0009532//plastid stroma;GO:0009536//plastid;GO:0009570//chloroplast stroma;GO:0016020//membrane;GO:0043226//organelle;GO:0043227//membrane-bounded organelle;GO:0043229//intracellular organelle;GO:0043231//intracellular membrane-bounded organell…	GO:0003674//molecular_function;GO:0003676//nucleic acid binding;GO:0003723//RNA binding;GO:0003824//catalytic activity;GO:0004518//nuclease activity;GO:0004519//endonuclease activity;GO:0004521//endoribonuclease activity;GO:0004540//ribonuclease activity;GO:0005488//binding;GO:0008995//ribonuclease E activity;GO:0016787//hydrolase activity;GO:0016788//hydrolase activity, acting on ester bonds;GO:…	GO:0006139//nucleobase-containing compound metabolic process;GO:0006364//rRNA processing;GO:0006396//RNA processing;GO:0006397//mRNA processing;GO:0006399//tRNA metabolic process;GO:0006401//RNA catabolic process;GO:0006725//cellular aromatic compound metabolic process;GO:0006807//nitrogen compound metabolic process;GO:0006996//organelle organization;GO:0008033//tRNA processing;GO:0008150//biolog…	--
Unigene0000175	0.37	0.682	0	0	0	0.308	0.536	0.804	0.327	0.319	0.705	1.773	--	-	-	-	-	-	-	-	-	--
Unigene0000176	4.256	4.435	8	12.066	14.766	11.909	0.696	2.09	1.701	5.679	6.808	5.401	--	-	-	-	-	-	-	-	-	--
Unigene0000177	0	1.591	0	0	0.407	0	0	0	0	0.371	0	0	--	-	-	-	-	-	-	-	-	--
Unigene0000179	0.441	0.136	0.536	0	0	0	1.385	1.492	1.302	4.435	4.067	5.926	--	-	-	-	-	-	-	-	-	--
Unigene0000180	1.378	0.636	0.941	0	0.975	0.862	1.747	4.243	0	3.858	1.642	0.33	--	-	-	-	-	-	-	-	-	--
Unigene0000182	18	17.083	15.177	15.219	16.016	15.61	10.969	12.749	20.821	26.703	29.647	29.731	WDL2	XP_011091942.1 protein WVD2-like 2 isoform X1 [Sesamum indicum]	-	-	-	-	-	-	-	--
Unigene0000183	33.395	40.081	37.257	24.869	31.687	30.912	13.15	19.307	21.699	48.904	45.832	44.077	WDL2	XP_011091943.1 protein WVD2-like 2 isoform X2 [Sesamum indicum]	-	-	-	-	-	-	-	--
Unigene0000184	0.262	1.027	0.536	3.269	2.656	3.058	0.095	0.569	0.232	0.113	0.062	0.314	PMI1	PIN09960.1 hypothetical protein CDL12_17455 [Handroanthus impetiginosus]	-	-	-	-	GO:0005575//cellular_component;GO:0005622//intracellular anatomical structure;GO:0005737//cytoplasm;GO:0005829//cytosol;GO:0005886//plasma membrane;GO:0016020//membrane;GO:0071944//cell periphery	-	GO:0001101//response to acid chemical;GO:0006810//transport;GO:0006928//movement of cell or subcellular component;GO:0006950//response to stress;GO:0006970//response to osmotic stress;GO:0006996//organelle organization;GO:0007097//nuclear migration;GO:0007154//cell communication;GO:0007165//signal transduction;GO:0008150//biological_process;GO:0009314//response to radiation;GO:0009416//response t…	--
Unigene0000185	23.838	22.691	22.493	61.252	69.291	65.275	3.146	4.291	4.122	12.447	14.301	12.912	PMI1	PIN09960.1 hypothetical protein CDL12_17455 [Handroanthus impetiginosus]	-	-	-	-	GO:0005575//cellular_component;GO:0005622//intracellular anatomical structure;GO:0005737//cytoplasm;GO:0005829//cytosol;GO:0005886//plasma membrane;GO:0016020//membrane;GO:0071944//cell periphery	-	GO:0001101//response to acid chemical;GO:0006810//transport;GO:0006928//movement of cell or subcellular component;GO:0006950//response to stress;GO:0006970//response to osmotic stress;GO:0006996//organelle organization;GO:0007097//nuclear migration;GO:0007154//cell communication;GO:0007165//signal transduction;GO:0008150//biological_process;GO:0009314//response to radiation;GO:0009416//response t…	--
Unigene0000186	74.667	73.032	64.111	63.63	60.318	67.31	34.184	40.83	34.431	69.35	64.803	57.909	QCR7-2	XP_011081925.1 cytochrome b-c1 complex subunit 7 [Sesamum indicum]	Metabolism;Metabolism	Global and overview maps;Energy metabolism	ko01100//Metabolic pathways;ko00190//Oxidative phosphorylation	K00417;K00417	GO:0005750//mitochondrial respiratory chain complex III;GO:0009898//cytoplasmic side of plasma membrane;GO:0055052//ATP-binding cassette (ABC) transporter complex, substrate-binding subunit-containing	GO:0005524//ATP binding;GO:0048502//ABC-type thiamine transporter activity	GO:0006122//mitochondrial electron transport, ubiquinol to cytochrome c;GO:0015888//thiamine transport;GO:0030974//thiamine pyrophosphate transmembrane transport	--
Unigene0000187	9.72	9.124	8.849	13.978	17.868	14.592	0.04	0.242	0.492	3.015	3.125	3.144	PMI1	PIN09960.1 hypothetical protein CDL12_17455 [Handroanthus impetiginosus]	-	-	-	-	GO:0005575//cellular_component;GO:0005622//intracellular anatomical structure;GO:0005737//cytoplasm;GO:0005829//cytosol;GO:0005886//plasma membrane;GO:0016020//membrane;GO:0071944//cell periphery	GO:0003677//DNA binding	GO:0001101//response to acid chemical;GO:0006810//transport;GO:0006928//movement of cell or subcellular component;GO:0006950//response to stress;GO:0006970//response to osmotic stress;GO:0006996//organelle organization;GO:0007097//nuclear migration;GO:0007154//cell communication;GO:0007165//signal transduction;GO:0008150//biological_process;GO:0009314//response to radiation;GO:0009416//response t…	--
Unigene0000188	7.84	8.833	8.065	4.779	5.956	5.01	4.722	4.133	5.498	7.897	9.224	8.01	ATJ10	XP_011074793.1 chaperone protein dnaJ 10 [Sesamum indicum]	-	-	-	-	-	GO:0005515//protein binding	GO:0006457//protein folding;GO:0009408//response to heat	--
Unigene0000189	15.725	11.579	14.545	18.712	17.123	17.371	35.521	44.558	49.087	24.362	25.363	21.426	NTL9	XP_011081339.1 protein NTM1-like 9 isoform X1 [Sesamum indicum]	-	-	-	-	-	GO:0003677//DNA binding	GO:0006355//regulation of transcription, DNA-templated	NAC
Unigene0000190	15.479	16.709	20.072	14.261	14.171	14.529	40.895	42.307	51.163	17.276	18.953	18.357	NTL9	XP_011081339.1 protein NTM1-like 9 isoform X1 [Sesamum indicum]	-	-	-	-	-	GO:0003677//DNA binding	GO:0006355//regulation of transcription, DNA-templated	NAC
Unigene0000191	1.005	0	1.525	2.008	3.161	1.956	0	0	0	0	1.278	0.643	--	-	-	-	-	-	-	-	-	--
Unigene0000192	3.489	3.22	4.129	5.226	6.747	5.965	1.517	1.264	1.853	2.405	3.493	1.172	--	PIN23156.1 hypothetical protein CDL12_04120 [Handroanthus impetiginosus]	-	-	-	-	-	-	-	--
Unigene0000193	8.224	8.348	8.984	7.978	7.315	7.447	7.322	7.663	8.319	9.921	7.73	9.919	--	PIN23156.1 hypothetical protein CDL12_04120 [Handroanthus impetiginosus]	-	-	-	-	-	-	-	--
Unigene0000194	0	0.526	0	0.569	0	0	0.825	0	0	0	0	0	--	-	-	-	-	-	-	-	-	--
Unigene0000195	0.344	0.317	0	0	0	0	0	0.498	0.608	1.777	2.294	2.638	--	-	-	-	-	-	-	-	-	--
Unigene0000197	61.312	55.073	56.191	63.954	57.713	60.455	31.201	29.625	30.753	38.158	40.924	43.79	HIS3	KAH6776921.1 HISTIDINE BIOSYNTHESIS 5B [Perilla frutescens var. frutescens] [Perilla frutescens]	Metabolism;Metabolism;Metabolism;Metabolism	Global and overview maps;Global and overview maps;Global and overview maps;Amino acid metabolism	ko01100//Metabolic pathways;ko01110//Biosynthesis of secondary metabolites;ko01230//Biosynthesis of amino acids;ko00340//Histidine metabolism	K01693;K01693;K01693;K01693	-	GO:0003674//molecular_function;GO:0003824//catalytic activity;GO:0004424//imidazoleglycerol-phosphate dehydratase activity;GO:0016829//lyase activity;GO:0016835//carbon-oxygen lyase activity;GO:0016836//hydro-lyase activity	GO:0000105//histidine biosynthetic process;GO:0006082//organic acid metabolic process;GO:0006520//cellular amino acid metabolic process;GO:0006547//histidine metabolic process;GO:0006725//cellular aromatic compound metabolic process;GO:0006807//nitrogen compound metabolic process;GO:0008150//biological_process;GO:0008152//metabolic process;GO:0008652//cellular amino acid biosynthetic process;GO:0…	--
Unigene0000198	52.508	48.163	52.873	32.894	36.326	34.371	36.438	30.906	26.759	34.552	37.02	32.057	At3g07680	KAH6778607.1 emp24/gp25L/p24 family/GOLD family protein [Perilla frutescens var. frutescens] [Perilla frutescens]	-	-	-	-	GO:0016020//membrane	GO:0016760//cellulose synthase (UDP-forming) activity	GO:0030244//cellulose biosynthetic process	--
Unigene0000200	12.882	12.104	11.55	12.475	12.669	14.195	15.276	13.694	12.37	19.813	20.361	19.175	--	XP_010677651.1 PREDICTED: protein FAR1-RELATED SEQUENCE 5-like [Beta vulgaris subsp. vulgaris] [Beta vulgaris]	-	-	-	-	-	-	-	--
Unigene0000201	0.459	0.424	0	0	0	0	0.998	0	1.626	0	0	0	--	-	-	-	-	-	-	-	-	--
Unigene0000202	31.303	30.144	29.826	31.991	35.309	32.23	33.993	33.679	32.785	37.153	40.092	41.458	U2AF35A	PIN03197.1 U2 snRNP splicing factor, small subunit [Handroanthus impetiginosus]	Genetic Information Processing	Transcription	ko03040//Spliceosome	K12836	-	GO:0003676//nucleic acid binding;GO:0046872//metal ion binding	GO:0008380//RNA splicing	--
Unigene0000203	51.096	55.442	53.232	47.253	50.924	51.132	34.186	37.924	38.617	74.945	76.937	73.601	--	VFQ70184.1 unnamed protein product [Cuscuta campestris]	-	-	-	-	-	-	-	--
Unigene0000204	0	0.833	0	0	0.426	0	0	0.982	0	2.334	0.431	0	--	-	-	-	-	-	-	-	-	--
Unigene0000205	1.455	0.537	0.795	0.291	1.372	0	0	0.211	0	0.501	0.832	0	--	-	-	-	-	-	-	-	GO:0006355//regulation of transcription, DNA-templated	--
Unigene0000206	0	1.42	0.7	2.689	2.177	4.171	1.115	0.558	1.703	0	0.734	0	--	-	-	-	-	-	-	-	-	--
Unigene0000207	0.412	0	1.501	0	0.389	0.688	0	0	0	0.71	0	0	--	-	-	-	-	-	-	-	-	--
Unigene0000209	10.556	11.495	13.165	0.949	0.797	0.088	0	0.689	0	1.728	1.812	1.215	--	PIN10548.1 hypothetical protein CDL12_16860 [Handroanthus impetiginosus]	-	-	-	-	-	-	-	--
Unigene0000210	25.156	25.03	24.787	18.196	20.607	16.578	9.903	10.579	10.629	15.165	14.313	15.494	--	PIN10548.1 hypothetical protein CDL12_16860 [Handroanthus impetiginosus]	-	-	-	-	-	GO:0008236//serine-type peptidase activity	GO:0006508//proteolysis	--
Unigene0000211	8.326	8.602	7.745	4.158	5.55	4.755	1.705	1.181	1.442	2.184	2.071	2.605	--	PIN10548.1 hypothetical protein CDL12_16860 [Handroanthus impetiginosus]	-	-	-	-	-	-	-	--
Unigene0000212	2.469	2.693	1.499	2.989	3.106	2.06	1.193	2.169	2.252	2.773	3.425	4.882	GEX3	XP_012855368.1 PREDICTED: LOW QUALITY PROTEIN: protein GAMETE EXPRESSED 3, partial [Erythranthe guttata]	-	-	-	-	GO:0005575//cellular_component;GO:0005886//plasma membrane;GO:0016020//membrane;GO:0016021//integral component of membrane;GO:0031224//intrinsic component of membrane;GO:0071944//cell periphery	-	GO:0000003//reproduction;GO:0003006//developmental process involved in reproduction;GO:0006935//chemotaxis;GO:0007275//multicellular organism development;GO:0008150//biological_process;GO:0009605//response to external stimulus;GO:0009790//embryo development;GO:0009791//post-embryonic development;GO:0009793//embryo development ending in seed dormancy;GO:0009856//pollination;GO:0010154//fruit devel…	--
Unigene0000213	15.602	16.455	18.476	16.168	16.379	14.383	12.497	12.413	15.991	33.46	32.215	40.292	BHLH93	XP_011099455.1 transcription factor bHLH93 [Sesamum indicum]	-	-	-	-	-	GO:0046983//protein dimerization activity	-	bHLH
Unigene0000214	3.504	6.698	4.215	3.749	6.257	4.488	13.694	14.24	20.381	25.881	28.758	35.538	BHLH93	XP_011099455.1 transcription factor bHLH93 [Sesamum indicum]	-	-	-	-	-	GO:0046983//protein dimerization activity	-	bHLH
Unigene0000215	14.539	12.538	12.314	11.366	12.592	11.132	10.364	12.956	13.291	20.282	19.546	20.638	--	GFP84431.1 hypothetical protein PHJA_000586900 [Phtheirospermum japonicum]	-	-	-	-	GO:0000323//lytic vacuole;GO:0005575//cellular_component;GO:0005622//intracellular anatomical structure;GO:0005737//cytoplasm;GO:0005764//lysosome;GO:0005765//lysosomal membrane;GO:0005768//endosome;GO:0005770//late endosome;GO:0005773//vacuole;GO:0005774//vacuolar membrane;GO:0005887//integral component of plasma membrane;GO:0010008//endosome membrane;GO:0012505//endomembrane system;GO:0016020//…	GO:0003674//molecular_function;GO:0005215//transporter activity;GO:0005319//lipid transporter activity;GO:0022857//transmembrane transporter activity;GO:0042910//xenobiotic transmembrane transporter activity;GO:0046624//sphingolipid transporter activity	GO:0000003//reproduction;GO:0002165//instar larval or pupal development;GO:0003006//developmental process involved in reproduction;GO:0003376//sphingosine-1-phosphate receptor signaling pathway;GO:0006810//transport;GO:0006855//xenobiotic transmembrane transport;GO:0006869//lipid transport;GO:0006897//endocytosis;GO:0006915//apoptotic process;GO:0006928//movement of cell or subcellular component;…	--
Unigene0000216	2.865	2.644	5.217	2.504	2.027	0.896	2.855	4.413	4.439	3.395	3.415	5.498	--	-	-	-	-	-	-	-	-	--
Unigene0000217	25.663	31.342	27.937	12.978	12.569	15.392	40.36	38.782	35.764	34.817	28.323	31.116	--	XP_011099576.1 uncharacterized protein LOC105177960 [Sesamum indicum]	-	-	-	-	GO:0000323//lytic vacuole;GO:0005575//cellular_component;GO:0005622//intracellular anatomical structure;GO:0005737//cytoplasm;GO:0005764//lysosome;GO:0005765//lysosomal membrane;GO:0005768//endosome;GO:0005770//late endosome;GO:0005773//vacuole;GO:0005774//vacuolar membrane;GO:0005887//integral component of plasma membrane;GO:0010008//endosome membrane;GO:0012505//endomembrane system;GO:0016020//…	GO:0003674//molecular_function;GO:0005215//transporter activity;GO:0005319//lipid transporter activity;GO:0022857//transmembrane transporter activity;GO:0042910//xenobiotic transmembrane transporter activity;GO:0046624//sphingolipid transporter activity	GO:0000003//reproduction;GO:0002165//instar larval or pupal development;GO:0003006//developmental process involved in reproduction;GO:0003376//sphingosine-1-phosphate receptor signaling pathway;GO:0006810//transport;GO:0006855//xenobiotic transmembrane transport;GO:0006869//lipid transport;GO:0006897//endocytosis;GO:0006915//apoptotic process;GO:0006928//movement of cell or subcellular component;…	--
Unigene0000218	5.037	7.823	6.823	4.785	3.477	4.201	4.006	4.452	2.61	3.917	3.514	3.064	--	KAH6838095.1 Major facilitator superfamily protein [Perilla frutescens var. hirtella] [Perilla frutescens]	-	-	-	-	GO:0000323//lytic vacuole;GO:0005575//cellular_component;GO:0005622//intracellular anatomical structure;GO:0005737//cytoplasm;GO:0005764//lysosome;GO:0005765//lysosomal membrane;GO:0005768//endosome;GO:0005770//late endosome;GO:0005773//vacuole;GO:0005774//vacuolar membrane;GO:0005887//integral component of plasma membrane;GO:0010008//endosome membrane;GO:0012505//endomembrane system;GO:0016020//…	GO:0003674//molecular_function;GO:0005215//transporter activity;GO:0005319//lipid transporter activity;GO:0022857//transmembrane transporter activity;GO:0042910//xenobiotic transmembrane transporter activity;GO:0046624//sphingolipid transporter activity	GO:0000003//reproduction;GO:0002165//instar larval or pupal development;GO:0003006//developmental process involved in reproduction;GO:0003376//sphingosine-1-phosphate receptor signaling pathway;GO:0006810//transport;GO:0006869//lipid transport;GO:0006897//endocytosis;GO:0006915//apoptotic process;GO:0006928//movement of cell or subcellular component;GO:0006950//response to stress;GO:0006996//orga…	--
Unigene0000219	16.023	13.91	11.744	9.9	9.095	11.099	88.565	120.462	146.756	18.956	13.596	17.978	MAKR5	PIN21671.1 hypothetical protein CDL12_05629 [Handroanthus impetiginosus]	-	-	-	-	-	-	-	--
Unigene0000220	2.412	2.597	2.684	1.873	1.517	2.682	0.68	1.262	0.237	0.577	1.278	1.414	--	GFP84431.1 hypothetical protein PHJA_000586900 [Phtheirospermum japonicum]	-	-	-	-	GO:0000323//lytic vacuole;GO:0005575//cellular_component;GO:0005622//intracellular anatomical structure;GO:0005737//cytoplasm;GO:0005764//lysosome;GO:0005765//lysosomal membrane;GO:0005768//endosome;GO:0005770//late endosome;GO:0005773//vacuole;GO:0005774//vacuolar membrane;GO:0010008//endosome membrane;GO:0012505//endomembrane system;GO:0016020//membrane;GO:0016021//integral component of membran…	GO:0003674//molecular_function;GO:0005215//transporter activity;GO:0005319//lipid transporter activity;GO:0022857//transmembrane transporter activity;GO:0046624//sphingolipid transporter activity	GO:0000003//reproduction;GO:0002165//instar larval or pupal development;GO:0003006//developmental process involved in reproduction;GO:0003376//sphingosine-1-phosphate receptor signaling pathway;GO:0006810//transport;GO:0006869//lipid transport;GO:0006897//endocytosis;GO:0006915//apoptotic process;GO:0006928//movement of cell or subcellular component;GO:0006950//response to stress;GO:0006996//orga…	--
Unigene0000222	0.646	0	0.294	0.968	0	0.269	0.234	0	0.286	0	0.924	0.93	--	KAG8384056.1 hypothetical protein BUALT_Bualt04G0078300 [Buddleja alternifolia]	-	-	-	-	GO:0000323//lytic vacuole;GO:0005575//cellular_component;GO:0005622//intracellular anatomical structure;GO:0005737//cytoplasm;GO:0005764//lysosome;GO:0005765//lysosomal membrane;GO:0005768//endosome;GO:0005770//late endosome;GO:0005773//vacuole;GO:0005774//vacuolar membrane;GO:0010008//endosome membrane;GO:0012505//endomembrane system;GO:0016020//membrane;GO:0016021//integral component of membran…	GO:0003674//molecular_function;GO:0005215//transporter activity;GO:0005319//lipid transporter activity;GO:0022857//transmembrane transporter activity;GO:0046624//sphingolipid transporter activity	GO:0000003//reproduction;GO:0002165//instar larval or pupal development;GO:0003006//developmental process involved in reproduction;GO:0003376//sphingosine-1-phosphate receptor signaling pathway;GO:0006810//transport;GO:0006869//lipid transport;GO:0006897//endocytosis;GO:0006915//apoptotic process;GO:0006928//movement of cell or subcellular component;GO:0006950//response to stress;GO:0006996//orga…	--
Unigene0000223	0	1.236	0.813	2.23	1.264	1.862	1.941	0.324	0.79	1.539	1.703	1.285	--	-	-	-	-	-	-	-	-	--
Unigene0000224	44.338	39.425	42.612	33.571	33.318	35.986	24.052	26.707	33.445	51.847	49.176	48.335	--	XP_011099576.1 uncharacterized protein LOC105177960 [Sesamum indicum]	-	-	-	-	GO:0000323//lytic vacuole;GO:0005575//cellular_component;GO:0005622//intracellular anatomical structure;GO:0005737//cytoplasm;GO:0005764//lysosome;GO:0005765//lysosomal membrane;GO:0005768//endosome;GO:0005770//late endosome;GO:0005773//vacuole;GO:0005774//vacuolar membrane;GO:0005887//integral component of plasma membrane;GO:0010008//endosome membrane;GO:0012505//endomembrane system;GO:0016020//…	GO:0003674//molecular_function;GO:0005215//transporter activity;GO:0005319//lipid transporter activity;GO:0022857//transmembrane transporter activity;GO:0042910//xenobiotic transmembrane transporter activity;GO:0046624//sphingolipid transporter activity	GO:0000003//reproduction;GO:0002165//instar larval or pupal development;GO:0003006//developmental process involved in reproduction;GO:0003376//sphingosine-1-phosphate receptor signaling pathway;GO:0006810//transport;GO:0006855//xenobiotic transmembrane transport;GO:0006869//lipid transport;GO:0006897//endocytosis;GO:0006915//apoptotic process;GO:0006928//movement of cell or subcellular component;…	--
Unigene0000225	46.136	44.209	43.68	45.708	42.691	44.565	42.461	49.783	47.23	70.114	66.552	69.435	CPK13	KAH6776813.1 calcium-dependent protein kinase 13 [Perilla frutescens var. frutescens] [Perilla frutescens]	Organismal Systems	Environmental adaptation	ko04626//Plant-pathogen interaction	K13412	-	GO:0004672//protein kinase activity;GO:0005509//calcium ion binding;GO:0005515//protein binding;GO:0005524//ATP binding	GO:0006468//protein phosphorylation	--
Unigene0000226	13.642	8.328	11.464	8.384	9.504	8.927	24.639	20.687	18.577	12.66	10.406	13.491	CPK10	GFZ07762.1 calcium-dependent protein kinase 30 [Actinidia rufa]	Organismal Systems	Environmental adaptation	ko04626//Plant-pathogen interaction	K13412	GO:0005575//cellular_component;GO:0005622//intracellular anatomical structure;GO:0005634//nucleus;GO:0005737//cytoplasm;GO:0005886//plasma membrane;GO:0016020//membrane;GO:0043226//organelle;GO:0043227//membrane-bounded organelle;GO:0043229//intracellular organelle;GO:0043231//intracellular membrane-bounded organelle;GO:0071944//cell periphery	GO:0000166//nucleotide binding;GO:0003674//molecular_function;GO:0003824//catalytic activity;GO:0004672//protein kinase activity;GO:0004674//protein serine/threonine kinase activity;GO:0004683//calmodulin-dependent protein kinase activity;GO:0005488//binding;GO:0005509//calcium ion binding;GO:0005515//protein binding;GO:0005516//calmodulin binding;GO:0005524//ATP binding;GO:0009931//calcium-depen…	GO:0001101//response to acid chemical;GO:0006464//cellular protein modification process;GO:0006468//protein phosphorylation;GO:0006793//phosphorus metabolic process;GO:0006796//phosphate-containing compound metabolic process;GO:0006807//nitrogen compound metabolic process;GO:0006950//response to stress;GO:0006970//response to osmotic stress;GO:0007154//cell communication;GO:0007165//signal transd…	--
Unigene0000227	0.308	0.569	0.842	2.155	1.744	0.514	0.223	0	0	4.249	2.645	1.478	--	-	-	-	-	-	-	-	-	--
Unigene0000228	6.135	8.949	5.855	6.522	5.974	5.529	7.672	10.04	11.561	12.022	12.265	13.29	CPK30	XP_016474901.1 PREDICTED: calcium-dependent protein kinase 10-like [Nicotiana tabacum]	Organismal Systems	Environmental adaptation	ko04626//Plant-pathogen interaction	K13412	-	-	-	--
Unigene0000229	144.383	158.175	153.356	218.56	216.31	202.029	2.303	2.139	4.622	22.301	20.132	26.572	CRR41	XP_011097922.1 uncharacterized protein LOC105176722 [Sesamum indicum]	-	-	-	-	-	-	-	--
Unigene0000230	2.375	2.019	1.479	2.497	2.417	2.606	13.769	18.979	15.711	19.496	22.169	20.507	WAKL2	PIN06199.1 Serine/threonine protein kinase [Handroanthus impetiginosus]	-	-	-	-	GO:0016021//integral component of membrane	GO:0004672//protein kinase activity;GO:0004674//protein serine/threonine kinase activity;GO:0005509//calcium ion binding;GO:0005524//ATP binding;GO:0030247//polysaccharide binding	GO:0006468//protein phosphorylation	--
Unigene0000231	1.58	0	0	0	0	0	0.763	0.382	4.662	0.908	1.005	2.021	--	-	-	-	-	-	GO:0016021//integral component of membrane	-	-	--
Unigene0000232	39.988	39.706	41.713	71.589	69.562	64.306	7.557	5.118	5.96	6.793	6.577	7.799	RPL34	KAG8385458.1 hypothetical protein BUALT_Bualt03G0047400 [Buddleja alternifolia]	Genetic Information Processing	Translation	ko03010//Ribosome	K02914	GO:0000315//organellar large ribosomal subunit;GO:0005840//ribosome;GO:0022625//cytosolic large ribosomal subunit	GO:0003735//structural constituent of ribosome	GO:0006412//translation	--
Unigene0000233	155.88	162.203	137.57	270.318	240.344	227.962	13.448	13.065	14.783	27.642	27.301	31.793	RPL34	XP_012830319.1 PREDICTED: 50S ribosomal protein L34, chloroplastic [Erythranthe guttata]	Genetic Information Processing	Translation	ko03010//Ribosome	K02914	GO:0000315//organellar large ribosomal subunit;GO:0005575//cellular_component;GO:0005622//intracellular anatomical structure;GO:0005737//cytoplasm;GO:0005840//ribosome;GO:0009507//chloroplast;GO:0009536//plastid;GO:0022625//cytosolic large ribosomal subunit;GO:0032991//protein-containing complex;GO:0043226//organelle;GO:0043227//membrane-bounded organelle;GO:0043228//non-membrane-bounded organell…	GO:0003674//molecular_function;GO:0003676//nucleic acid binding;GO:0003723//RNA binding;GO:0003735//structural constituent of ribosome;GO:0005198//structural molecule activity;GO:0005488//binding;GO:0019843//rRNA binding;GO:0097159//organic cyclic compound binding;GO:1901363//heterocyclic compound binding	GO:0006412//translation;GO:0006518//peptide metabolic process;GO:0006807//nitrogen compound metabolic process;GO:0008150//biological_process;GO:0008152//metabolic process;GO:0009058//biosynthetic process;GO:0009059//macromolecule biosynthetic process;GO:0009987//cellular process;GO:0010467//gene expression;GO:0019538//protein metabolic process;GO:0034641//cellular nitrogen compound metabolic proc…	--
Unigene0000234	0.458	2.535	0.417	2.744	1.728	1.91	0	0	0	1.184	0	0	RPL34	KZV53214.1 hypothetical protein F511_21471 [Dorcoceras hygrometricum]	Genetic Information Processing	Translation	ko03010//Ribosome	K02914	GO:0000315//organellar large ribosomal subunit;GO:0005575//cellular_component;GO:0005622//intracellular anatomical structure;GO:0005737//cytoplasm;GO:0005840//ribosome;GO:0009507//chloroplast;GO:0009536//plastid;GO:0022625//cytosolic large ribosomal subunit;GO:0032991//protein-containing complex;GO:0043226//organelle;GO:0043227//membrane-bounded organelle;GO:0043228//non-membrane-bounded organell…	GO:0003674//molecular_function;GO:0003676//nucleic acid binding;GO:0003723//RNA binding;GO:0003735//structural constituent of ribosome;GO:0005198//structural molecule activity;GO:0005488//binding;GO:0019843//rRNA binding;GO:0097159//organic cyclic compound binding;GO:1901363//heterocyclic compound binding	GO:0006412//translation;GO:0006518//peptide metabolic process;GO:0006807//nitrogen compound metabolic process;GO:0008150//biological_process;GO:0008152//metabolic process;GO:0009058//biosynthetic process;GO:0009059//macromolecule biosynthetic process;GO:0009987//cellular process;GO:0010467//gene expression;GO:0019538//protein metabolic process;GO:0034641//cellular nitrogen compound metabolic proc…	--
Unigene0000235	0	0.292	0.144	0.474	0.597	0.396	0	0	0	7.641	7.096	5.62	--	-	-	-	-	-	-	-	-	--
Unigene0000236	0	0	0	1.412	1.601	3.302	0	0.41	0.25	0	0	0.543	--	-	-	-	-	-	-	-	-	--
Unigene0000237	32.763	31.085	37.374	4.336	4.345	5.268	5.149	6.103	11.064	23.243	24.842	25.247	--	PIN19581.1 hypothetical protein CDL12_07748 [Handroanthus impetiginosus]	-	-	-	-	-	-	-	--
Unigene0000238	13.484	18.232	15.987	16.598	18.342	25.37	1.591	1.818	1.388	11.079	11.363	8.123	--	-	-	-	-	-	-	-	-	--
Unigene0000239	3.516	2.903	3.875	2.403	3.317	2.624	1.878	1.609	1.474	3.508	3.882	4.083	--	XP_020409167.1 uncharacterized protein LOC18768215 isoform X1 [Prunus persica]	-	-	-	-	-	-	GO:0007224//smoothened signaling pathway	--
Unigene0000240	17.36	13.803	17.142	15.204	16.252	14.479	5.613	4.452	7.092	9.206	6.876	8.328	--	XP_012842584.1 PREDICTED: uncharacterized protein LOC105962802 [Erythranthe guttata]	-	-	-	-	-	-	-	--
Unigene0000241	9.416	8.232	8.798	8.29	8.532	10.436	11.492	7.363	6.251	9.929	9.215	11.767	BPC4	KAG8364396.1 hypothetical protein BUALT_Bualt19G0124500 [Buddleja alternifolia]	-	-	-	-	-	-	-	BBR-BPC
Unigene0000242	0	0.427	0	1.388	0.874	0	0.336	0	2.05	1.596	0.442	0	--	-	-	-	-	-	-	-	-	--
Unigene0000243	15.033	11.34	13.577	13.464	11.255	11.742	16.514	12.538	15.418	15.524	19.909	19.001	BPC4	KAG8364396.1 hypothetical protein BUALT_Bualt19G0124500 [Buddleja alternifolia]	-	-	-	-	-	-	-	BBR-BPC
Unigene0000244	4.987	4.453	3.075	5.302	5.463	6.306	3.614	3.264	1.993	1.109	1.687	1.08	ZPR4	EPS57691.1 hypothetical protein M569_17126 [Genlisea aurea]	-	-	-	-	-	-	-	--
Unigene0000245	2.703	3.43	6.768	1.687	4.463	1.127	13.958	12	14.058	53.286	42.209	47.656	ZPR4	PIN05409.1 hypothetical protein CDL12_22054 [Handroanthus impetiginosus]	-	-	-	-	-	GO:0003677//DNA binding	GO:0006355//regulation of transcription, DNA-templated	--
Unigene0000246	5.603	4.773	1.569	6.026	4.472	4.673	0.625	1.562	1.144	8.17	5.342	7.856	--	KAG8376698.1 hypothetical protein BUALT_Bualt09G0091000 [Buddleja alternifolia]	-	-	-	-	GO:0005737//cytoplasm	GO:0003711//transcription elongation regulator activity	GO:0006914//autophagy;GO:0043093//FtsZ-dependent cytokinesis;GO:0090529//cell septum assembly	--
Unigene0000247	1.089	4.02	3.635	0	0	0.303	0.526	0.789	0.321	1.877	0.346	1.393	ZPR4	KAG8376698.1 hypothetical protein BUALT_Bualt09G0091000 [Buddleja alternifolia]	-	-	-	-	GO:0005737//cytoplasm	-	GO:0043093//FtsZ-dependent cytokinesis;GO:0090529//cell septum assembly	--
Unigene0000248	0	2.031	0	0	0	0.918	0	0	0	0	0	0	--	-	-	-	-	-	-	-	-	--
Unigene0000249	0	0	0	0	0	0	0	0	0	1.31	0	0	--	-	-	-	-	-	-	-	-	--
Unigene0000250	14.016	13.254	14.335	11.233	11.753	14.36	13.167	16.993	20.141	31.76	28.957	29.467	DRP1E	GER54535.1 dynamin [Striga asiatica]	-	-	-	-	GO:0005737//cytoplasm	GO:0003924//GTPase activity;GO:0005525//GTP binding;GO:0043022//ribosome binding	GO:0042254//ribosome biogenesis	--
Unigene0000251	4.505	4.081	3.803	4.99	2.936	5.055	5.401	6.589	7.104	8.681	6.56	7.465	DRP1E	XP_034895199.1 dynamin-related protein 1E [Populus alba]	-	-	-	-	GO:0005575//cellular_component;GO:0005622//intracellular anatomical structure;GO:0005737//cytoplasm;GO:0005739//mitochondrion;GO:0005773//vacuole;GO:0005774//vacuolar membrane;GO:0005856//cytoskeleton;GO:0005874//microtubule;GO:0005886//plasma membrane;GO:0005911//cell-cell junction;GO:0009506//plasmodesma;GO:0009524//phragmoplast;GO:0015630//microtubule cytoskeleton;GO:0016020//membrane;GO:00300…	GO:0000166//nucleotide binding;GO:0001882//nucleoside binding;GO:0001883//purine nucleoside binding;GO:0003674//molecular_function;GO:0003824//catalytic activity;GO:0003924//GTPase activity;GO:0005488//binding;GO:0005515//protein binding;GO:0005525//GTP binding;GO:0008017//microtubule binding;GO:0008092//cytoskeletal protein binding;GO:0015631//tubulin binding;GO:0016462//pyrophosphatase activity…	GO:0000266//mitochondrial fission;GO:0006810//transport;GO:0006950//response to stress;GO:0006952//defense response;GO:0006996//organelle organization;GO:0007005//mitochondrion organization;GO:0007049//cell cycle;GO:0008150//biological_process;GO:0009605//response to external stimulus;GO:0009607//response to biotic stimulus;GO:0009620//response to fungus;GO:0009987//cellular process;GO:0010035//r…	--
Unigene0000252	59.021	67.155	62.365	53.263	55.904	55.355	39.337	54.802	67.768	103.353	117.531	124.166	DRP1E	KAG8363488.1 hypothetical protein BUALT_Bualt19G0027600 [Buddleja alternifolia]	-	-	-	-	-	GO:0003924//GTPase activity;GO:0005525//GTP binding	-	--
Unigene0000253	6.224	5.891	4.504	3.028	3.613	2.13	7.17	10.294	9.747	6.601	9.587	7.655	--	PIN04342.1 hypothetical protein CDL12_23117 [Handroanthus impetiginosus]	-	-	-	-	GO:0005666//RNA polymerase III complex	GO:0003677//DNA binding	GO:0006383//transcription by RNA polymerase III	--
Unigene0000254	118.862	117.914	135.312	105.158	102.296	108.678	605.685	697.986	763.982	151.718	149.736	150.753	HSPRO2	XP_011076720.1 nematode resistance protein-like HSPRO2 [Sesamum indicum]	-	-	-	-	GO:0005575//cellular_component;GO:0005622//intracellular anatomical structure;GO:0005737//cytoplasm	GO:0003674//molecular_function;GO:0005488//binding;GO:0020037//heme binding;GO:0043167//ion binding;GO:0043169//cation binding;GO:0046872//metal ion binding;GO:0046906//tetrapyrrole binding;GO:0097159//organic cyclic compound binding;GO:1901363//heterocyclic compound binding	GO:0006082//organic acid metabolic process;GO:0006520//cellular amino acid metabolic process;GO:0006568//tryptophan metabolic process;GO:0006569//tryptophan catabolic process;GO:0006576//cellular biogenic amine metabolic process;GO:0006586//indolalkylamine metabolic process;GO:0006725//cellular aromatic compound metabolic process;GO:0006807//nitrogen compound metabolic process;GO:0006950//respons…	--
Unigene0000255	0	0	0	0	0	0	2.343	1.674	0.409	0	0	0	--	XP_023889367.1 uncharacterized protein LOC112001436 [Quercus suber]	Genetic Information Processing	Folding, sorting and degradation	ko03018//RNA degradation	K12591	-	GO:0005515//protein binding	-	--
Unigene0000256	502.99	504.714	531.021	681.686	715.999	693.233	1996.3	2133.97	2520.81	453.404	456.447	444.68	HSPRO2	XP_011076720.1 nematode resistance protein-like HSPRO2 [Sesamum indicum]	-	-	-	-	GO:0005575//cellular_component;GO:0005622//intracellular anatomical structure;GO:0005737//cytoplasm	GO:0003674//molecular_function;GO:0005488//binding;GO:0020037//heme binding;GO:0043167//ion binding;GO:0043169//cation binding;GO:0046872//metal ion binding;GO:0046906//tetrapyrrole binding;GO:0097159//organic cyclic compound binding;GO:1901363//heterocyclic compound binding	GO:0006082//organic acid metabolic process;GO:0006520//cellular amino acid metabolic process;GO:0006568//tryptophan metabolic process;GO:0006569//tryptophan catabolic process;GO:0006576//cellular biogenic amine metabolic process;GO:0006586//indolalkylamine metabolic process;GO:0006725//cellular aromatic compound metabolic process;GO:0006807//nitrogen compound metabolic process;GO:0006950//respons…	--
Unigene0000257	0	0	0	0	0	1.804	3.528	0.392	0.479	0.932	0	1.038	--	-	-	-	-	-	-	-	-	--
Unigene0000258	13.921	14.094	15.562	11.733	12.358	9.357	5.789	7.961	13.986	25.005	25.597	26.149	Os03g0619600	XP_011083781.1 B3 domain-containing protein Os01g0723500 [Sesamum indicum]	-	-	-	-	GO:0005575//cellular_component;GO:0005622//intracellular anatomical structure;GO:0005634//nucleus;GO:0043226//organelle;GO:0043227//membrane-bounded organelle;GO:0043229//intracellular organelle;GO:0043231//intracellular membrane-bounded organelle	GO:0003674//molecular_function;GO:0003676//nucleic acid binding;GO:0003677//DNA binding;GO:0005488//binding;GO:0097159//organic cyclic compound binding;GO:1901363//heterocyclic compound binding	GO:0006139//nucleobase-containing compound metabolic process;GO:0006351//transcription, DNA-templated;GO:0006355//regulation of transcription, DNA-templated;GO:0006725//cellular aromatic compound metabolic process;GO:0006807//nitrogen compound metabolic process;GO:0008150//biological_process;GO:0008152//metabolic process;GO:0009058//biosynthetic process;GO:0009059//macromolecule biosynthetic proc…	B3
Unigene0000259	2.846	3.434	2.591	3.279	4.337	3.286	1.005	2.168	1.163	3.081	5.009	4.13	Os11g0197600	XP_011083781.1 B3 domain-containing protein Os01g0723500 [Sesamum indicum]	-	-	-	-	GO:0005575//cellular_component;GO:0005622//intracellular anatomical structure;GO:0005634//nucleus;GO:0043226//organelle;GO:0043227//membrane-bounded organelle;GO:0043229//intracellular organelle;GO:0043231//intracellular membrane-bounded organelle	GO:0003674//molecular_function;GO:0003676//nucleic acid binding;GO:0003677//DNA binding;GO:0005488//binding;GO:0097159//organic cyclic compound binding;GO:1901363//heterocyclic compound binding	GO:0006139//nucleobase-containing compound metabolic process;GO:0006351//transcription, DNA-templated;GO:0006355//regulation of transcription, DNA-templated;GO:0006725//cellular aromatic compound metabolic process;GO:0006807//nitrogen compound metabolic process;GO:0008150//biological_process;GO:0008152//metabolic process;GO:0009058//biosynthetic process;GO:0009059//macromolecule biosynthetic proc…	B3
Unigene0000260	1.138	0.7	0.691	3.788	2.862	0.316	1.374	1.374	0.671	2.614	1.085	1.092	SEC6	GFQ02917.1 exocyst complex component sec6 [Phtheirospermum japonicum]	-	-	-	-	GO:0000145//exocyst	GO:0033828//glucosylglycerol-phosphate synthase activity	GO:0006887//exocytosis;GO:0006970//response to osmotic stress	--
Unigene0000261	5.919	7.192	6.017	6.108	6.514	6.006	5.504	5.362	5.064	7.48	6.02	6.53	--	GFP78586.1 peroxisomal membrane protein 2 [Phtheirospermum japonicum]	Cellular Processes	Transport and catabolism	ko04146//Peroxisome	K13348	GO:0005575//cellular_component;GO:0005622//intracellular anatomical structure;GO:0005737//cytoplasm;GO:0005777//peroxisome;GO:0005778//peroxisomal membrane;GO:0005779//integral component of peroxisomal membrane;GO:0016020//membrane;GO:0016021//integral component of membrane;GO:0031090//organelle membrane;GO:0031224//intrinsic component of membrane;GO:0031231//intrinsic component of peroxisomal me…	-	-	--
Unigene0000262	0.298	1.101	0.136	0.745	0.563	0.746	0	0.432	0.396	1.028	0.142	1.001	--	-	-	-	-	-	-	-	-	--
Unigene0000263	20.376	18.117	18.797	17.578	15.774	16.035	38.216	36.062	29.66	30.684	31.307	29.876	Os06g0170500	KAF3660394.1 Zinc finger CCCH domain-containing protein 49 [Capsicum annuum]	Genetic Information Processing	Transcription	ko03040//Spliceosome	K12872	-	GO:0003676//nucleic acid binding;GO:0046872//metal ion binding	GO:0008380//RNA splicing	--
Unigene0000264	16.185	14.317	11.758	11.642	11.076	10.981	11.608	14.527	19.671	18.283	18.952	17.057	--	XP_011093315.1 uncharacterized protein LOC105173313 [Sesamum indicum]	-	-	-	-	-	GO:0005509//calcium ion binding	-	--
Unigene0000265	0	0.341	0.337	0.738	0	0.308	0	0	0.982	0	1.058	0	--	-	-	-	-	-	-	-	-	--
Unigene0000266	6.371	4.871	5.966	3.181	3.778	4.63	1.451	1.979	1.531	5.804	5.554	6.985	--	PKU87284.1 hypothetical protein MA16_Dca009432 [Dendrobium catenatum]	-	-	-	-	-	-	-	--
Unigene0000267	9.555	12.995	11.141	7.618	8.382	8.389	4.738	8.687	8.903	10.184	12.708	11.017	At2g26970	XP_011080591.1 oligoribonuclease [Sesamum indicum]	Genetic Information Processing	Translation	ko03008//Ribosome biogenesis in eukaryotes	K13288	-	-	-	--
Unigene0000269	24.357	22.635	22.642	7.17	10.078	8.696	10.962	9.043	11.877	30.857	27.463	30.337	SYP31	XP_011084926.1 syntaxin-31 isoform X2 [Sesamum indicum]	Genetic Information Processing	Folding, sorting and degradation	ko04130//SNARE interactions in vesicular transport	K08490	GO:0000139//Golgi membrane;GO:0005575//cellular_component;GO:0005622//intracellular anatomical structure;GO:0005737//cytoplasm;GO:0005768//endosome;GO:0005794//Golgi apparatus;GO:0009504//cell plate;GO:0012505//endomembrane system;GO:0016020//membrane;GO:0016021//integral component of membrane;GO:0031090//organelle membrane;GO:0031201//SNARE complex;GO:0031224//intrinsic component of membrane;GO:…	GO:0000149//SNARE binding;GO:0003674//molecular_function;GO:0005484//SNAP receptor activity;GO:0005488//binding;GO:0005515//protein binding;GO:0005524//ATP binding	GO:0006810//transport;GO:0006886//intracellular protein transport;GO:0006888//endoplasmic reticulum to Golgi vesicle-mediated transport;GO:0006906//vesicle fusion;GO:0006996//organelle organization;GO:0007059//chromosome segregation;GO:0008104//protein localization;GO:0008150//biological_process;GO:0009987//cellular process;GO:0015031//protein transport;GO:0015833//peptide transport;GO:0016043//c…	--
Unigene0000270	12.498	14.318	13.733	12.267	11.791	8.806	8.433	4.841	5.722	11.513	13.561	10.75	SYP31	XP_012832749.1 PREDICTED: syntaxin-31 [Erythranthe guttata]	Genetic Information Processing	Folding, sorting and degradation	ko04130//SNARE interactions in vesicular transport	K08490	GO:0000139//Golgi membrane;GO:0005575//cellular_component;GO:0005622//intracellular anatomical structure;GO:0005737//cytoplasm;GO:0005768//endosome;GO:0005794//Golgi apparatus;GO:0009504//cell plate;GO:0012505//endomembrane system;GO:0016020//membrane;GO:0016021//integral component of membrane;GO:0031090//organelle membrane;GO:0031201//SNARE complex;GO:0031224//intrinsic component of membrane;GO:…	GO:0000149//SNARE binding;GO:0003674//molecular_function;GO:0005484//SNAP receptor activity;GO:0005488//binding;GO:0005515//protein binding	GO:0006810//transport;GO:0006886//intracellular protein transport;GO:0006888//endoplasmic reticulum to Golgi vesicle-mediated transport;GO:0006906//vesicle fusion;GO:0006996//organelle organization;GO:0008104//protein localization;GO:0008150//biological_process;GO:0009987//cellular process;GO:0015031//protein transport;GO:0015833//peptide transport;GO:0016043//cellular component organization;GO:0…	--
Unigene0000271	15.008	19.667	17.489	11.991	15.008	19.527	10.441	7.832	5.845	13.191	9.445	13.822	SYP31	KAG6393610.1 hypothetical protein SASPL_147854 [Salvia splendens]	Genetic Information Processing	Folding, sorting and degradation	ko04130//SNARE interactions in vesicular transport	K08490	GO:0000139//Golgi membrane;GO:0005575//cellular_component;GO:0005622//intracellular anatomical structure;GO:0005737//cytoplasm;GO:0005768//endosome;GO:0005794//Golgi apparatus;GO:0009504//cell plate;GO:0012505//endomembrane system;GO:0016020//membrane;GO:0016021//integral component of membrane;GO:0031090//organelle membrane;GO:0031201//SNARE complex;GO:0031224//intrinsic component of membrane;GO:…	GO:0000149//SNARE binding;GO:0003674//molecular_function;GO:0005484//SNAP receptor activity;GO:0005488//binding;GO:0005515//protein binding	GO:0006810//transport;GO:0006886//intracellular protein transport;GO:0006888//endoplasmic reticulum to Golgi vesicle-mediated transport;GO:0006906//vesicle fusion;GO:0006996//organelle organization;GO:0008104//protein localization;GO:0008150//biological_process;GO:0009987//cellular process;GO:0015031//protein transport;GO:0015833//peptide transport;GO:0016043//cellular component organization;GO:0…	--
Unigene0000272	46.562	48.503	46.34	43.508	43.145	41.548	26.255	23.808	24.785	59.581	61.672	59.236	HMGS	KAG8374834.1 hypothetical protein BUALT_Bualt10G0036700 [Buddleja alternifolia]	Metabolism;Metabolism;Metabolism;Metabolism;Metabolism	Global and overview maps;Global and overview maps;Amino acid metabolism;Metabolism of terpenoids and polyketides;Carbohydrate metabolism	ko01100//Metabolic pathways;ko01110//Biosynthesis of secondary metabolites;ko00280//Valine, leucine and isoleucine degradation;ko00900//Terpenoid backbone biosynthesis;ko00650//Butanoate metabolism	K01641;K01641;K01641;K01641;K01641	GO:0005575//cellular_component;GO:0005622//intracellular anatomical structure;GO:0005737//cytoplasm;GO:0005829//cytosol;GO:0005911//cell-cell junction;GO:0009506//plasmodesma;GO:0030054//cell junction;GO:0055044//symplast	GO:0003674//molecular_function;GO:0003824//catalytic activity;GO:0004315//3-oxoacyl-[acyl-carrier-protein] synthase activity;GO:0004421//hydroxymethylglutaryl-CoA synthase activity;GO:0016740//transferase activity;GO:0016746//acyltransferase activity;GO:0046912//acyltransferase, acyl groups converted into alkyl on transfer	GO:0006084//acetyl-CoA metabolic process;GO:0006139//nucleobase-containing compound metabolic process;GO:0006163//purine nucleotide metabolic process;GO:0006629//lipid metabolic process;GO:0006633//fatty acid biosynthetic process;GO:0006637//acyl-CoA metabolic process;GO:0006644//phospholipid metabolic process;GO:0006694//steroid biosynthetic process;GO:0006720//isoprenoid metabolic process;GO:00…	--
Unigene0000273	12.564	17.344	14.972	17.138	21.489	24.28	17.839	11.919	10.488	11.002	7.987	9.702	HMGS	GER30554.1 hydroxymethylglutaryl-CoA synthase [Striga asiatica]	Metabolism;Metabolism;Metabolism;Metabolism;Metabolism	Global and overview maps;Global and overview maps;Amino acid metabolism;Metabolism of terpenoids and polyketides;Carbohydrate metabolism	ko01100//Metabolic pathways;ko01110//Biosynthesis of secondary metabolites;ko00280//Valine, leucine and isoleucine degradation;ko00900//Terpenoid backbone biosynthesis;ko00650//Butanoate metabolism	K01641;K01641;K01641;K01641;K01641	GO:0005575//cellular_component;GO:0005622//intracellular anatomical structure;GO:0005737//cytoplasm;GO:0005829//cytosol;GO:0005911//cell-cell junction;GO:0009506//plasmodesma;GO:0030054//cell junction;GO:0055044//symplast	GO:0003674//molecular_function;GO:0003824//catalytic activity;GO:0004315//3-oxoacyl-[acyl-carrier-protein] synthase activity;GO:0004421//hydroxymethylglutaryl-CoA synthase activity;GO:0016740//transferase activity;GO:0016746//acyltransferase activity;GO:0046912//acyltransferase, acyl groups converted into alkyl on transfer	GO:0006084//acetyl-CoA metabolic process;GO:0006139//nucleobase-containing compound metabolic process;GO:0006163//purine nucleotide metabolic process;GO:0006629//lipid metabolic process;GO:0006633//fatty acid biosynthetic process;GO:0006637//acyl-CoA metabolic process;GO:0006644//phospholipid metabolic process;GO:0006694//steroid biosynthetic process;GO:0006720//isoprenoid metabolic process;GO:00…	--
Unigene0000275	1.649	1.522	0	0	0	0	0.299	0.299	1.095	1.066	0.393	0	AtMg00810	XP_042952178.1 uncharacterized mitochondrial protein AtMg00810-like [Carya illinoinensis]	-	-	-	-	-	-	-	--
Unigene0000276	10.695	11.984	13.81	30.298	28.209	28.034	1.819	1.819	1.739	4.89	5.099	4.711	SRX	KAH6756840.1 sulfiredoxin [Perilla frutescens var. hirtella] [Perilla frutescens]	-	-	-	-	-	-	-	--
Unigene0000277	29.388	28.685	29.431	22.52	26.392	23.144	18.512	26.706	33.466	30.292	32.549	31.503	DNAJC2	KAG8379372.1 hypothetical protein BUALT_Bualt07G0081700 [Buddleja alternifolia]	-	-	-	-	GO:0005575//cellular_component;GO:0005622//intracellular anatomical structure;GO:0005634//nucleus;GO:0005635//nuclear envelope;GO:0005654//nucleoplasm;GO:0005730//nucleolus;GO:0005737//cytoplasm;GO:0005739//mitochondrion;GO:0005829//cytosol;GO:0005840//ribosome;GO:0005844//polysome;GO:0012505//endomembrane system;GO:0016020//membrane;GO:0016021//integral component of membrane;GO:0031090//organell…	GO:0000976//transcription cis-regulatory region binding;GO:0000977//RNA polymerase II transcription regulatory region sequence-specific DNA binding;GO:0000978//RNA polymerase II cis-regulatory region sequence-specific DNA binding;GO:0000981//DNA-binding transcription factor activity, RNA polymerase II-specific;GO:0000987//cis-regulatory region sequence-specific DNA binding;GO:0001067//transcripti…	GO:0000054//ribosomal subunit export from nucleus;GO:0000082//G1/S transition of mitotic cell cycle;GO:0000122//negative regulation of transcription by RNA polymerase II;GO:0000278//mitotic cell cycle;GO:0001558//regulation of cell growth;GO:0001701//in utero embryonic development;GO:0001775//cell activation;GO:0002181//cytoplasmic translation;GO:0002182//cytoplasmic translational elongation;GO:0…	Trihelix
Unigene0000278	1.037	0.957	0.504	1.105	2.936	3.114	1.553	0.952	1.714	1.788	2.11	2.521	--	-	Metabolism;Cellular Processes;Metabolism;Environmental Information Processing	Global and overview maps;Transport and catabolism;Carbohydrate metabolism;Signal transduction	ko01100//Metabolic pathways;ko04144//Endocytosis;ko00562//Inositol phosphate metabolism;ko04070//Phosphatidylinositol signaling system	K00889;K00889;K00889;K00889	-	-	-	--
Unigene0000279	9.694	10.919	8.02	11.227	11.579	11.374	6.918	7.453	7.569	10.068	10.509	10.75	CTC1	KAG8389990.1 hypothetical protein BUALT_Bualt01G0036800 [Buddleja alternifolia]	-	-	-	-	-	-	GO:0000723//telomere maintenance	--
Unigene0000280	3.677	4.298	4.575	5.998	6.36	5.316	5.418	4.531	4.014	2.007	4.792	3.528	--	XP_011078021.1 uncharacterized protein LOC105161874 [Sesamum indicum]	-	-	-	-	GO:0000315//organellar large ribosomal subunit;GO:0005840//ribosome;GO:0022625//cytosolic large ribosomal subunit	GO:0003735//structural constituent of ribosome	GO:0006412//translation	--
Unigene0000281	5.757	3.95	5.375	4.57	3.76	4.309	5.027	5.563	4.573	7.25	7.178	6.656	--	KAG8376171.1 hypothetical protein BUALT_Bualt09G0035500 [Buddleja alternifolia]	-	-	-	-	GO:0000315//organellar large ribosomal subunit;GO:0005840//ribosome;GO:0022625//cytosolic large ribosomal subunit	GO:0003735//structural constituent of ribosome	GO:0006412//translation	--
Unigene0000282	4.81	4.8	4.786	6.982	5.804	6.017	6.323	6.567	7.228	5.157	4.533	5.097	At1g06840	XP_011089544.1 probable LRR receptor-like serine/threonine-protein kinase At1g06840 isoform X1 [Sesamum indicum]	-	-	-	-	-	GO:0004672//protein kinase activity;GO:0005515//protein binding;GO:0005524//ATP binding	GO:0006468//protein phosphorylation	--
Unigene0000283	49.335	46.458	45.792	59.545	58.272	61.083	8.217	10.407	10.578	20.634	22.415	20.411	At1g06840	XP_011089544.1 probable LRR receptor-like serine/threonine-protein kinase At1g06840 isoform X1 [Sesamum indicum]	-	-	-	-	GO:0016020//membrane	GO:0004672//protein kinase activity;GO:0005515//protein binding;GO:0005524//ATP binding	GO:0006468//protein phosphorylation;GO:0007275//multicellular organism development;GO:0009966//regulation of signal transduction	--
Unigene0000284	2.957	3.314	2.308	0.633	1.395	1.41	3.215	3.828	4.488	2.549	3.022	1.824	At1g06840	XP_011089544.1 probable LRR receptor-like serine/threonine-protein kinase At1g06840 isoform X1 [Sesamum indicum]	-	-	-	-	-	GO:0005515//protein binding	-	--
Unigene0000285	1.885	2.448	2.415	1.603	1.844	0.873	3.693	3.693	3.213	7.639	6.39	6.63	SEC31B	KZV19562.1 hypothetical protein F511_13448 [Dorcoceras hygrometricum]	Genetic Information Processing	Folding, sorting and degradation	ko04141//Protein processing in endoplasmic reticulum	K14005	-	-	-	--
Unigene0000286	2.123	1.781	1.23	2.313	2.55	1.771	2.798	2.938	2.392	4.658	5.89	5	fcf2	KAH6833423.1 Ypt/Rab-GAP domain of gyp1p superfamily protein [Perilla frutescens var. hirtella] [Perilla frutescens]	-	-	-	-	GO:0005575//cellular_component;GO:0005622//intracellular anatomical structure;GO:0005634//nucleus;GO:0005730//nucleolus;GO:0031974//membrane-enclosed lumen;GO:0031981//nuclear lumen;GO:0043226//organelle;GO:0043227//membrane-bounded organelle;GO:0043228//non-membrane-bounded organelle;GO:0043229//intracellular organelle;GO:0043231//intracellular membrane-bounded organelle;GO:0043232//intracellula…	GO:0003674//molecular_function;GO:0003676//nucleic acid binding;GO:0003723//RNA binding;GO:0005488//binding;GO:0097159//organic cyclic compound binding;GO:1901363//heterocyclic compound binding	GO:0000447//endonucleolytic cleavage in ITS1 to separate SSU-rRNA from 5.8S rRNA and LSU-rRNA from tricistronic rRNA transcript (SSU-rRNA, 5.8S rRNA, LSU-rRNA);GO:0000460//maturation of 5.8S rRNA;GO:0000462//maturation of SSU-rRNA from tricistronic rRNA transcript (SSU-rRNA, 5.8S rRNA, LSU-rRNA);GO:0000466//maturation of 5.8S rRNA from tricistronic rRNA transcript (SSU-rRNA, 5.8S rRNA, LSU-rRNA);…	--
Unigene0000287	1.471	0.97	1.722	1.259	0.793	1.052	0.761	0.152	0.744	1.449	1.603	0.806	--	-	-	-	-	-	-	-	-	--
Unigene0000288	9.469	10.923	13.119	11.41	11.167	10.988	18.946	22.379	26.511	8.603	9.422	8.196	--	-	-	-	-	-	-	-	-	--
Unigene0000289	1.613	2.585	3.245	3.136	2.322	3.044	3.383	4.245	3.381	4.9	4.775	4.072	--	KAG7986452.1 hypothetical protein I3843_03G080700 [Carya illinoinensis]	-	-	-	-	-	-	-	--
Unigene0000291	0	0	0.496	1.088	0	0	0	0.395	0	0.469	1.038	0	--	-	-	-	-	-	-	-	-	--
Unigene0000292	2.107	2.593	4.476	1.403	1.325	1.757	1.018	2.545	2.487	6.052	6.027	3.706	--	-	-	-	-	-	-	-	-	--
Unigene0000293	4.409	4.509	7.052	11.902	10.175	10.337	3.455	3.325	2.584	4.878	4.943	5.031	CURT1A	XP_011093060.1 uncharacterized protein LOC105173108 [Sesamum indicum]	-	-	-	-	-	-	-	--
Unigene0000294	1.3	0.6	0.592	0.649	2.453	1.626	0	0.942	1.151	0	0.62	0	--	-	-	-	-	-	-	-	-	--
Unigene0000295	4.344	2.863	1.836	2.944	2.927	4.011	9.219	10.007	5.218	1.872	2.811	0.893	--	XP_042058466.1 uncharacterized protein LOC121802828 [Salvia splendens]	-	-	-	-	-	GO:0008168//methyltransferase activity	GO:0008610//lipid biosynthetic process	--
Unigene0000296	1.851	0.285	0.14	0.154	0.291	0	18.667	19.34	13.516	1.462	1.03	1.332	--	XP_042058466.1 uncharacterized protein LOC121802828 [Salvia splendens]	-	-	-	-	-	GO:0008168//methyltransferase activity;GO:0008171//O-methyltransferase activity	GO:0008610//lipid biosynthetic process	--
Unigene0000297	10.222	10.531	8.701	10.09	11.483	11.718	5.599	6.634	8.712	21.018	21.127	19.387	CALS8	XP_012846838.1 PREDICTED: putative callose synthase 8 [Erythranthe guttata]	-	-	-	-	GO:0000148//1,3-beta-D-glucan synthase complex;GO:0005575//cellular_component;GO:0005886//plasma membrane;GO:0016020//membrane;GO:0016021//integral component of membrane;GO:0031224//intrinsic component of membrane;GO:0032991//protein-containing complex;GO:0071944//cell periphery;GO:0098796//membrane protein complex;GO:0098797//plasma membrane protein complex;GO:1902494//catalytic complex;GO:19902…	GO:0003674//molecular_function;GO:0003824//catalytic activity;GO:0003843//1,3-beta-D-glucan synthase activity;GO:0008194//UDP-glycosyltransferase activity;GO:0016740//transferase activity;GO:0016757//glycosyltransferase activity;GO:0016758//hexosyltransferase activity;GO:0035251//UDP-glucosyltransferase activity;GO:0046527//glucosyltransferase activity	GO:0000271//polysaccharide biosynthetic process;GO:0005975//carbohydrate metabolic process;GO:0005976//polysaccharide metabolic process;GO:0006073//cellular glucan metabolic process;GO:0006074//(1->3)-beta-D-glucan metabolic process;GO:0006075//(1->3)-beta-D-glucan biosynthetic process;GO:0008150//biological_process;GO:0008152//metabolic process;GO:0008360//regulation of cell shape;GO:0009058//bi…	--
Unigene0000298	3.093	4.357	2.816	3.821	2.842	3.259	0.531	0.472	0.432	1.052	1.32	1.406	KAT2	XP_011096553.1 potassium channel KAT3 [Sesamum indicum]	-	-	-	-	GO:0016020//membrane	GO:0004571//mannosyl-oligosaccharide 1,2-alpha-mannosidase activity;GO:0005509//calcium ion binding;GO:0005515//protein binding	-	--
Unigene0000299	0.691	0.638	1.259	0.69	0	0.231	1.302	1.102	1.101	0.357	0.395	0.133	--	XP_021747459.1 uncharacterized protein LOC110713308 [Chenopodium quinoa]	-	-	-	-	-	-	-	--
Unigene0000300	1.122	1.036	2.453	0.56	0.424	0.655	1.708	2.685	4.272	1.644	1.927	1.292	--	PNY00468.1 hypothetical protein L195_g023748, partial [Trifolium pratense]	-	-	-	-	-	-	-	--
Unigene0000301	0.686	0.633	0.624	4.452	0.647	1.43	1.74	0.497	0.911	1.182	0	1.645	--	KAF5955361.1 hypothetical protein HYC85_008217 [Camellia sinensis]	-	-	-	-	-	-	-	--
Unigene0000302	5.638	6.427	5.133	6.624	5.632	1.936	6.73	4.567	7.045	4.573	6.009	3.182	--	XP_017229632.1 PREDICTED: uncharacterized protein LOC108204619 [Daucus carota subsp. sativus] [Daucus carota]	-	-	-	-	-	-	-	--
Unigene0000303	7.085	9.263	6.45	4.422	6.684	5.909	15.189	18.4	8.884	12.465	5.911	5.948	--	EYU22029.1 hypothetical protein MIMGU_mgv11b017472mg [Erythranthe guttata]	-	-	-	-	-	-	-	--
Unigene0000304	1.165	0	0	0.698	0	0.389	1.688	0.675	1.031	0	0.666	0.67	--	-	-	-	-	-	-	-	-	--
Unigene0000305	1.016	1.562	1.85	5.749	4.472	2.824	4.417	4.908	1.798	7.587	6.781	5.848	OsI_021818	XP_018440713.1 PREDICTED: serine/threonine-protein kinase D6PK [Raphanus sativus]	-	-	-	-	GO:0005575//cellular_component;GO:0005622//intracellular anatomical structure;GO:0005634//nucleus;GO:0005737//cytoplasm;GO:0005886//plasma membrane;GO:0016020//membrane;GO:0043226//organelle;GO:0043227//membrane-bounded organelle;GO:0043229//intracellular organelle;GO:0043231//intracellular membrane-bounded organelle;GO:0071944//cell periphery	GO:0000166//nucleotide binding;GO:0003674//molecular_function;GO:0003824//catalytic activity;GO:0004672//protein kinase activity;GO:0004674//protein serine/threonine kinase activity;GO:0005488//binding;GO:0005524//ATP binding;GO:0016301//kinase activity;GO:0016740//transferase activity;GO:0016772//transferase activity, transferring phosphorus-containing groups;GO:0016773//phosphotransferase activ…	GO:0006464//cellular protein modification process;GO:0006468//protein phosphorylation;GO:0006793//phosphorus metabolic process;GO:0006796//phosphate-containing compound metabolic process;GO:0006807//nitrogen compound metabolic process;GO:0007154//cell communication;GO:0007165//signal transduction;GO:0008150//biological_process;GO:0008152//metabolic process;GO:0009987//cellular process;GO:0016310/…	--
Unigene0000306	17.121	17.651	14.413	19.746	17.774	17.088	22.271	22.741	20.544	22.655	23.088	21.581	HAG3	XP_011084013.1 elongator complex protein 3 [Sesamum indicum]	-	-	-	-	GO:0000123//histone acetyltransferase complex;GO:0000228//nuclear chromosome;GO:0000785//chromatin;GO:0000791//euchromatin;GO:0005575//cellular_component;GO:0005622//intracellular anatomical structure;GO:0005634//nucleus;GO:0005654//nucleoplasm;GO:0005694//chromosome;GO:0005730//nucleolus;GO:0005737//cytoplasm;GO:0005829//cytosol;GO:0008023//transcription elongation factor complex;GO:0031248//pro…	GO:0000993//RNA polymerase II complex binding;GO:0001098//basal transcription machinery binding;GO:0001099//basal RNA polymerase II transcription machinery binding;GO:0003674//molecular_function;GO:0003824//catalytic activity;GO:0004402//histone acetyltransferase activity;GO:0005488//binding;GO:0005515//protein binding;GO:0008080//N-acetyltransferase activity;GO:0008607//phosphorylase kinase regu…	GO:0000003//reproduction;GO:0000902//cell morphogenesis;GO:0000904//cell morphogenesis involved in differentiation;GO:0001764//neuron migration;GO:0001932//regulation of protein phosphorylation;GO:0002097//tRNA wobble base modification;GO:0002098//tRNA wobble uridine modification;GO:0002119//nematode larval development;GO:0002164//larval development;GO:0002165//instar larval or pupal development;…	--
Unigene0000307	0.618	0.57	0.843	0	0	0	0.559	0.448	1.23	2.661	2.944	1.481	--	-	-	-	-	-	-	-	-	--
Unigene0000309	10.923	11.556	10.187	10.643	12.064	14.999	13.225	9.172	7.782	11.479	7.621	12.908	NFD6	XP_011100248.1 protein NUCLEAR FUSION DEFECTIVE 6, chloroplastic/mitochondrial-like isoform X1 [Sesamum indicum]	-	-	-	-	-	-	-	--
Unigene0000310	0	0	0	0	0	0.429	0	0	0	0	1.473	0	--	-	-	-	-	-	-	-	-	--
Unigene0000311	66.349	73.539	70.181	93.355	95.117	90.031	3.932	3.768	5.403	19.285	17.999	17.568	RCA	XP_011073249.1 ribulose bisphosphate carboxylase/oxygenase activase, chloroplastic [Sesamum indicum]	-	-	-	-	-	GO:0005524//ATP binding;GO:0016887//ATP hydrolysis activity	-	--
Unigene0000312	3.726	3.029	3.796	2.126	1.339	1.406	2.571	2.443	1.727	4.892	4.229	4.596	ARF1	KAG6751477.1 hypothetical protein POTOM_043666 [Populus tomentosa]	Cellular Processes	Transport and catabolism	ko04144//Endocytosis	K07937	-	GO:0003924//GTPase activity;GO:0005525//GTP binding;GO:0019001//guanyl nucleotide binding;GO:0031683//G-protein beta/gamma-subunit complex binding	GO:0007186//G protein-coupled receptor signaling pathway	--
Unigene0000313	40.168	39.028	41.518	29.599	29.643	30.315	48.619	47.27	45.402	68.861	64.215	67.135	ARF	XP_041020257.1 ADP-ribosylation factor isoform X2 [Juglans microcarpa x Juglans regia]	Cellular Processes	Transport and catabolism	ko04144//Endocytosis	K07937	-	GO:0003924//GTPase activity;GO:0005525//GTP binding;GO:0019001//guanyl nucleotide binding;GO:0031683//G-protein beta/gamma-subunit complex binding;GO:0046872//metal ion binding	GO:0007186//G protein-coupled receptor signaling pathway	--
Unigene0000314	0	0	0	2.1	0	0	0	0	0	0	0	0	--	-	-	-	-	-	-	-	-	--
Unigene0000315	9.218	8.736	9.753	12.689	9.636	13.921	9.93	16.611	11.687	12.666	13.065	10.277	--	PIM99964.1 hypothetical protein CDL12_27537 [Handroanthus impetiginosus]	-	-	-	-	-	-	-	--
Unigene0000316	0	0.368	0.363	0.398	0	0	0	0	0	1.719	0	0.383	--	-	-	-	-	-	-	-	-	--
Unigene0000317	9.171	13.33	11.063	10.075	6.489	6.693	4.652	6.647	7.509	12.249	8.526	11.878	--	PIM99964.1 hypothetical protein CDL12_27537 [Handroanthus impetiginosus]	-	-	-	-	-	-	-	--
Unigene0000318	24.703	23.923	24.156	10.965	8.056	8.521	3.315	5.084	12.283	8.147	5.962	9.509	IPK2b	PIN01431.1 Inositol polyphosphate multikinase, component of the ARGR transcription regulatory complex [Handroanthus impetiginosus]	Metabolism;Metabolism;Environmental Information Processing	Global and overview maps;Carbohydrate metabolism;Signal transduction	ko01100//Metabolic pathways;ko00562//Inositol phosphate metabolism;ko04070//Phosphatidylinositol signaling system	K00915;K00915;K00915	GO:0005783//endoplasmic reticulum	GO:0004656//procollagen-proline 4-dioxygenase activity;GO:0016301//kinase activity;GO:0016702//oxidoreductase activity, acting on single donors with incorporation of molecular oxygen, incorporation of two atoms of oxygen	GO:0032958//inositol phosphate biosynthetic process	--
Unigene0000319	6.633	4.67	5.416	14.684	13.096	14.031	2.428	1.883	2.119	5.127	6.26	5.774	IPK2a	XP_011088314.1 uncharacterized protein LOC105169588 [Sesamum indicum]	-	-	-	-	-	-	-	--
Unigene0000320	19.082	19.8	19.133	14.841	16.011	17.822	3.887	5.545	6.382	22.277	22.555	25.478	IPK2b	KAH6768208.1 inositol polyphosphate kinase 2 beta [Perilla frutescens var. frutescens] [Perilla frutescens]	Metabolism;Metabolism;Environmental Information Processing	Global and overview maps;Carbohydrate metabolism;Signal transduction	ko01100//Metabolic pathways;ko00562//Inositol phosphate metabolism;ko04070//Phosphatidylinositol signaling system	K00915;K00915;K00915	-	GO:0016301//kinase activity	GO:0032958//inositol phosphate biosynthetic process	--
Unigene0000321	20.616	21.542	19.855	4.084	5.626	4.547	15.434	10.867	13.272	9.543	10.073	9.318	--	XP_027112390.1 uncharacterized protein LOC113731364 [Coffea arabica]	-	-	-	-	-	-	-	--
Unigene0000322	0.343	0.633	0.624	0	0.971	0.286	0	0	0	0.296	0.654	1.316	IPK2b	KAG8379627.1 hypothetical protein BUALT_Bualt07G0108600 [Buddleja alternifolia]	Metabolism;Metabolism;Environmental Information Processing	Global and overview maps;Carbohydrate metabolism;Signal transduction	ko01100//Metabolic pathways;ko00562//Inositol phosphate metabolism;ko04070//Phosphatidylinositol signaling system	K00915;K00915;K00915	-	GO:0016301//kinase activity	GO:0032958//inositol phosphate biosynthetic process	--
Unigene0000323	0	0	0.405	0	0	0	0.323	0.645	1.576	1.151	2.123	0.427	--	-	-	-	-	-	-	-	-	--
Unigene0000324	3.754	3.234	2.734	1.75	2.833	5.427	4.897	3.265	6.646	2.804	5.012	3.122	--	-	-	-	-	-	-	-	-	--
Unigene0000325	28.197	26.382	26.204	49.695	53.387	48.5	20.929	21.639	22.281	49.773	47.541	53.262	CYP71AP13	CAA2935287.1 cytochrome P450 71A1-like [Olea europaea subsp. europaea] [Olea europaea]	-	-	-	-	-	GO:0005506//iron ion binding;GO:0016705//oxidoreductase activity, acting on paired donors, with incorporation or reduction of molecular oxygen;GO:0020037//heme binding	-	--
Unigene0000326	1.933	1.221	1.575	1.321	2.592	1.867	1.327	0.664	0.721	4.209	3.978	3.319	--	-	-	-	-	-	-	-	-	--
Unigene0000327	117.357	108.592	124.364	32.8	30.491	33.587	1159.67	1224.75	1102.57	74.449	79.091	66.933	EXL2	XP_012846698.1 PREDICTED: protein EXORDIUM-like 2 [Erythranthe guttata]	-	-	-	-	-	GO:0016788//hydrolase activity, acting on ester bonds	-	--
Unigene0000328	0.517	0.795	0.157	1.204	1.462	0.718	0.499	0.25	0.457	1.484	0.164	1.156	--	KAF5935374.1 hypothetical protein HYC85_026503 [Camellia sinensis]	-	-	-	-	GO:0005575//cellular_component;GO:0005622//intracellular anatomical structure;GO:0005634//nucleus;GO:0043226//organelle;GO:0043227//membrane-bounded organelle;GO:0043229//intracellular organelle;GO:0043231//intracellular membrane-bounded organelle	-	-	--
Unigene0000329	1.942	3.136	2.21	0.485	1.603	1.417	0.528	2.463	1.504	2.301	1.389	3.028	--	-	-	-	-	-	-	-	-	--
Unigene0000330	1.343	0.248	1.467	4.561	3.548	2.017	0.195	0.584	0.951	0	0.256	0	--	-	-	-	-	-	-	-	-	--
Unigene0000331	0	0	1.112	0	0	0	0.59	1.18	0.721	0.701	0.388	0.781	--	-	-	-	-	-	-	-	-	--
Unigene0000333	5.849	5.942	7.474	10.878	11.895	10.427	0.428	0.35	0.19	1.11	0.819	1.184	--	KAH6804642.1 hypothetical protein C2S51_032889 [Perilla frutescens var. frutescens] [Perilla frutescens]	-	-	-	-	-	GO:0005515//protein binding	-	--
Unigene0000334	8.731	7.541	7.907	10.632	10.924	10.632	10.253	10.186	10.456	27.038	29.697	27.371	--	KAH6804642.1 hypothetical protein C2S51_032889 [Perilla frutescens var. frutescens] [Perilla frutescens]	-	-	-	-	GO:0005634//nucleus	GO:0003677//DNA binding;GO:0005515//protein binding	GO:0006260//DNA replication	--
Unigene0000335	50.514	53.104	52.48	35.404	36.002	34.676	28.602	34.791	44.623	45.173	37.25	45.573	--	PIN19710.1 hypothetical protein CDL12_07614 [Handroanthus impetiginosus]	-	-	-	-	-	-	-	--
Unigene0000336	22.531	23.077	16.68	26.211	23.475	23.645	9.061	9.69	12.601	28.696	25.38	25.179	--	KAH6804642.1 hypothetical protein C2S51_032889 [Perilla frutescens var. frutescens] [Perilla frutescens]	-	-	-	-	-	GO:0005515//protein binding	-	--
Unigene0000337	14.356	15.347	16.175	11.64	10.861	12.448	5.562	8.138	8.555	11.881	13.418	9.546	CO3	PIN20509.1 hypothetical protein CDL12_06795 [Handroanthus impetiginosus]	-	-	-	-	-	GO:0005515//protein binding	-	--
Unigene0000338	4.934	3.339	4.492	5.585	6.207	4.664	0.715	1.907	2.329	3.401	3.764	2.84	COL5	XP_021279534.1 uncharacterized protein LOC110413143 isoform X1 [Herrania umbratica]	-	-	-	-	GO:0005575//cellular_component;GO:0005622//intracellular anatomical structure;GO:0005634//nucleus;GO:0043226//organelle;GO:0043227//membrane-bounded organelle;GO:0043229//intracellular organelle;GO:0043231//intracellular membrane-bounded organelle	GO:0003674//molecular_function;GO:0003700//DNA-binding transcription factor activity;GO:0005488//binding;GO:0005515//protein binding;GO:0008270//zinc ion binding;GO:0043167//ion binding;GO:0043169//cation binding;GO:0046872//metal ion binding;GO:0046914//transition metal ion binding;GO:0140110//transcription regulator activity	GO:0006355//regulation of transcription, DNA-templated;GO:0008150//biological_process;GO:0009314//response to radiation;GO:0009416//response to light stimulus;GO:0009628//response to abiotic stimulus;GO:0009648//photoperiodism;GO:0009889//regulation of biosynthetic process;GO:0009890//negative regulation of biosynthetic process;GO:0009892//negative regulation of metabolic process;GO:0009909//regu…	--
Unigene0000339	6.082	6.615	8.899	9.979	10.861	8.153	2.047	1.417	2.884	5.616	3.936	3.543	--	PIN20509.1 hypothetical protein CDL12_06795 [Handroanthus impetiginosus]	-	-	-	-	-	GO:0005515//protein binding	-	--
Unigene0000340	24.923	24.164	24.986	25.982	26.011	23.592	2.406	2.62	2.604	10.793	12.223	10.081	GLR3.5	XP_011079012.1 glutamate receptor 3.4 isoform X1 [Sesamum indicum]	-	-	-	-	GO:0016020//membrane	GO:0004970//ionotropic glutamate receptor activity;GO:0015276//ligand-gated ion channel activity	-	--
Unigene0000341	30.601	30.245	29.372	26.733	27.001	28.293	29.723	32.967	35.512	31.159	34.418	29.543	PI4KG4	KAG8363251.1 hypothetical protein BUALT_Bualt19G0002700 [Buddleja alternifolia]	-	-	-	-	GO:0005575//cellular_component;GO:0005622//intracellular anatomical structure;GO:0005737//cytoplasm;GO:0005829//cytosol;GO:0016020//membrane	GO:0000166//nucleotide binding;GO:0003674//molecular_function;GO:0003824//catalytic activity;GO:0004430//1-phosphatidylinositol 4-kinase activity;GO:0004672//protein kinase activity;GO:0004674//protein serine/threonine kinase activity;GO:0004784//superoxide dismutase activity;GO:0005488//binding;GO:0005515//protein binding;GO:0005524//ATP binding;GO:0016151//nickel cation binding;GO:0016209//anti…	GO:0006464//cellular protein modification process;GO:0006468//protein phosphorylation;GO:0006629//lipid metabolic process;GO:0006644//phospholipid metabolic process;GO:0006650//glycerophospholipid metabolic process;GO:0006793//phosphorus metabolic process;GO:0006796//phosphate-containing compound metabolic process;GO:0006807//nitrogen compound metabolic process;GO:0006950//response to stress;GO:0…	--
Unigene0000342	27.96	27.518	28.78	29.581	29.76	28.249	21.658	23.682	24.396	27.012	29.51	25.232	PI4KG4	KAG8391946.1 hypothetical protein BUALT_Bualt01G0239900 [Buddleja alternifolia]	-	-	-	-	GO:0005575//cellular_component;GO:0005622//intracellular anatomical structure;GO:0005737//cytoplasm;GO:0005829//cytosol;GO:0016020//membrane	GO:0000166//nucleotide binding;GO:0003674//molecular_function;GO:0003824//catalytic activity;GO:0004430//1-phosphatidylinositol 4-kinase activity;GO:0004672//protein kinase activity;GO:0004674//protein serine/threonine kinase activity;GO:0004784//superoxide dismutase activity;GO:0005488//binding;GO:0005515//protein binding;GO:0005524//ATP binding;GO:0016151//nickel cation binding;GO:0016209//anti…	GO:0006464//cellular protein modification process;GO:0006468//protein phosphorylation;GO:0006629//lipid metabolic process;GO:0006644//phospholipid metabolic process;GO:0006650//glycerophospholipid metabolic process;GO:0006793//phosphorus metabolic process;GO:0006796//phosphate-containing compound metabolic process;GO:0006807//nitrogen compound metabolic process;GO:0006950//response to stress;GO:0…	--
Unigene0000343	2.629	2.205	2.176	3.222	2.931	1.794	1.645	2.598	1.481	4.221	3.988	3.21	PI4KG4	KAG8391946.1 hypothetical protein BUALT_Bualt01G0239900 [Buddleja alternifolia]	-	-	-	-	-	-	-	--
Unigene0000344	4.553	9.244	7.047	8.185	8.591	5.696	12.209	6.93	12.494	9.024	6.512	6.116	TOM9-2	XP_012830748.1 PREDICTED: mitochondrial import receptor subunit TOM9-2-like [Erythranthe guttata]	-	-	-	-	GO:0005741//mitochondrial outer membrane	-	GO:0006886//intracellular protein transport	--
Unigene0000345	0	4.296	1.06	0.581	0	0	0.422	2.109	0.515	0.501	0.555	0	--	CAA3026545.1 MOT2 transcription factor, partial [Olea europaea subsp. europaea] [Olea europaea]	Genetic Information Processing	Folding, sorting and degradation	ko03018//RNA degradation	K10643	-	GO:0003676//nucleic acid binding	-	--
Unigene0000346	1.226	0	0.558	0	0	0.511	3.553	2.665	1.085	1.584	1.169	0.588	--	XP_028125721.1 uncharacterized protein LOC114322583 isoform X1 [Camellia sinensis]	Genetic Information Processing	Folding, sorting and degradation	ko03018//RNA degradation	K10643	-	GO:0003676//nucleic acid binding	-	--
Unigene0000347	0	0	0	0	0	0	11.421	8.942	9.79	0	0	0	fksA	XP_023901897.1 1,3-beta-glucan synthase component FKS1-like [Quercus suber]	Metabolism;Metabolism	Global and overview maps;Carbohydrate metabolism	ko01100//Metabolic pathways;ko00500//Starch and sucrose metabolism	K00706;K00706	GO:0000148//1,3-beta-D-glucan synthase complex;GO:0016020//membrane	GO:0003843//1,3-beta-D-glucan synthase activity	GO:0006075//(1->3)-beta-D-glucan biosynthetic process	--
Unigene0000348	0	0	0	0	0	0	5.071	3.292	5.216	0	0	0	fksA	XP_023901897.1 1,3-beta-glucan synthase component FKS1-like [Quercus suber]	Metabolism;Metabolism	Global and overview maps;Carbohydrate metabolism	ko01100//Metabolic pathways;ko00500//Starch and sucrose metabolism	K00706;K00706	-	-	-	--
Unigene0000349	15.217	24.184	17.701	18.855	21.001	22.797	20.421	19.81	18.457	14.812	11.285	11.355	--	-	-	-	-	-	-	-	-	--
Unigene0000350	3.016	2.869	3.379	1.668	3.108	2.128	3.867	4.035	5.01	3.238	3.849	2.76	SPD1	KAG8386385.1 hypothetical protein BUALT_Bualt03G0143400 [Buddleja alternifolia]	-	-	-	-	GO:0009379//Holliday junction helicase complex	GO:0003674//molecular_function;GO:0004176//ATP-dependent peptidase activity;GO:0004252//serine-type endopeptidase activity;GO:0005524//ATP binding;GO:0009378//four-way junction helicase activity;GO:0016887//ATP hydrolysis activity	GO:0006310//DNA recombination;GO:0006508//proteolysis;GO:0030436//asexual sporulation	--
Unigene0000351	36.657	32.326	32.16	37.447	39.842	39.297	12.979	13.838	15.809	15.22	16.56	15.904	SPD1	KAG8386385.1 hypothetical protein BUALT_Bualt03G0143400 [Buddleja alternifolia]	-	-	-	-	GO:0009379//Holliday junction helicase complex	GO:0003674//molecular_function;GO:0004252//serine-type endopeptidase activity;GO:0005524//ATP binding;GO:0009378//four-way junction helicase activity;GO:0016887//ATP hydrolysis activity;GO:0017111//nucleoside-triphosphatase activity	GO:0006281//DNA repair;GO:0006310//DNA recombination;GO:0006508//proteolysis;GO:0030436//asexual sporulation	--
Unigene0000352	5.062	7.162	6.349	6.515	7.322	8.068	4.483	4.076	3.982	3.586	4.076	2.59	--	XP_022885641.1 uncharacterized protein LOC111401899 [Olea europaea var. sylvestris] [Olea europaea]	-	-	-	-	-	-	-	--
Unigene0000353	81.938	76.704	77.714	74.153	75.077	71.008	28.104	33.679	40.585	66.255	76.044	68.328	CUL4	XP_011096567.1 cullin-4-like [Sesamum indicum]	Genetic Information Processing;Genetic Information Processing	Folding, sorting and degradation;Replication and repair	ko04120//Ubiquitin mediated proteolysis;ko03420//Nucleotide excision repair	K10609;K10609	GO:0000151//ubiquitin ligase complex;GO:0000808//origin recognition complex;GO:0005575//cellular_component;GO:0005622//intracellular anatomical structure;GO:0005634//nucleus;GO:0005737//cytoplasm;GO:0005829//cytosol;GO:0031461//cullin-RING ubiquitin ligase complex;GO:0032991//protein-containing complex;GO:0043226//organelle;GO:0043227//membrane-bounded organelle;GO:0043229//intracellular organell…	GO:0003674//molecular_function;GO:0005488//binding;GO:0005515//protein binding;GO:0019899//enzyme binding;GO:0031625//ubiquitin protein ligase binding;GO:0044389//ubiquitin-like protein ligase binding	GO:0000003//reproduction;GO:0000209//protein polyubiquitination;GO:0001101//response to acid chemical;GO:0003006//developmental process involved in reproduction;GO:0006139//nucleobase-containing compound metabolic process;GO:0006259//DNA metabolic process;GO:0006260//DNA replication;GO:0006281//DNA repair;GO:0006464//cellular protein modification process;GO:0006508//proteolysis;GO:0006511//ubiqui…	--
Unigene0000354	0	0	0	1.523	0	0	0.368	1.106	0	0	0.485	0.488	--	-	-	-	-	-	-	-	-	--
Unigene0000355	0.576	0	0	0	0	0	4.172	1.252	0.51	0.496	2.196	0.552	--	PIN23039.1 Sialyltransferase [Handroanthus impetiginosus]	-	-	-	-	GO:0000139//Golgi membrane;GO:0005575//cellular_component;GO:0005576//extracellular region;GO:0005622//intracellular anatomical structure;GO:0005737//cytoplasm;GO:0005768//endosome;GO:0005794//Golgi apparatus;GO:0005795//Golgi stack;GO:0005802//trans-Golgi network;GO:0012505//endomembrane system;GO:0016020//membrane;GO:0016021//integral component of membrane;GO:0031090//organelle membrane;GO:0031…	GO:0003674//molecular_function;GO:0003824//catalytic activity;GO:0003836//beta-galactoside (CMP) alpha-2,3-sialyltransferase activity;GO:0008373//sialyltransferase activity;GO:0016740//transferase activity;GO:0016757//glycosyltransferase activity;GO:0047288//monosialoganglioside sialyltransferase activity	GO:0000003//reproduction;GO:0000902//cell morphogenesis;GO:0000904//cell morphogenesis involved in differentiation;GO:0003006//developmental process involved in reproduction;GO:0005975//carbohydrate metabolic process;GO:0006464//cellular protein modification process;GO:0006486//protein glycosylation;GO:0006487//protein N-linked glycosylation;GO:0006629//lipid metabolic process;GO:0006643//membran…	--
Unigene0000356	0	0	0	0	0	0.285	1.237	0.495	1.814	0	0	0	--	-	-	-	-	-	-	-	-	--
Unigene0000357	3.744	3.819	3.408	3.345	3.904	4.109	2.428	2.285	2.791	3.056	1.691	3.214	--	XP_041999883.1 uncharacterized protein LOC121749378 [Salvia splendens]	-	-	-	-	-	-	-	--
Unigene0000358	23.508	27.588	26.732	26.135	28.537	29.077	17.229	17.166	18.452	17.734	20.639	20.255	BHLH121	XP_011092862.1 transcription factor bHLH121 [Sesamum indicum]	-	-	-	-	GO:0005575//cellular_component;GO:0005622//intracellular anatomical structure;GO:0005634//nucleus;GO:0005737//cytoplasm;GO:0043226//organelle;GO:0043227//membrane-bounded organelle;GO:0043229//intracellular organelle;GO:0043231//intracellular membrane-bounded organelle	GO:0003674//molecular_function;GO:0003676//nucleic acid binding;GO:0003677//DNA binding;GO:0003700//DNA-binding transcription factor activity;GO:0005488//binding;GO:0005515//protein binding;GO:0043565//sequence-specific DNA binding;GO:0046983//protein dimerization activity;GO:0097159//organic cyclic compound binding;GO:0140110//transcription regulator activity;GO:1901363//heterocyclic compound bi…	GO:0006139//nucleobase-containing compound metabolic process;GO:0006351//transcription, DNA-templated;GO:0006355//regulation of transcription, DNA-templated;GO:0006725//cellular aromatic compound metabolic process;GO:0006807//nitrogen compound metabolic process;GO:0008150//biological_process;GO:0008152//metabolic process;GO:0009058//biosynthetic process;GO:0009059//macromolecule biosynthetic proc…	bHLH
Unigene0000359	0	0.325	0.32	0.703	0.664	0.294	1.02	1.53	0	0	0	0	--	-	-	-	-	-	-	-	-	--
Unigene0000360	2.152	1.264	1.781	0.781	1.476	0.816	0.142	0.284	0	2.697	2.984	5.255	--	-	-	-	-	-	-	GO:0003887//DNA-directed DNA polymerase activity	GO:0006260//DNA replication	--
Unigene0000361	0	0.483	0.476	0	0	0	0	0	0.463	0.902	0.998	0	--	-	-	-	-	-	-	-	-	--
Unigene0000362	2.181	2.013	2.648	1.694	0.457	0.404	2.635	2.986	2.145	1.044	2.542	3.721	CYP40	XP_016539636.1 PREDICTED: peptidyl-prolyl cis-trans isomerase CYP40 [Capsicum annuum]	-	-	-	-	GO:0005575//cellular_component;GO:0005622//intracellular anatomical structure;GO:0005737//cytoplasm;GO:0005829//cytosol	GO:0003674//molecular_function;GO:0003755//peptidyl-prolyl cis-trans isomerase activity;GO:0003824//catalytic activity;GO:0005515//protein binding;GO:0016853//isomerase activity;GO:0016859//cis-trans isomerase activity;GO:0140096//catalytic activity, acting on a protein	GO:0000003//reproduction;GO:0000413//protein peptidyl-prolyl isomerization;GO:0003006//developmental process involved in reproduction;GO:0006457//protein folding;GO:0006464//cellular protein modification process;GO:0006807//nitrogen compound metabolic process;GO:0007275//multicellular organism development;GO:0008150//biological_process;GO:0008152//metabolic process;GO:0009791//post-embryonic deve…	--
Unigene0000363	1.704	2.83	0.931	3.744	1.929	3.695	0.988	1.235	1.207	4.698	1.625	2.615	--	-	-	-	-	-	-	-	-	--
Unigene0000364	16.106	14.416	13.561	11.006	14.052	10.807	8.425	8.601	9.969	12.314	12.24	10.456	At1g78690	GFP91289.1 n-acylphosphatidylethanolamine synthase [Phtheirospermum japonicum]	Metabolism	Lipid metabolism	ko00564//Glycerophospholipid metabolism	K13511	GO:0005575//cellular_component;GO:0005622//intracellular anatomical structure;GO:0005634//nucleus;GO:0005737//cytoplasm;GO:0005739//mitochondrion;GO:0005740//mitochondrial envelope;GO:0005741//mitochondrial outer membrane;GO:0005743//mitochondrial inner membrane;GO:0005829//cytosol;GO:0005886//plasma membrane;GO:0016020//membrane;GO:0016021//integral component of membrane;GO:0019866//organelle in…	GO:0003674//molecular_function;GO:0003824//catalytic activity;GO:0003841//1-acylglycerol-3-phosphate O-acyltransferase activity;GO:0008374//O-acyltransferase activity;GO:0016411//acylglycerol O-acyltransferase activity;GO:0016740//transferase activity;GO:0016746//acyltransferase activity;GO:0016747//acyltransferase activity, transferring groups other than amino-acyl groups;GO:0032576//O-linoleoyl…	GO:0000003//reproduction;GO:0002376//immune system process;GO:0002520//immune system development;GO:0003006//developmental process involved in reproduction;GO:0003008//system process;GO:0003012//muscle system process;GO:0003013//circulatory system process;GO:0003015//heart process;GO:0006091//generation of precursor metabolites and energy;GO:0006119//oxidative phosphorylation;GO:0006139//nucleoba…	--
Unigene0000365	2.255	1.469	1.812	0	1.001	0.553	0	0	0	0.229	0.632	0.382	--	-	-	-	-	-	-	-	-	--
Unigene0000366	0	1.836	0.604	0	0	0	0	0	0	0	0	0	--	-	-	-	-	-	-	-	-	--
Unigene0000367	0	0	0	0	0	0.669	0	0	0	1.382	0	0	--	-	-	-	-	-	-	-	-	--
Unigene0000368	0	0	0	0	0	0	2.233	1.546	1.049	0	0	0	--	-	-	-	-	-	-	-	-	--
Unigene0000369	0	0	0	0	0	0	2.578	1.764	0.663	0	0	0	--	XP_023914685.1 uncharacterized protein LOC112026232 [Quercus suber]	Genetic Information Processing	Folding, sorting and degradation	ko03018//RNA degradation	K12609	-	-	-	--
Unigene0000370	1.569	3.86	2.499	3.133	3.946	3.489	1.421	1.421	1.157	3.717	4.737	2.885	--	XP_035815639.1 uncharacterized protein LOC100383701 isoform X2 [Zea mays]	-	-	-	-	-	GO:0005085//guanyl-nucleotide exchange factor activity	GO:0032012//regulation of ARF protein signal transduction	--
Unigene0000371	4.216	4.19	4.134	2.483	5.405	3.516	5.092	4.466	3.636	6.055	6.185	5.912	--	-	-	-	-	-	-	-	-	--
Unigene0000372	2.569	2.074	2.339	0	0	0	0.465	0.233	0.284	0	0	0.308	--	-	-	-	-	-	-	-	-	--
Unigene0000373	11.435	13.254	10.827	23.525	25.243	23.423	17.137	25.99	32.145	22.308	19.234	22.16	B'KAPPA	PIN00917.1 Serine/threonine protein phosphatase 2A, regulatory subunit [Handroanthus impetiginosus]	Genetic Information Processing	Translation	ko03015//mRNA surveillance pathway	K11584	GO:0000159//protein phosphatase type 2A complex	GO:0019888//protein phosphatase regulator activity	GO:0007165//signal transduction	--
Unigene0000374	3.955	4.509	4.131	10.398	11.688	9.703	2.276	1.771	3.707	14.436	15.308	13.673	B'KAPPA	XP_011081886.1 serine/threonine protein phosphatase 2A 57 kDa regulatory subunit B' kappa isoform-like [Sesamum indicum]	Genetic Information Processing	Translation	ko03015//mRNA surveillance pathway	K11584	GO:0000159//protein phosphatase type 2A complex	GO:0019888//protein phosphatase regulator activity	GO:0007165//signal transduction	--
Unigene0000375	1.19	1.647	0	0.594	0	0.496	0	2.586	0	0	0	0	--	-	-	-	-	-	-	-	-	--
Unigene0000376	19.618	20.652	22.438	13.784	14.787	17.349	7.787	8.645	10.384	20.048	22.843	21.375	--	XP_011087888.1 uncharacterized protein LOC105169226 [Sesamum indicum]	-	-	-	-	-	-	-	--
Unigene0000377	1.725	0.714	0.433	1.01	1.74	1.34	0.517	0.862	1.211	2.512	2.837	3.368	--	XP_044435642.1 uncharacterized protein LOC123161893 [Triticum aestivum]	-	-	-	-	-	-	-	--
Unigene0000378	0.672	1.241	0.612	2.182	2.22	0.841	5.725	4.629	3.868	1.448	1.603	1.29	--	-	-	-	-	-	-	-	-	--
Unigene0000379	0.383	0	0.349	0.382	0	0.319	0	0	0	0	0.365	1.469	--	-	-	-	-	-	-	-	-	--
Unigene0000380	0.934	0	0	0.467	0	0	0	0	0	0	0	0	--	-	-	-	-	-	-	-	-	--
Unigene0000381	31.422	33.166	34.977	40.847	41.525	42.335	8.159	10.557	10.81	19.787	22.623	20.199	COL10	KAG8387158.1 hypothetical protein BUALT_Bualt03G0224100 [Buddleja alternifolia]	-	-	-	-	GO:0005575//cellular_component;GO:0005622//intracellular anatomical structure;GO:0005634//nucleus;GO:0043226//organelle;GO:0043227//membrane-bounded organelle;GO:0043229//intracellular organelle;GO:0043231//intracellular membrane-bounded organelle	GO:0003674//molecular_function;GO:0003700//DNA-binding transcription factor activity;GO:0005488//binding;GO:0005515//protein binding;GO:0008270//zinc ion binding;GO:0043167//ion binding;GO:0043169//cation binding;GO:0046872//metal ion binding;GO:0046914//transition metal ion binding;GO:0140110//transcription regulator activity	GO:0006355//regulation of transcription, DNA-templated;GO:0007623//circadian rhythm;GO:0008150//biological_process;GO:0009889//regulation of biosynthetic process;GO:0010468//regulation of gene expression;GO:0010556//regulation of macromolecule biosynthetic process;GO:0019219//regulation of nucleobase-containing compound metabolic process;GO:0019222//regulation of metabolic process;GO:0031323//reg…	--
Unigene0000382	0.273	0	0.746	0.273	1.289	0.911	0.396	1.188	0.967	6.592	8.075	5.504	At4g36180	KAG8377875.1 hypothetical protein BUALT_Bualt08G0079100 [Buddleja alternifolia]	-	-	-	-	GO:0005575//cellular_component;GO:0005886//plasma membrane;GO:0016020//membrane;GO:0016021//integral component of membrane;GO:0031224//intrinsic component of membrane;GO:0071944//cell periphery	GO:0000166//nucleotide binding;GO:0003674//molecular_function;GO:0003824//catalytic activity;GO:0004672//protein kinase activity;GO:0004674//protein serine/threonine kinase activity;GO:0005488//binding;GO:0005515//protein binding;GO:0005524//ATP binding;GO:0016301//kinase activity;GO:0016740//transferase activity;GO:0016772//transferase activity, transferring phosphorus-containing groups;GO:00167…	GO:0006464//cellular protein modification process;GO:0006468//protein phosphorylation;GO:0006793//phosphorus metabolic process;GO:0006796//phosphate-containing compound metabolic process;GO:0006807//nitrogen compound metabolic process;GO:0008150//biological_process;GO:0008152//metabolic process;GO:0009987//cellular process;GO:0016310//phosphorylation;GO:0019538//protein metabolic process;GO:00362…	--
Unigene0000383	1.613	2.092	1.706	2.655	2.344	4.035	1.832	1.864	2.855	11.418	12.676	10.663	At4g36180	XP_011083600.1 probable LRR receptor-like serine/threonine-protein kinase At4g36180 [Sesamum indicum]	-	-	-	-	GO:0005575//cellular_component;GO:0005886//plasma membrane;GO:0016020//membrane;GO:0016021//integral component of membrane;GO:0031224//intrinsic component of membrane;GO:0071944//cell periphery	GO:0000166//nucleotide binding;GO:0003674//molecular_function;GO:0003824//catalytic activity;GO:0004672//protein kinase activity;GO:0004674//protein serine/threonine kinase activity;GO:0005488//binding;GO:0005515//protein binding;GO:0005524//ATP binding;GO:0016301//kinase activity;GO:0016740//transferase activity;GO:0016772//transferase activity, transferring phosphorus-containing groups;GO:00167…	GO:0006464//cellular protein modification process;GO:0006468//protein phosphorylation;GO:0006793//phosphorus metabolic process;GO:0006796//phosphate-containing compound metabolic process;GO:0006807//nitrogen compound metabolic process;GO:0008150//biological_process;GO:0008152//metabolic process;GO:0009987//cellular process;GO:0016310//phosphorylation;GO:0019538//protein metabolic process;GO:00362…	--
Unigene0000384	15.469	16.743	12.605	72.285	73.688	64.827	10.864	10.104	9.128	12.013	15.843	11.909	--	PIN07313.1 hypothetical protein CDL12_20117 [Handroanthus impetiginosus]	-	-	-	-	-	-	-	--
Unigene0000385	1.766	2.059	1.185	1.949	1.842	1.551	18.794	21.559	27.645	4.325	5.141	3.835	--	PIN07313.1 hypothetical protein CDL12_20117 [Handroanthus impetiginosus]	-	-	-	-	-	-	-	--
Unigene0000386	4.011	2.755	3.227	1.025	0.88	1.245	1.284	2.096	2.229	0.161	0.623	1.342	MOF1	XP_011101395.1 myb-related protein 2 [Sesamum indicum]	-	-	-	-	GO:0005575//cellular_component;GO:0005622//intracellular anatomical structure;GO:0005634//nucleus;GO:0043226//organelle;GO:0043227//membrane-bounded organelle;GO:0043229//intracellular organelle;GO:0043231//intracellular membrane-bounded organelle	GO:0003674//molecular_function;GO:0003676//nucleic acid binding;GO:0003677//DNA binding;GO:0003700//DNA-binding transcription factor activity;GO:0005488//binding;GO:0097159//organic cyclic compound binding;GO:0140110//transcription regulator activity;GO:1901363//heterocyclic compound binding	GO:0006139//nucleobase-containing compound metabolic process;GO:0006351//transcription, DNA-templated;GO:0006355//regulation of transcription, DNA-templated;GO:0006725//cellular aromatic compound metabolic process;GO:0006807//nitrogen compound metabolic process;GO:0008150//biological_process;GO:0008152//metabolic process;GO:0009058//biosynthetic process;GO:0009059//macromolecule biosynthetic proc…	G2-like
Unigene0000387	0.357	0	0.649	0	0	0	2.843	4.911	1.578	0	0	1.026	MOF1	XP_011101395.1 myb-related protein 2 [Sesamum indicum]	-	-	-	-	-	-	-	G2-like
Unigene0000388	1.656	2.207	3.35	0.551	0.174	0.153	4.134	2.667	6.189	0.476	0.175	0.177	MOF1	XP_011101395.1 myb-related protein 2 [Sesamum indicum]	-	-	-	-	GO:0005575//cellular_component;GO:0005622//intracellular anatomical structure;GO:0005634//nucleus;GO:0043226//organelle;GO:0043227//membrane-bounded organelle;GO:0043229//intracellular organelle;GO:0043231//intracellular membrane-bounded organelle	GO:0003674//molecular_function;GO:0003676//nucleic acid binding;GO:0003677//DNA binding;GO:0003700//DNA-binding transcription factor activity;GO:0005488//binding;GO:0097159//organic cyclic compound binding;GO:0140110//transcription regulator activity;GO:1901363//heterocyclic compound binding	GO:0006139//nucleobase-containing compound metabolic process;GO:0006351//transcription, DNA-templated;GO:0006355//regulation of transcription, DNA-templated;GO:0006725//cellular aromatic compound metabolic process;GO:0006807//nitrogen compound metabolic process;GO:0008150//biological_process;GO:0008152//metabolic process;GO:0009058//biosynthetic process;GO:0009059//macromolecule biosynthetic proc…	G2-like
Unigene0000389	0	0	0	0	0	0	1.925	4.401	2.8	7.195	4.946	5.705	MOF1	XP_011101395.1 myb-related protein 2 [Sesamum indicum]	-	-	-	-	GO:0005575//cellular_component;GO:0005622//intracellular anatomical structure;GO:0005634//nucleus;GO:0043226//organelle;GO:0043227//membrane-bounded organelle;GO:0043229//intracellular organelle;GO:0043231//intracellular membrane-bounded organelle	GO:0003674//molecular_function;GO:0003676//nucleic acid binding;GO:0003677//DNA binding;GO:0003700//DNA-binding transcription factor activity;GO:0005488//binding;GO:0097159//organic cyclic compound binding;GO:0140110//transcription regulator activity;GO:1901363//heterocyclic compound binding	GO:0006139//nucleobase-containing compound metabolic process;GO:0006351//transcription, DNA-templated;GO:0006355//regulation of transcription, DNA-templated;GO:0006725//cellular aromatic compound metabolic process;GO:0006807//nitrogen compound metabolic process;GO:0008150//biological_process;GO:0008152//metabolic process;GO:0009058//biosynthetic process;GO:0009059//macromolecule biosynthetic proc…	G2-like
Unigene0000390	0	0	0	0	0	0	0	0.441	1.077	0	0	0	--	-	-	-	-	-	-	-	-	--
Unigene0000391	5.825	4.727	5.851	0.702	1.137	1.675	8.588	7.861	9.245	3.808	5.937	5.299	MOF1	XP_011101395.1 myb-related protein 2 [Sesamum indicum]	-	-	-	-	-	-	-	G2-like
Unigene0000393	17.972	19.798	18.786	26.386	27.63	26.861	14.805	15.326	21.89	35.12	40.425	37.235	R1B-16	KAG8380121.1 hypothetical protein BUALT_Bualt07G0160700 [Buddleja alternifolia]	-	-	-	-	-	GO:0005524//ATP binding;GO:0008134//transcription factor binding;GO:0043531//ADP binding	GO:0006355//regulation of transcription, DNA-templated	--
Unigene0000395	5.516	11.312	1.116	0	0	0	0	0	0	0	0	0	NLTP1	XP_023737340.1 non-specific lipid-transfer protein AP10 [Lactuca sativa]	-	-	-	-	-	-	-	--
Unigene0000396	9.406	8.085	9.853	2.445	1.945	3.009	3.268	3.922	5.246	3.886	3.317	5.192	--	KAG8375644.1 hypothetical protein BUALT_Bualt10G0121700 [Buddleja alternifolia]	-	-	-	-	-	-	-	--
Unigene0000397	0	0	0	0	0	0	0.623	1.558	0	0	0	0	--	RDX61998.1 hypothetical protein CR513_59712, partial [Mucuna pruriens]	-	-	-	-	-	-	-	--
Unigene0000398	8.325	9.241	8.677	4.097	3.756	3.522	11.453	11.717	14.523	11.644	12.885	13.774	--	PIN16843.1 hypothetical protein CDL12_10497 [Handroanthus impetiginosus]	-	-	-	-	-	-	-	--
Unigene0000399	16.629	18.431	13.457	14.41	15.521	16.07	11.923	12.498	15.42	23.958	21.645	23.297	ACA8	KAH6837915.1 autoinhibited Ca2+ -ATPase [Perilla frutescens var. hirtella] [Perilla frutescens]	-	-	-	-	GO:0005575//cellular_component;GO:0005622//intracellular anatomical structure;GO:0005886//plasma membrane;GO:0005887//integral component of plasma membrane;GO:0005911//cell-cell junction;GO:0009506//plasmodesma;GO:0016020//membrane;GO:0016021//integral component of membrane;GO:0030054//cell junction;GO:0031004//potassium ion-transporting ATPase complex;GO:0031224//intrinsic component of membrane;…	GO:0000166//nucleotide binding;GO:0003674//molecular_function;GO:0003824//catalytic activity;GO:0005215//transporter activity;GO:0005375//copper ion transmembrane transporter activity;GO:0005388//P-type calcium transporter activity;GO:0005488//binding;GO:0005515//protein binding;GO:0005516//calmodulin binding;GO:0005524//ATP binding;GO:0008324//cation transmembrane transporter activity;GO:0008556…	GO:0006810//transport;GO:0006811//ion transport;GO:0006812//cation transport;GO:0006813//potassium ion transport;GO:0006816//calcium ion transport;GO:0006825//copper ion transport;GO:0008150//biological_process;GO:0015691//cadmium ion transport;GO:0015693//magnesium ion transport;GO:0030001//metal ion transport;GO:0034220//ion transmembrane transport;GO:0051179//localization;GO:0051234//establish…	--
Unigene0000400	39.195	38.586	39.041	35.877	39.895	42.314	15.689	12.329	15.425	38.9	38.735	38.859	--	XP_011069374.1 uncharacterized protein LOC105155201 [Sesamum indicum]	-	-	-	-	-	-	-	--
Unigene0000401	19.913	20.515	20.067	13.883	13.115	14.467	12.933	12.844	16.462	20.019	19.167	18.984	--	XP_011069374.1 uncharacterized protein LOC105155201 [Sesamum indicum]	-	-	-	-	-	-	-	--
Unigene0000402	36.114	35.779	32.094	27.821	29.802	27.665	10.562	13.946	15.697	17.014	21.976	22.18	--	XP_011069374.1 uncharacterized protein LOC105155201 [Sesamum indicum]	-	-	-	-	-	-	-	--
Unigene0000403	0	0	0	0	0	0	0	0	0	0	0	1.242	--	-	-	-	-	-	-	-	-	--
Unigene0000404	0.756	0.93	1.146	1.509	0.713	2.521	0.548	0.183	0.669	2.17	2.882	0.725	--	-	-	-	-	-	-	-	-	--
Unigene0000405	1.609	0.297	0.391	1.928	1.619	1.252	0.311	0.389	0	1.663	2.147	3.189	--	-	-	-	-	-	-	-	-	--
Unigene0000406	0	0.602	0	0	0	1.089	0	0	0	0	0	0	--	-	-	-	-	-	-	-	-	--
Unigene0000407	7.937	5.843	6.454	7.793	6.604	5.838	3.716	3.393	4.026	6.224	6.547	6.032	ASD1	XP_019105457.1 PREDICTED: ATP-dependent DNA helicase PIF1-like [Beta vulgaris subsp. vulgaris] [Beta vulgaris]	-	-	-	-	-	GO:0003678//DNA helicase activity;GO:0046556//alpha-L-arabinofuranosidase activity	GO:0000723//telomere maintenance;GO:0006281//DNA repair;GO:0046373//L-arabinose metabolic process	--
Unigene0000408	0	0	0	0	1.305	0	0	0	0	0	0	0.664	--	-	-	-	-	-	-	-	-	--
Unigene0000409	28.543	24.973	26.705	16.867	20.591	19.275	5.296	6.299	5.857	16.34	19.023	16.487	ASD1	XP_011079239.1 alpha-L-arabinofuranosidase 1 isoform X1 [Sesamum indicum]	Metabolism;Metabolism	Global and overview maps;Carbohydrate metabolism	ko01100//Metabolic pathways;ko00520//Amino sugar and nucleotide sugar metabolism	K01209;K01209	-	GO:0016798//hydrolase activity, acting on glycosyl bonds;GO:0046556//alpha-L-arabinofuranosidase activity	GO:0046373//L-arabinose metabolic process	--
Unigene0000410	70.012	64.61	67.342	44.152	40.895	39.598	89.258	90.763	94.25	75.005	80.374	77.072	SAP4	PIN18774.1 putative Zn-finger protein [Handroanthus impetiginosus]	-	-	-	-	-	GO:0003677//DNA binding;GO:0008270//zinc ion binding	-	--
Unigene0000411	206.405	208.83	222.676	150.956	135.957	140.304	246.368	235.298	230.67	178.317	173.828	167.807	SAP8	PIN18774.1 putative Zn-finger protein [Handroanthus impetiginosus]	-	-	-	-	-	GO:0003677//DNA binding;GO:0008270//zinc ion binding	-	--
Unigene0000412	2.63	3.698	1.596	2.251	3.663	2.194	0.182	0.363	0.887	2.806	2.15	2.884	--	-	-	-	-	-	GO:0016021//integral component of membrane	-	-	--
Unigene0000413	84.103	94.331	92.387	45.597	49.175	58.275	329.259	299.285	254.09	123.125	111.922	109.95	SAP8	PIN18774.1 putative Zn-finger protein [Handroanthus impetiginosus]	-	-	-	-	-	GO:0003677//DNA binding;GO:0008270//zinc ion binding	-	--
Unigene0000414	2.813	2.291	2.26	13.717	15.924	13.664	0.839	0.6	0.586	1.141	1.105	3.017	--	-	-	-	-	-	-	-	-	--
Unigene0000415	1.284	1.524	1.169	1.649	2.769	1.454	1.13	1.463	1.543	2.292	3.237	1.76	SAP8	XP_009589284.1 zinc finger A20 and AN1 domain-containing stress-associated protein 8-like [Nicotiana tomentosiformis]	-	-	-	-	-	-	-	--
Unigene0000416	0	1.212	0	0.328	1.239	0.548	1.427	0.476	0.291	1.697	0.939	0	--	-	-	-	-	-	-	-	-	--
Unigene0000417	3.754	4.158	3.418	5.749	1.417	2.505	2.721	3.628	3.323	3.235	1.193	2.161	--	-	-	-	-	-	-	-	-	--
Unigene0000418	0.365	0.675	0.665	0.73	0.69	0	0.265	0.265	0.971	0	0.349	0	--	-	-	-	-	-	-	-	-	--
Unigene0000419	21.306	17.83	14.457	17.71	22.222	20.419	11.892	10.358	12.651	26.456	25.111	23.869	NDL3	KAH0895709.1 hypothetical protein HID58_045277 [Brassica napus]	-	-	-	-	-	-	-	--
Unigene0000420	1.518	0	1.382	1.011	0.239	0.211	0	0.367	0.448	0.436	0.241	0	--	-	-	-	-	-	-	-	-	--
Unigene0000421	1.642	4.547	2.136	0.703	1.549	0.978	0.17	0.17	0	0	0	0.45	--	-	-	-	-	-	-	-	-	--
Unigene0000422	1.107	0.409	1.411	1.106	0.835	0.554	0.321	0.16	0.784	0.382	0.422	0.637	--	-	-	-	-	-	-	-	-	--
Unigene0000423	0	0	0.959	0	0	0	0.254	0	0	1.513	0	0	--	-	-	-	-	-	-	-	-	--
Unigene0000424	2.152	1.045	1.753	0.679	0.748	0.945	0.082	0.328	0.301	0.683	0.756	1.521	--	DAD36653.1 TPA_asm: hypothetical protein HUJ06_007294 [Nelumbo nucifera]	-	-	-	-	GO:0016471//vacuolar proton-transporting V-type ATPase complex	GO:0008553//P-type proton-exporting transporter activity	-	--
Unigene0000425	1.84	0.914	0.644	0.989	1.202	0.59	0.103	0	0.376	0.488	1.754	0.815	--	-	-	-	-	-	-	-	-	--
Unigene0000426	16.811	13.97	12.912	15.039	15.484	16.613	4.042	3.234	3.808	7.69	6.762	6.115	GLY1	PIN15084.1 Glycerol-3-phosphate dehydrogenase/dihydroxyacetone 3-phosphate reductase [Handroanthus impetiginosus]	Metabolism;Metabolism	Global and overview maps;Lipid metabolism	ko01110//Biosynthesis of secondary metabolites;ko00564//Glycerophospholipid metabolism	K00006;K00006	GO:0005575//cellular_component;GO:0005622//intracellular anatomical structure;GO:0005737//cytoplasm;GO:0009331//glycerol-3-phosphate dehydrogenase complex;GO:0009507//chloroplast;GO:0009526//plastid envelope;GO:0009536//plastid;GO:0009941//chloroplast envelope;GO:0031967//organelle envelope;GO:0031975//envelope;GO:0032991//protein-containing complex;GO:0043226//organelle;GO:0043227//membrane-boun…	GO:0000166//nucleotide binding;GO:0003674//molecular_function;GO:0003824//catalytic activity;GO:0004367//glycerol-3-phosphate dehydrogenase [NAD+] activity;GO:0005488//binding;GO:0008677//2-dehydropantoate 2-reductase activity;GO:0016491//oxidoreductase activity;GO:0016614//oxidoreductase activity, acting on CH-OH group of donors;GO:0016616//oxidoreductase activity, acting on the CH-OH group of d…	GO:0002376//immune system process;GO:0005975//carbohydrate metabolic process;GO:0006072//glycerol-3-phosphate metabolic process;GO:0006629//lipid metabolic process;GO:0006644//phospholipid metabolic process;GO:0006650//glycerophospholipid metabolic process;GO:0006793//phosphorus metabolic process;GO:0006796//phosphate-containing compound metabolic process;GO:0006950//response to stress;GO:0006952…	--
Unigene0000427	109.148	110.99	118.743	110.515	119.42	112.791	109.346	85.675	68.054	58.681	61.399	55.059	UP3	KAG8367176.1 hypothetical protein BUALT_Bualt16G0045400 [Buddleja alternifolia]	-	-	-	-	-	-	-	--
Unigene0000428	6.987	4.909	6.217	5.709	4.345	6.755	5.351	5.064	4.92	5.474	5.981	4.418	UXS5	KAG6431661.1 hypothetical protein SASPL_109743 [Salvia splendens]	Metabolism;Metabolism	Global and overview maps;Carbohydrate metabolism	ko01100//Metabolic pathways;ko00520//Amino sugar and nucleotide sugar metabolism	K08678;K08678	-	GO:0000166//nucleotide binding;GO:0003824//catalytic activity;GO:0003854//3-beta-hydroxy-delta5-steroid dehydrogenase activity;GO:0003978//UDP-glucose 4-epimerase activity;GO:0004812//aminoacyl-tRNA ligase activity;GO:0004816//asparagine-tRNA ligase activity;GO:0005524//ATP binding;GO:0008446//GDP-mannose 4,6-dehydratase activity;GO:0008460//dTDP-glucose 4,6-dehydratase activity;GO:0008712//ADP-g…	GO:0000271//polysaccharide biosynthetic process;GO:0005975//carbohydrate metabolic process;GO:0006012//galactose metabolic process;GO:0006418//tRNA aminoacylation for protein translation;GO:0006421//asparaginyl-tRNA aminoacylation;GO:0006694//steroid biosynthetic process;GO:0009243//O antigen biosynthetic process;GO:0009244//lipopolysaccharide core region biosynthetic process;GO:0019305//dTDP-rha…	--
Unigene0000429	32.237	30.692	32.934	60.602	57.452	57.545	26.427	18.342	15.881	28.344	24.897	24.28	UP3	XP_011078068.2 stress-response A/B barrel domain-containing protein UP3 [Sesamum indicum]	-	-	-	-	-	-	-	--
Unigene0000430	0	0.776	1.786	0	0.264	0.234	0.406	0.203	0	0.725	0.267	1.345	--	XP_027157258.1 uncharacterized protein LOC113758727 [Coffea eugenioides]	-	-	-	-	-	-	-	--
Unigene0000431	1.296	0.239	0.236	0	0	0	0	0	0.229	0.447	0.247	0	--	XP_027174486.1 uncharacterized protein LOC113774121 [Coffea eugenioides]	-	-	-	-	-	GO:0003676//nucleic acid binding;GO:0008270//zinc ion binding	-	--
Unigene0000432	0	0	0	0	0	0	1.46	0.209	0.255	0	0	0	--	-	-	-	-	-	-	-	-	--
Unigene0000433	0	0	0	0	0.172	0.303	0	0	0	2.351	1.561	1.571	--	XP_027169043.1 uncharacterized protein LOC113768769 [Coffea eugenioides]	-	-	-	-	-	-	-	--
Unigene0000434	20.347	22.091	27.242	17.532	19.572	16.971	16.48	21.109	28.958	32.317	31.195	39.808	SKD1	KAG8371173.1 hypothetical protein BUALT_Bualt13G0059500 [Buddleja alternifolia]	Cellular Processes	Transport and catabolism	ko04144//Endocytosis	K12196	-	GO:0005524//ATP binding;GO:0016887//ATP hydrolysis activity	-	--
Unigene0000435	24.741	23.627	21.827	16.483	18.462	19.011	23.389	27.256	28.229	35.212	36.285	33.384	GN	KAG8384670.1 hypothetical protein BUALT_Bualt04G0142100 [Buddleja alternifolia]	Cellular Processes	Transport and catabolism	ko04144//Endocytosis	K18443	GO:0000139//Golgi membrane;GO:0005575//cellular_component;GO:0005622//intracellular anatomical structure;GO:0005737//cytoplasm;GO:0005794//Golgi apparatus;GO:0005802//trans-Golgi network;GO:0005829//cytosol;GO:0012505//endomembrane system;GO:0016020//membrane;GO:0031090//organelle membrane;GO:0031984//organelle subcompartment;GO:0043226//organelle;GO:0043227//membrane-bounded organelle;GO:0043229…	GO:0003674//molecular_function;GO:0005085//guanyl-nucleotide exchange factor activity;GO:0005488//binding;GO:0005515//protein binding;GO:0019899//enzyme binding;GO:0051020//GTPase binding;GO:0098772//molecular function regulator	GO:0006810//transport;GO:0006890//retrograde vesicle-mediated transport, Golgi to endoplasmic reticulum;GO:0006897//endocytosis;GO:0006996//organelle organization;GO:0008104//protein localization;GO:0008150//biological_process;GO:0009966//regulation of signal transduction;GO:0009987//cellular process;GO:0010646//regulation of cell communication;GO:0015031//protein transport;GO:0015833//peptide tr…	--
Unigene0000436	0.94	0.217	0.856	2.347	1.33	2.548	0	0.341	1.04	3.037	3.361	4.283	SMAX1	XP_011070167.1 protein SUPPRESSOR OF MAX2 1 [Sesamum indicum]	-	-	-	-	-	-	-	--
Unigene0000437	4.71	2.853	2.412	2.205	2.361	1.719	2.027	2.24	1.954	5.074	5.053	4.519	RPA2B	XP_011069919.1 replication protein A 32 kDa subunit A isoform X1 [Sesamum indicum]	Genetic Information Processing;Genetic Information Processing;Genetic Information Processing;Genetic Information Processing	Replication and repair;Replication and repair;Replication and repair;Replication and repair	ko03420//Nucleotide excision repair;ko03030//DNA replication;ko03440//Homologous recombination;ko03430//Mismatch repair	K10739;K10739;K10739;K10739	-	-	-	--
Unigene0000438	11.644	11.751	13.019	8.501	8.93	9.655	7.748	8.834	10.488	8.743	10.844	10.714	EGY3	GFP88654.1 probable zinc metallopeptidase egy3 chloroplastic [Phtheirospermum japonicum]	-	-	-	-	-	GO:0004222//metalloendopeptidase activity	GO:0006508//proteolysis	--
Unigene0000439	0.689	0	0	0	0	0.575	0	0.499	0	0	0	0	--	-	-	-	-	-	-	-	-	--
Unigene0000440	0	0	0.533	0	0	0.244	4.028	3.392	1.554	0.252	0	0	ACT	THG19541.1 hypothetical protein TEA_027447 [Camellia sinensis var. sinensis] [Camellia sinensis]	Metabolism;Metabolism;Metabolism;Metabolism;Metabolism	Global and overview maps;Global and overview maps;Biosynthesis of other secondary metabolites;Biosynthesis of other secondary metabolites;Biosynthesis of other secondary metabolites	ko01100//Metabolic pathways;ko01110//Biosynthesis of secondary metabolites;ko00940//Phenylpropanoid biosynthesis;ko00941//Flavonoid biosynthesis;ko00945//Stilbenoid, diarylheptanoid and gingerol biosynthesis	K13065;K13065;K13065;K13065;K13065	-	GO:0003674//molecular_function;GO:0003824//catalytic activity;GO:0008374//O-acyltransferase activity;GO:0016407//acetyltransferase activity;GO:0016413//O-acetyltransferase activity;GO:0016740//transferase activity;GO:0016746//acyltransferase activity;GO:0016747//acyltransferase activity, transferring groups other than amino-acyl groups;GO:0047180//salutaridinol 7-O-acetyltransferase activity	GO:0006807//nitrogen compound metabolic process;GO:0008150//biological_process;GO:0008152//metabolic process;GO:0009820//alkaloid metabolic process;GO:0071704//organic substance metabolic process;GO:1901564//organonitrogen compound metabolic process	--
Unigene0000441	49.974	53.708	56.324	23.754	25.423	21.737	0.642	0.917	1.344	15.481	11.581	10.803	--	CDP17002.1 unnamed protein product [Coffea canephora]	-	-	-	-	-	-	-	--
Unigene0000442	10.486	11.492	12.403	13.839	15.899	13.432	0.509	0.814	0.663	3.59	4.419	5.03	--	KAG8373229.1 hypothetical protein BUALT_Bualt11G0002000 [Buddleja alternifolia]	-	-	-	-	-	GO:0003676//nucleic acid binding;GO:0004523//RNA-DNA hybrid ribonuclease activity;GO:0008270//zinc ion binding	-	--
Unigene0000443	12.059	10.345	12.989	2.884	3.044	3.258	1.477	1.97	1.052	2.781	2.267	1.467	--	KAH6797436.1 hypothetical protein C2S52_021990 [Perilla frutescens var. hirtella] [Perilla frutescens]	-	-	-	-	-	-	-	--
Unigene0000444	5.523	3.319	5.145	0.898	2.302	1.071	4.281	4.189	4.093	9.296	8.817	10.597	--	KAG6392467.1 hypothetical protein SASPL_146686 [Salvia splendens]	-	-	-	-	GO:0005575//cellular_component;GO:0005622//intracellular anatomical structure;GO:0005634//nucleus;GO:0043226//organelle;GO:0043227//membrane-bounded organelle;GO:0043229//intracellular organelle;GO:0043231//intracellular membrane-bounded organelle	GO:0000166//nucleotide binding;GO:0003674//molecular_function;GO:0003824//catalytic activity;GO:0004386//helicase activity;GO:0005488//binding;GO:0005515//protein binding;GO:0005524//ATP binding;GO:0016462//pyrophosphatase activity;GO:0016787//hydrolase activity;GO:0016817//hydrolase activity, acting on acid anhydrides;GO:0016818//hydrolase activity, acting on acid anhydrides, in phosphorus-conta…	GO:0006139//nucleobase-containing compound metabolic process;GO:0006325//chromatin organization;GO:0006351//transcription, DNA-templated;GO:0006355//regulation of transcription, DNA-templated;GO:0006725//cellular aromatic compound metabolic process;GO:0006807//nitrogen compound metabolic process;GO:0006996//organelle organization;GO:0008150//biological_process;GO:0008152//metabolic process;GO:000…	--
Unigene0000445	0	0.346	0	0	0.354	0.938	1.358	0.272	0.332	0	0.715	1.439	--	-	-	-	-	-	-	-	-	--
Unigene0000446	1.332	0.738	1.213	1.862	2.765	2.666	0.965	0.579	0.707	3.903	3.048	1.534	VHA-C	EYU24479.1 hypothetical protein MIMGU_mgv1a006812mg [Erythranthe guttata]	Metabolism;Metabolism;Cellular Processes	Global and overview maps;Energy metabolism;Transport and catabolism	ko01100//Metabolic pathways;ko00190//Oxidative phosphorylation;ko04145//Phagosome	K02148;K02148;K02148	GO:0000221//vacuolar proton-transporting V-type ATPase, V1 domain;GO:0000322//storage vacuole;GO:0000323//lytic vacuole;GO:0000324//fungal-type vacuole;GO:0000325//plant-type vacuole;GO:0000329//fungal-type vacuole membrane;GO:0000331//contractile vacuole;GO:0005575//cellular_component;GO:0005622//intracellular anatomical structure;GO:0005737//cytoplasm;GO:0005764//lysosome;GO:0005765//lysosomal …	GO:0000166//nucleotide binding;GO:0003674//molecular_function;GO:0003824//catalytic activity;GO:0005215//transporter activity;GO:0005488//binding;GO:0005524//ATP binding;GO:0008324//cation transmembrane transporter activity;GO:0008553//P-type proton-exporting transporter activity;GO:0015075//ion transmembrane transporter activity;GO:0015078//proton transmembrane transporter activity;GO:0015318//i…	GO:0000003//reproduction;GO:0000902//cell morphogenesis;GO:0006810//transport;GO:0006811//ion transport;GO:0006812//cation transport;GO:0006873//cellular ion homeostasis;GO:0006885//regulation of pH;GO:0007035//vacuolar acidification;GO:0007275//multicellular organism development;GO:0007276//gamete generation;GO:0007292//female gamete generation;GO:0008150//biological_process;GO:0009653//anatomic…	--
Unigene0000447	0	0	0	0	0	0	0	0	0	3.35	6.404	5.765	VHA-C	KAA8542063.1 hypothetical protein F0562_023215 [Nyssa sinensis]	Metabolism;Metabolism;Cellular Processes	Global and overview maps;Energy metabolism;Transport and catabolism	ko01100//Metabolic pathways;ko00190//Oxidative phosphorylation;ko04145//Phagosome	K02148;K02148;K02148	GO:0000221//vacuolar proton-transporting V-type ATPase, V1 domain;GO:0000322//storage vacuole;GO:0000323//lytic vacuole;GO:0000324//fungal-type vacuole;GO:0000325//plant-type vacuole;GO:0000329//fungal-type vacuole membrane;GO:0000331//contractile vacuole;GO:0005575//cellular_component;GO:0005622//intracellular anatomical structure;GO:0005737//cytoplasm;GO:0005764//lysosome;GO:0005765//lysosomal …	GO:0000166//nucleotide binding;GO:0003674//molecular_function;GO:0003824//catalytic activity;GO:0005215//transporter activity;GO:0005488//binding;GO:0005524//ATP binding;GO:0008324//cation transmembrane transporter activity;GO:0008553//P-type proton-exporting transporter activity;GO:0015075//ion transmembrane transporter activity;GO:0015078//proton transmembrane transporter activity;GO:0015318//i…	GO:0000003//reproduction;GO:0000902//cell morphogenesis;GO:0006810//transport;GO:0006811//ion transport;GO:0006812//cation transport;GO:0006873//cellular ion homeostasis;GO:0006885//regulation of pH;GO:0007035//vacuolar acidification;GO:0007275//multicellular organism development;GO:0007276//gamete generation;GO:0007292//female gamete generation;GO:0008150//biological_process;GO:0009653//anatomic…	--
Unigene0000448	0	0	0	1.278	0	0.533	0	0	0	0	0	0	--	-	-	-	-	-	-	-	-	--
Unigene0000449	42.188	33.666	39.877	30.608	22.944	27.839	27.786	29.767	29.654	37.316	29.461	36.785	ATI1	KAG8386403.1 hypothetical protein BUALT_Bualt03G0145200 [Buddleja alternifolia]	-	-	-	-	-	-	-	--
Unigene0000450	35.212	35.014	32.803	21.672	25.236	25.612	41.639	35.907	38.899	54.922	51.925	55.649	ATI1	KAG8386403.1 hypothetical protein BUALT_Bualt03G0145200 [Buddleja alternifolia]	-	-	-	-	-	-	-	--
Unigene0000451	0.482	1.112	0.877	3.609	1.364	2.813	0	0	0	1.246	2.068	1.156	LRR-RLK	KZV47497.1 putative LRR receptor-like serine/threonine-protein kinase [Dorcoceras hygrometricum]	-	-	-	-	-	-	-	--
Unigene0000452	7.198	8.454	6.751	5.663	8.436	11.279	5.848	5.849	8.108	11.465	9.151	8.37	HD16	KDO79864.1 hypothetical protein CISIN_1g005420mg [Citrus sinensis]	-	-	-	-	GO:0005575//cellular_component;GO:0005622//intracellular anatomical structure;GO:0005634//nucleus;GO:0005737//cytoplasm;GO:0043226//organelle;GO:0043227//membrane-bounded organelle;GO:0043229//intracellular organelle;GO:0043231//intracellular membrane-bounded organelle	GO:0000166//nucleotide binding;GO:0003674//molecular_function;GO:0003824//catalytic activity;GO:0004672//protein kinase activity;GO:0004674//protein serine/threonine kinase activity;GO:0005488//binding;GO:0005524//ATP binding;GO:0016301//kinase activity;GO:0016740//transferase activity;GO:0016772//transferase activity, transferring phosphorus-containing groups;GO:0016773//phosphotransferase activ…	GO:0006464//cellular protein modification process;GO:0006468//protein phosphorylation;GO:0006793//phosphorus metabolic process;GO:0006796//phosphate-containing compound metabolic process;GO:0006807//nitrogen compound metabolic process;GO:0006810//transport;GO:0006897//endocytosis;GO:0008150//biological_process;GO:0008152//metabolic process;GO:0009987//cellular process;GO:0016192//vesicle-mediated…	--
Unigene0000453	2.904	2.792	2.644	2.175	4.224	0.908	1.491	0.965	2.356	4.38	5.654	4.528	SGO2	PIM98414.1 hypothetical protein CDL12_29107 [Handroanthus impetiginosus]	-	-	-	-	GO:0000775//chromosome, centromeric region;GO:0005575//cellular_component;GO:0005622//intracellular anatomical structure;GO:0005634//nucleus;GO:0005694//chromosome;GO:0043226//organelle;GO:0043227//membrane-bounded organelle;GO:0043228//non-membrane-bounded organelle;GO:0043229//intracellular organelle;GO:0043231//intracellular membrane-bounded organelle;GO:0043232//intracellular non-membrane-bou…	-	GO:0000003//reproduction;GO:0000280//nuclear division;GO:0000819//sister chromatid segregation;GO:0006996//organelle organization;GO:0007049//cell cycle;GO:0007059//chromosome segregation;GO:0007135//meiosis II;GO:0008150//biological_process;GO:0009987//cellular process;GO:0016043//cellular component organization;GO:0022402//cell cycle process;GO:0022414//reproductive process;GO:0045132//meiotic …	--
Unigene0000454	5.753	5.105	6.043	6.85	4.07	5.075	2.084	2.325	2.448	5.148	6.751	5.944	SGO2	PIM98414.1 hypothetical protein CDL12_29107 [Handroanthus impetiginosus]	-	-	-	-	GO:0000775//chromosome, centromeric region;GO:0005575//cellular_component;GO:0005622//intracellular anatomical structure;GO:0005634//nucleus;GO:0005694//chromosome;GO:0043226//organelle;GO:0043227//membrane-bounded organelle;GO:0043228//non-membrane-bounded organelle;GO:0043229//intracellular organelle;GO:0043231//intracellular membrane-bounded organelle;GO:0043232//intracellular non-membrane-bou…	-	GO:0000003//reproduction;GO:0000280//nuclear division;GO:0000819//sister chromatid segregation;GO:0006996//organelle organization;GO:0007049//cell cycle;GO:0007059//chromosome segregation;GO:0007135//meiosis II;GO:0008150//biological_process;GO:0009987//cellular process;GO:0016043//cellular component organization;GO:0022402//cell cycle process;GO:0022414//reproductive process;GO:0045132//meiotic …	--
Unigene0000455	0.319	0.885	0.436	0	0.452	0.133	0.463	0.232	0.424	0.826	1.066	0.307	--	-	-	-	-	-	-	-	-	--
Unigene0000456	0.893	0.618	0	0.446	0.211	0.559	0	0.162	0.395	0.192	0.851	1.285	--	-	-	-	-	-	-	-	-	--
Unigene0000458	7.228	3.835	4.935	3.248	3.75	3.316	7.726	7.334	9.917	4.827	6.547	5.027	--	XP_011074269.1 protein ALP1-like [Sesamum indicum]	-	-	-	-	-	GO:0016788//hydrolase activity, acting on ester bonds	-	--
Unigene0000459	84.757	93.426	89.364	111.234	113.618	108.151	3.281	5.382	4.328	24.97	23.659	29.19	ANTR1	KAH6766045.1 phosphate transporter 4 [Perilla frutescens var. hirtella] [Perilla frutescens]	-	-	-	-	GO:0016021//integral component of membrane	GO:0022857//transmembrane transporter activity	GO:0055085//transmembrane transport	--
Unigene0000460	57.24	57.028	58.075	65.413	55.612	56.054	57.166	46.233	64.781	70.183	67.886	62.293	--	KAG8385046.1 hypothetical protein BUALT_Bualt03G0000700 [Buddleja alternifolia]	-	-	-	-	GO:0005743//mitochondrial inner membrane	GO:0008137//NADH dehydrogenase (ubiquinone) activity	GO:0006120//mitochondrial electron transport, NADH to ubiquinone	--
Unigene0000461	0	0	0	0	0	0	1.001	2.003	0	0	0	0	chiB1	POF21722.1 endochitinase b1 [Quercus suber]	Metabolism;Metabolism	Global and overview maps;Carbohydrate metabolism	ko01100//Metabolic pathways;ko00520//Amino sugar and nucleotide sugar metabolism	K01183;K01183	-	-	GO:0005975//carbohydrate metabolic process	--
Unigene0000462	0	0	0	0	0	0	2.742	2.194	1.005	0	0	0	chiB1	POF21722.1 endochitinase b1 [Quercus suber]	Metabolism;Metabolism	Global and overview maps;Carbohydrate metabolism	ko01100//Metabolic pathways;ko00520//Amino sugar and nucleotide sugar metabolism	K01183;K01183	-	-	GO:0005975//carbohydrate metabolic process	--
Unigene0000463	112.868	110.886	101.241	76.81	87.704	85.344	51.527	61.453	70.696	183.714	193.872	181.542	AAO1	XP_011080521.1 indole-3-acetaldehyde oxidase [Sesamum indicum]	Metabolism;Metabolism;Metabolism	Global and overview maps;Global and overview maps;Metabolism of terpenoids and polyketides	ko01100//Metabolic pathways;ko01110//Biosynthesis of secondary metabolites;ko00906//Carotenoid biosynthesis	K09842;K09842;K09842	-	GO:0004854//xanthine dehydrogenase activity;GO:0009055//electron transfer activity;GO:0016491//oxidoreductase activity;GO:0043546//molybdopterin cofactor binding;GO:0046872//metal ion binding;GO:0051536//iron-sulfur cluster binding	GO:0009115//xanthine catabolic process;GO:0046415//urate metabolic process	--
Unigene0000464	18.344	15.805	16.667	16.33	19.012	15.823	15.835	19.608	19.765	22.2	24.495	24.079	AAO1	XP_011080521.1 indole-3-acetaldehyde oxidase [Sesamum indicum]	Metabolism;Metabolism;Metabolism	Global and overview maps;Global and overview maps;Metabolism of terpenoids and polyketides	ko01100//Metabolic pathways;ko01110//Biosynthesis of secondary metabolites;ko00906//Carotenoid biosynthesis	K09842;K09842;K09842	-	GO:0004854//xanthine dehydrogenase activity;GO:0009055//electron transfer activity;GO:0016491//oxidoreductase activity;GO:0043546//molybdopterin cofactor binding;GO:0046872//metal ion binding;GO:0051536//iron-sulfur cluster binding	GO:0009115//xanthine catabolic process;GO:0046415//urate metabolic process	--
Unigene0000465	0.895	1.149	0.531	0.855	1.284	0.746	2.706	2.453	3.374	1.073	1.15	0.858	AAO3	XP_011080521.1 indole-3-acetaldehyde oxidase [Sesamum indicum]	Metabolism;Metabolism;Metabolism	Global and overview maps;Global and overview maps;Metabolism of terpenoids and polyketides	ko01100//Metabolic pathways;ko01110//Biosynthesis of secondary metabolites;ko00906//Carotenoid biosynthesis	K09842;K09842;K09842	GO:0016021//integral component of membrane	GO:0004854//xanthine dehydrogenase activity;GO:0009055//electron transfer activity;GO:0016491//oxidoreductase activity;GO:0043546//molybdopterin cofactor binding;GO:0046872//metal ion binding;GO:0051536//iron-sulfur cluster binding	GO:0009115//xanthine catabolic process;GO:0046415//urate metabolic process	--
Unigene0000466	2.919	3.442	1.329	3.077	2.601	4.193	1.175	1.293	0.718	4.332	4.793	2.645	--	XP_021763243.1 zinc finger SWIM domain-containing protein 7-like [Chenopodium quinoa]	-	-	-	-	GO:0005575//cellular_component;GO:0005622//intracellular anatomical structure;GO:0005634//nucleus;GO:0032991//protein-containing complex;GO:0043226//organelle;GO:0043227//membrane-bounded organelle;GO:0043229//intracellular organelle;GO:0043231//intracellular membrane-bounded organelle;GO:0097196//Shu complex;GO:1990391//DNA repair complex	GO:0003674//molecular_function;GO:0005488//binding;GO:0008270//zinc ion binding;GO:0043167//ion binding;GO:0043169//cation binding;GO:0046872//metal ion binding;GO:0046914//transition metal ion binding	GO:0000724//double-strand break repair via homologous recombination;GO:0000725//recombinational repair;GO:0006139//nucleobase-containing compound metabolic process;GO:0006259//DNA metabolic process;GO:0006281//DNA repair;GO:0006302//double-strand break repair;GO:0006310//DNA recombination;GO:0006725//cellular aromatic compound metabolic process;GO:0006807//nitrogen compound metabolic process;GO:0…	--
Unigene0000467	1.99	0	0	0	0	0	1.923	0	0	0	0	0	--	-	-	-	-	-	-	-	-	--
Unigene0000469	0	0	0	1.091	0	0.456	0.396	0	0	0	0.521	1.573	--	-	-	-	-	-	-	-	-	--
Unigene0000470	0	0	0	0.647	0.204	0.36	2.818	3.132	3.825	0.372	0	0	--	-	-	-	-	-	-	-	-	--
Unigene0000472	1.011	1.865	0.46	1.009	0.477	1.686	4.394	1.465	2.236	0	0	0.485	--	KAG6382957.1 hypothetical protein SASPL_157310 [Salvia splendens]	-	-	-	-	-	GO:0005515//protein binding	-	--
Unigene0000473	40.822	35.73	37.548	40.769	38.379	43.758	5.49	4.88	7.45	15.594	15.115	15.477	dnaJ	XP_011083406.1 dnaJ homolog subfamily C member 8-like [Sesamum indicum]	-	-	-	-	GO:0005575//cellular_component;GO:0005622//intracellular anatomical structure;GO:0005737//cytoplasm	GO:0000166//nucleotide binding;GO:0003674//molecular_function;GO:0005488//binding;GO:0005515//protein binding;GO:0005524//ATP binding;GO:0017076//purine nucleotide binding;GO:0030554//adenyl nucleotide binding;GO:0031072//heat shock protein binding;GO:0032553//ribonucleotide binding;GO:0032555//purine ribonucleotide binding;GO:0032559//adenyl ribonucleotide binding;GO:0035639//purine ribonucleosi…	GO:0006139//nucleobase-containing compound metabolic process;GO:0006259//DNA metabolic process;GO:0006260//DNA replication;GO:0006457//protein folding;GO:0006725//cellular aromatic compound metabolic process;GO:0006807//nitrogen compound metabolic process;GO:0006950//response to stress;GO:0008150//biological_process;GO:0008152//metabolic process;GO:0009058//biosynthetic process;GO:0009059//macrom…	--
Unigene0000474	15.439	15.106	13.438	18.06	19.656	16.454	5.853	8.185	9.648	21.804	25.968	24.036	MOR1	XP_011096260.1 protein MOR1 isoform X1 [Sesamum indicum]	-	-	-	-	GO:0000228//nuclear chromosome;GO:0000775//chromosome, centromeric region;GO:0000776//kinetochore;GO:0000779//condensed chromosome, centromeric region;GO:0000793//condensed chromosome;GO:0000794//condensed nuclear chromosome;GO:0000922//spindle pole;GO:0005575//cellular_component;GO:0005622//intracellular anatomical structure;GO:0005634//nucleus;GO:0005694//chromosome;GO:0005730//nucleolus;GO:000…	GO:0003674//molecular_function;GO:0004674//protein serine/threonine kinase activity;GO:0005198//structural molecule activity;GO:0005200//structural constituent of cytoskeleton;GO:0005488//binding;GO:0005515//protein binding;GO:0008017//microtubule binding;GO:0008092//cytoskeletal protein binding;GO:0015631//tubulin binding;GO:0043021//ribonucleoprotein complex binding;GO:0044877//protein-containi…	GO:0000003//reproduction;GO:0000022//mitotic spindle elongation;GO:0000070//mitotic sister chromatid segregation;GO:0000086//G2/M transition of mitotic cell cycle;GO:0000132//establishment of mitotic spindle orientation;GO:0000226//microtubule cytoskeleton organization;GO:0000278//mitotic cell cycle;GO:0000280//nuclear division;GO:0000281//mitotic cytokinesis;GO:0000578//embryonic axis specificat…	--
Unigene0000475	14.464	13.348	12.263	13.633	13.389	12.29	18.278	27.387	34.167	10.594	10.43	10.321	PSI1	KAG8377930.1 hypothetical protein BUALT_Bualt08G0084900 [Buddleja alternifolia]	-	-	-	-	-	-	GO:0045927//positive regulation of growth	--
Unigene0000476	28.685	38.657	26.115	43.199	45.962	51.267	8.909	5.61	1.612	6.278	4.776	5.242	GLSF	ESR34348.1 hypothetical protein CICLE_v10004137mg [Citrus clementina]	Metabolism;Metabolism	Carbohydrate metabolism;Energy metabolism	ko00630//Glyoxylate and dicarboxylate metabolism;ko00910//Nitrogen metabolism	K00284;K00284	GO:0005575//cellular_component;GO:0005622//intracellular anatomical structure;GO:0005737//cytoplasm;GO:0009507//chloroplast;GO:0009526//plastid envelope;GO:0009532//plastid stroma;GO:0009536//plastid;GO:0009570//chloroplast stroma;GO:0009941//chloroplast envelope;GO:0031967//organelle envelope;GO:0031975//envelope;GO:0043226//organelle;GO:0043227//membrane-bounded organelle;GO:0043229//intracellu…	GO:0003674//molecular_function;GO:0003824//catalytic activity;GO:0005488//binding;GO:0005515//protein binding;GO:0015930//glutamate synthase activity;GO:0016041//glutamate synthase (ferredoxin) activity;GO:0016491//oxidoreductase activity;GO:0016638//oxidoreductase activity, acting on the CH-NH2 group of donors;GO:0016643//oxidoreductase activity, acting on the CH-NH2 group of donors, iron-sulfur…	GO:0001505//regulation of neurotransmitter levels;GO:0006082//organic acid metabolic process;GO:0006520//cellular amino acid metabolic process;GO:0006536//glutamate metabolic process;GO:0006537//glutamate biosynthetic process;GO:0006541//glutamine metabolic process;GO:0006807//nitrogen compound metabolic process;GO:0008150//biological_process;GO:0008152//metabolic process;GO:0008652//cellular ami…	--
Unigene0000477	1.492	4.132	4.076	0	2.347	2.49	3.605	3.245	3.963	3.858	0.474	1.909	TRS130	KAG9145490.1 hypothetical protein Leryth_019831 [Lithospermum erythrorhizon]	-	-	-	-	-	-	-	--
Unigene0000478	1774.52	1700.53	1813.16	2926.39	2835.39	2827.78	47.38	47.228	45.265	549.624	556.343	527.677	PSAG	XP_011095644.1 photosystem I reaction center subunit V, chloroplastic [Sesamum indicum]	Metabolism;Metabolism	Global and overview maps;Energy metabolism	ko01100//Metabolic pathways;ko00195//Photosynthesis	K08905;K08905	GO:0005575//cellular_component;GO:0005622//intracellular anatomical structure;GO:0005737//cytoplasm;GO:0009507//chloroplast;GO:0009521//photosystem;GO:0009522//photosystem I;GO:0009526//plastid envelope;GO:0009534//chloroplast thylakoid;GO:0009535//chloroplast thylakoid membrane;GO:0009536//plastid;GO:0009579//thylakoid;GO:0009941//chloroplast envelope;GO:0016020//membrane;GO:0016021//integral co…	-	GO:0006091//generation of precursor metabolites and energy;GO:0006139//nucleobase-containing compound metabolic process;GO:0006725//cellular aromatic compound metabolic process;GO:0006739//NADP metabolic process;GO:0006740//NADPH regeneration;GO:0006753//nucleoside phosphate metabolic process;GO:0006793//phosphorus metabolic process;GO:0006796//phosphate-containing compound metabolic process;GO:0…	--
Unigene0000479	87.342	79.241	89.121	156.97	162.409	155.725	9.938	7.187	8.217	26.724	23.537	26.515	PSAG	GFP94793.1 photosystem i reaction center subunit v chloroplastic [Phtheirospermum japonicum]	Metabolism;Metabolism	Global and overview maps;Energy metabolism	ko01100//Metabolic pathways;ko00195//Photosynthesis	K08905;K08905	GO:0005575//cellular_component;GO:0005622//intracellular anatomical structure;GO:0005737//cytoplasm;GO:0009507//chloroplast;GO:0009521//photosystem;GO:0009522//photosystem I;GO:0009526//plastid envelope;GO:0009534//chloroplast thylakoid;GO:0009535//chloroplast thylakoid membrane;GO:0009536//plastid;GO:0009579//thylakoid;GO:0009941//chloroplast envelope;GO:0016020//membrane;GO:0016021//integral co…	-	GO:0006091//generation of precursor metabolites and energy;GO:0006139//nucleobase-containing compound metabolic process;GO:0006725//cellular aromatic compound metabolic process;GO:0006739//NADP metabolic process;GO:0006740//NADPH regeneration;GO:0006753//nucleoside phosphate metabolic process;GO:0006793//phosphorus metabolic process;GO:0006796//phosphate-containing compound metabolic process;GO:0…	--
Unigene0000480	1.069	0.592	1.46	0.213	0	0.178	0.155	0.077	0.378	2.487	4.79	2.256	--	-	-	-	-	-	-	-	-	--
Unigene0000481	0.355	0	0	0	0.335	0.888	0.257	0.257	0	0	0	0	--	-	-	-	-	-	-	-	-	--
Unigene0000482	3.199	6.018	3.585	4.178	2.902	2.258	3.388	2.764	3.703	4.559	5.632	6.729	LECRK81	KAG8376529.1 hypothetical protein BUALT_Bualt09G0072900 [Buddleja alternifolia]	-	-	-	-	-	GO:0030246//carbohydrate binding	GO:0044781//bacterial-type flagellum organization	--
Unigene0000483	6.323	6.828	6.505	5.999	8.71	7.542	6.186	4.4	3.638	11.061	12.24	11.405	LECRK81	XP_011094691.1 L-type lectin-domain containing receptor kinase VIII.1 [Sesamum indicum]	-	-	-	-	-	GO:0004672//protein kinase activity;GO:0005524//ATP binding;GO:0030246//carbohydrate binding	GO:0006468//protein phosphorylation	--
Unigene0000484	1.198	0.553	0.818	1.496	0.565	2.749	6.296	2.389	1.856	1.291	2.857	2.012	LECRK81	KAG8376529.1 hypothetical protein BUALT_Bualt09G0072900 [Buddleja alternifolia]	-	-	-	-	-	GO:0004672//protein kinase activity;GO:0005524//ATP binding;GO:0030246//carbohydrate binding	GO:0006468//protein phosphorylation	--
Unigene0000485	0.789	2.427	1.915	1.838	0.496	0.658	4.192	1.334	2.56	3.399	2.006	0.757	LECRK81	KAG8374249.1 hypothetical protein BUALT_Bualt11G0111700 [Buddleja alternifolia]	-	-	-	-	-	GO:0004672//protein kinase activity;GO:0005524//ATP binding;GO:0030246//carbohydrate binding	GO:0006468//protein phosphorylation	--
Unigene0000486	3.281	2.397	1.369	1.365	1.032	1.14	4.161	3.864	4.114	7.657	6.909	6.427	ALS3	XP_011077408.1 protein ALUMINUM SENSITIVE 3 [Sesamum indicum]	-	-	-	-	-	GO:0046983//protein dimerization activity	-	--
Unigene0000488	24.961	26.383	28.649	38.033	40.053	39.236	7.035	8.659	7.837	27.852	28.582	27.428	ALS3	XP_012835851.1 PREDICTED: protein ALUMINUM SENSITIVE 3 [Erythranthe guttata]	-	-	-	-	-	GO:0046983//protein dimerization activity	-	--
Unigene0000489	2.568	4.212	3.376	1.14	3.499	0.714	3.308	2.688	4.04	5.162	5.713	4.927	--	-	-	-	-	-	-	-	-	--
Unigene0000490	4.022	0.571	5.633	2.163	4.378	3.87	4.26	8.52	17.526	7.465	15.635	6.827	--	PNT53843.2 hypothetical protein POPTR_001G107400 [Populus trichocarpa]	-	-	-	-	-	-	-	--
Unigene0000491	35.643	37.842	35.609	56.388	41.363	47.354	39.546	37.035	43.555	62.787	69.779	54.774	--	XP_043625003.1 uncharacterized protein DDB_G0286299 [Erigeron canadensis]	-	-	-	-	-	-	-	--
Unigene0000492	64.93	77.855	78.887	33.565	31.059	43.286	33.137	44.74	62.329	134.953	126.879	137.749	--	XP_043625003.1 uncharacterized protein DDB_G0286299 [Erigeron canadensis]	-	-	-	-	-	-	-	--
Unigene0000493	27.258	25.316	24.085	25.639	26.289	23.948	14.969	18.937	21.186	28.093	28.829	29.152	NUA	AMP82938.1 nuclear-pore anchor protein [Catalpa bungei]	Genetic Information Processing	Translation	ko03013//Nucleocytoplasmic transport	K09291	GO:0005575//cellular_component;GO:0005622//intracellular anatomical structure;GO:0005634//nucleus;GO:0005635//nuclear envelope;GO:0005643//nuclear pore;GO:0005730//nucleolus;GO:0005737//cytoplasm;GO:0005829//cytosol;GO:0005911//cell-cell junction;GO:0009506//plasmodesma;GO:0009507//chloroplast;GO:0009536//plastid;GO:0012505//endomembrane system;GO:0016020//membrane;GO:0030054//cell junction;GO:00…	GO:0005524//ATP binding	GO:0000003//reproduction;GO:0000075//cell cycle checkpoint signaling;GO:0000278//mitotic cell cycle;GO:0003006//developmental process involved in reproduction;GO:0006403//RNA localization;GO:0006405//RNA export from nucleus;GO:0006406//mRNA export from nucleus;GO:0006606//protein import into nucleus;GO:0006611//protein export from nucleus;GO:0006810//transport;GO:0006886//intracellular protein tr…	--
Unigene0000494	20.885	21.541	17.895	17.422	15.994	18.444	19.587	14.246	21.966	27.525	36.081	30.173	--	OVA15206.1 Tetratricopeptide [Macleaya cordata]	Genetic Information Processing	Translation	ko03013//Nucleocytoplasmic transport	K09291	GO:0005575//cellular_component;GO:0005622//intracellular anatomical structure;GO:0005634//nucleus;GO:0005635//nuclear envelope;GO:0005643//nuclear pore;GO:0005730//nucleolus;GO:0005737//cytoplasm;GO:0005829//cytosol;GO:0005911//cell-cell junction;GO:0009506//plasmodesma;GO:0009507//chloroplast;GO:0009536//plastid;GO:0012505//endomembrane system;GO:0016020//membrane;GO:0030054//cell junction;GO:00…	GO:0008134//transcription factor binding;GO:0042803//protein homodimerization activity;GO:0070840//dynein complex binding	GO:0000003//reproduction;GO:0000075//cell cycle checkpoint signaling;GO:0000278//mitotic cell cycle;GO:0003006//developmental process involved in reproduction;GO:0006403//RNA localization;GO:0006405//RNA export from nucleus;GO:0006406//mRNA export from nucleus;GO:0006606//protein import into nucleus;GO:0006611//protein export from nucleus;GO:0006810//transport;GO:0006886//intracellular protein tr…	--
Unigene0000495	6.135	7.206	7.109	5.57	6.84	8.373	12.934	11.318	14.316	8.651	8.509	8.026	--	PIN10207.1 hypothetical protein CDL12_17201 [Handroanthus impetiginosus]	Genetic Information Processing	Translation	ko03013//Nucleocytoplasmic transport	K09291	GO:0005575//cellular_component;GO:0005622//intracellular anatomical structure;GO:0005634//nucleus;GO:0005635//nuclear envelope;GO:0005643//nuclear pore;GO:0005730//nucleolus;GO:0005737//cytoplasm;GO:0005829//cytosol;GO:0005911//cell-cell junction;GO:0009506//plasmodesma;GO:0009507//chloroplast;GO:0009536//plastid;GO:0012505//endomembrane system;GO:0016020//membrane;GO:0030054//cell junction;GO:00…	GO:0005524//ATP binding	GO:0000003//reproduction;GO:0000075//cell cycle checkpoint signaling;GO:0000278//mitotic cell cycle;GO:0003006//developmental process involved in reproduction;GO:0006403//RNA localization;GO:0006405//RNA export from nucleus;GO:0006406//mRNA export from nucleus;GO:0006606//protein import into nucleus;GO:0006611//protein export from nucleus;GO:0006810//transport;GO:0006886//intracellular protein tr…	--
Unigene0000496	17.819	17.59	18.484	16.353	19.632	19.788	17.836	21.751	24.253	31.518	33.04	31.686	RGA4	EYU23273.1 hypothetical protein MIMGU_mgv1a000607mg [Erythranthe guttata]	-	-	-	-	-	GO:0005096//GTPase activator activity;GO:0005515//protein binding;GO:0008270//zinc ion binding;GO:0043531//ADP binding	-	--
Unigene0000497	0.771	0.356	0.702	1.926	0.728	0.322	1.118	0.559	1.024	0.332	1.103	0.37	--	-	-	-	-	-	-	-	-	--
Unigene0000498	18.81	21.818	13.354	17.752	17.909	18.423	7.254	9.506	14.664	23.645	24.848	26.656	AGD14	XP_011078363.1 probable ADP-ribosylation factor GTPase-activating protein AGD14 isoform X2 [Sesamum indicum]	-	-	-	-	-	GO:0003674//molecular_function;GO:0005096//GTPase activator activity;GO:0005488//binding;GO:0008047//enzyme activator activity;GO:0008270//zinc ion binding;GO:0030234//enzyme regulator activity;GO:0030695//GTPase regulator activity;GO:0043167//ion binding;GO:0043169//cation binding;GO:0046872//metal ion binding;GO:0060589//nucleoside-triphosphatase regulator activity;GO:0098772//molecular functio…	GO:0008150//biological_process;GO:0043085//positive regulation of catalytic activity;GO:0043087//regulation of GTPase activity;GO:0043547//positive regulation of GTPase activity;GO:0044093//positive regulation of molecular function;GO:0050790//regulation of catalytic activity;GO:0051336//regulation of hydrolase activity;GO:0051345//positive regulation of hydrolase activity;GO:0065007//biological …	--
Unigene0000499	3.861	4.676	3.734	0	0	0	0	0	0	0	0	0	--	-	-	-	-	-	-	-	-	--
Unigene0000500	15.687	14.159	18.676	11.707	9.27	8.627	4.872	4.123	1.678	12.775	17.095	13.562	VQ11	PIN14358.1 hypothetical protein CDL12_13020 [Handroanthus impetiginosus]	-	-	-	-	GO:0005575//cellular_component;GO:0005622//intracellular anatomical structure;GO:0005634//nucleus;GO:0043226//organelle;GO:0043227//membrane-bounded organelle;GO:0043229//intracellular organelle;GO:0043231//intracellular membrane-bounded organelle	-	-	--
Unigene0000501	0.535	0	1.95	0	0	0	0	0	0	0	0	0	--	-	-	-	-	-	-	-	-	--
Unigene0000502	26.133	23.06	28.306	8.001	9.178	10.659	9.953	8.71	7.429	19.889	17.643	16.47	VQ11	KAG8379795.1 hypothetical protein BUALT_Bualt07G0126500 [Buddleja alternifolia]	-	-	-	-	GO:0005575//cellular_component;GO:0005622//intracellular anatomical structure;GO:0005634//nucleus;GO:0043226//organelle;GO:0043227//membrane-bounded organelle;GO:0043229//intracellular organelle;GO:0043231//intracellular membrane-bounded organelle	-	-	--
Unigene0000503	3.436	2.48	2.926	2.933	3.843	3.906	4.619	4.438	5.052	2.077	1.717	2.153	CRK25	XP_012834121.1 PREDICTED: putative receptor-like protein kinase At5g39000 [Erythranthe guttata]	-	-	-	-	-	GO:0004672//protein kinase activity;GO:0005524//ATP binding	GO:0006468//protein phosphorylation	--
Unigene0000504	2.68	0.707	0	0	0.722	0.639	0	0	0.339	0.66	1.825	1.102	--	-	-	-	-	-	-	-	-	--
Unigene0000505	5.062	2.336	2.448	7.741	8.953	5.673	6.305	8.254	6.72	7.088	3.62	5.767	--	-	-	-	-	-	-	-	-	--
Unigene0000506	0.76	0	1.384	0.949	2.51	2.061	0.138	0.551	0	0.164	0.544	1.459	--	-	-	-	-	-	-	-	-	--
Unigene0000507	2.211	1.943	2.396	1.472	1.39	2.283	1.144	0.61	0.373	2.449	1.606	2.323	WBC30	PIN07861.1 Transporter, ABC superfamily (Breast cancer resistance protein) [Handroanthus impetiginosus]	-	-	-	-	GO:0005575//cellular_component;GO:0005886//plasma membrane;GO:0005887//integral component of plasma membrane;GO:0005911//cell-cell junction;GO:0009380//excinuclease repair complex;GO:0009506//plasmodesma;GO:0009898//cytoplasmic side of plasma membrane;GO:0016020//membrane;GO:0016021//integral component of membrane;GO:0030054//cell junction;GO:0031224//intrinsic component of membrane;GO:0043190//A…	GO:0000166//nucleotide binding;GO:0003674//molecular_function;GO:0003824//catalytic activity;GO:0005215//transporter activity;GO:0005319//lipid transporter activity;GO:0005488//binding;GO:0005524//ATP binding;GO:0009381//excinuclease ABC activity;GO:0015220//choline transmembrane transporter activity;GO:0015221//lipopolysaccharide transmembrane transporter activity;GO:0015399//primary active tran…	GO:0000910//cytokinesis;GO:0006289//nucleotide-excision repair;GO:0006810//transport;GO:0006817//phosphate ion transport;GO:0006824//cobalt ion transport;GO:0006869//lipid transport;GO:0007601//visual perception;GO:0008150//biological_process;GO:0008272//sulfate transport;GO:0015675//nickel cation transport;GO:0015689//molybdate ion transport;GO:0015706//nitrate transport;GO:0015716//organic phos…	--
Unigene0000508	1.599	2.172	1.374	1.286	1.634	2.185	0.837	0.611	0.275	1.11	1.228	1.022	WBC30	PIN07861.1 Transporter, ABC superfamily (Breast cancer resistance protein) [Handroanthus impetiginosus]	-	-	-	-	GO:0005575//cellular_component;GO:0005886//plasma membrane;GO:0005887//integral component of plasma membrane;GO:0005911//cell-cell junction;GO:0009380//excinuclease repair complex;GO:0009506//plasmodesma;GO:0009898//cytoplasmic side of plasma membrane;GO:0016020//membrane;GO:0016021//integral component of membrane;GO:0030054//cell junction;GO:0031224//intrinsic component of membrane;GO:0043190//A…	GO:0000166//nucleotide binding;GO:0003674//molecular_function;GO:0003824//catalytic activity;GO:0003924//GTPase activity;GO:0005215//transporter activity;GO:0005260//intracellularly ATP-gated chloride channel activity;GO:0005319//lipid transporter activity;GO:0005488//binding;GO:0005524//ATP binding;GO:0005525//GTP binding;GO:0009381//excinuclease ABC activity;GO:0015220//choline transmembrane tr…	GO:0000910//cytokinesis;GO:0006289//nucleotide-excision repair;GO:0006810//transport;GO:0006817//phosphate ion transport;GO:0006824//cobalt ion transport;GO:0006855//xenobiotic transmembrane transport;GO:0006869//lipid transport;GO:0007601//visual perception;GO:0008150//biological_process;GO:0008272//sulfate transport;GO:0015675//nickel cation transport;GO:0015689//molybdate ion transport;GO:0015…	--
Unigene0000509	8.067	7.931	6.912	5.266	6.218	5.805	4.662	5.197	5.88	13.403	14.128	13.304	GCP3	EYU39957.1 hypothetical protein MIMGU_mgv1a001233mg [Erythranthe guttata]	-	-	-	-	GO:0000922//spindle pole;GO:0000923//equatorial microtubule organizing center;GO:0000930//gamma-tubulin complex;GO:0005575//cellular_component;GO:0005622//intracellular anatomical structure;GO:0005634//nucleus;GO:0005635//nuclear envelope;GO:0005737//cytoplasm;GO:0005813//centrosome;GO:0005814//centriole;GO:0005815//microtubule organizing center;GO:0005816//spindle pole body;GO:0005819//spindle;G…	GO:0003674//molecular_function;GO:0005198//structural molecule activity;GO:0005200//structural constituent of cytoskeleton;GO:0005488//binding;GO:0005515//protein binding;GO:0008017//microtubule binding;GO:0008092//cytoskeletal protein binding;GO:0015631//tubulin binding;GO:0043015//gamma-tubulin binding	GO:0000003//reproduction;GO:0000212//meiotic spindle organization;GO:0000226//microtubule cytoskeleton organization;GO:0000278//mitotic cell cycle;GO:0000280//nuclear division;GO:0006996//organelle organization;GO:0007010//cytoskeleton organization;GO:0007017//microtubule-based process;GO:0007020//microtubule nucleation;GO:0007049//cell cycle;GO:0007051//spindle organization;GO:0007052//mitotic s…	--
Unigene0000510	16.883	15.155	16.992	15.346	18.79	17.272	31.687	34.797	32.632	47.567	49.177	47.898	BC10	KAH6772997.1 Core-2/I-branching beta-1 [Perilla frutescens var. frutescens] [Perilla frutescens]	-	-	-	-	GO:0016020//membrane	GO:0016757//glycosyltransferase activity	-	--
Unigene0000511	0	0	0	0	0	1.687	0	0	0	0.581	0	0	--	-	-	-	-	-	-	-	-	--
Unigene0000512	6.874	6.11	6.166	6.915	9.346	7.377	2.198	2.711	3.758	3.179	2.699	4.219	mutS2	XP_011075908.1 uncharacterized protein LOC105160289 [Sesamum indicum]	-	-	-	-	-	GO:0005524//ATP binding;GO:0030983//mismatched DNA binding	GO:0006259//DNA metabolic process;GO:0006298//mismatch repair	--
Unigene0000513	4.402	4.062	6.247	1.81	1.588	1.188	0	0.375	0.229	2.343	3.457	2.484	--	XP_011099336.1 uncharacterized protein LOC105177785 [Sesamum indicum]	-	-	-	-	GO:0016021//integral component of membrane	-	-	--
Unigene0000514	13.237	13.6	12.091	14.277	13.861	12.696	9.817	10.873	12.068	22.661	19.059	20.743	PARP1	KAG8389232.1 hypothetical protein BUALT_Bualt02G0207400 [Buddleja alternifolia]	Genetic Information Processing	Replication and repair	ko03410//Base excision repair	K24070	GO:0005575//cellular_component;GO:0005622//intracellular anatomical structure;GO:0005634//nucleus;GO:0005737//cytoplasm;GO:0043226//organelle;GO:0043227//membrane-bounded organelle;GO:0043229//intracellular organelle;GO:0043231//intracellular membrane-bounded organelle	GO:0000166//nucleotide binding;GO:0003674//molecular_function;GO:0003676//nucleic acid binding;GO:0003677//DNA binding;GO:0003824//catalytic activity;GO:0003909//DNA ligase activity;GO:0003910//DNA ligase (ATP) activity;GO:0003950//NAD+ ADP-ribosyltransferase activity;GO:0005488//binding;GO:0008270//zinc ion binding;GO:0016740//transferase activity;GO:0016757//glycosyltransferase activity;GO:0016…	GO:0001101//response to acid chemical;GO:0006139//nucleobase-containing compound metabolic process;GO:0006259//DNA metabolic process;GO:0006260//DNA replication;GO:0006261//DNA-dependent DNA replication;GO:0006266//DNA ligation;GO:0006271//DNA strand elongation involved in DNA replication;GO:0006273//lagging strand elongation;GO:0006281//DNA repair;GO:0006464//cellular protein modification proces…	--
Unigene0000516	1.694	0.521	0.514	2.537	0.266	1.177	0.409	0.205	0.25	1.216	0.538	0.542	RPI3	KAG9130258.1 hypothetical protein Leryth_004236 [Lithospermum erythrorhizon]	Metabolism;Metabolism;Metabolism;Metabolism;Metabolism;Metabolism	Global and overview maps;Global and overview maps;Global and overview maps;Global and overview maps;Energy metabolism;Carbohydrate metabolism	ko01100//Metabolic pathways;ko01110//Biosynthesis of secondary metabolites;ko01200//Carbon metabolism;ko01230//Biosynthesis of amino acids;ko00710//Carbon fixation in photosynthetic organisms;ko00030//Pentose phosphate pathway	K01807;K01807;K01807;K01807;K01807;K01807	GO:0005575//cellular_component;GO:0005622//intracellular anatomical structure;GO:0005737//cytoplasm;GO:0009507//chloroplast;GO:0009526//plastid envelope;GO:0009532//plastid stroma;GO:0009534//chloroplast thylakoid;GO:0009535//chloroplast thylakoid membrane;GO:0009536//plastid;GO:0009570//chloroplast stroma;GO:0009579//thylakoid;GO:0009941//chloroplast envelope;GO:0016020//membrane;GO:0031967//org…	GO:0003674//molecular_function;GO:0003824//catalytic activity;GO:0004751//ribose-5-phosphate isomerase activity;GO:0016853//isomerase activity;GO:0016860//intramolecular oxidoreductase activity;GO:0016861//intramolecular oxidoreductase activity, interconverting aldoses and ketoses	GO:0005975//carbohydrate metabolic process;GO:0006081//cellular aldehyde metabolic process;GO:0006098//pentose-phosphate shunt;GO:0006139//nucleobase-containing compound metabolic process;GO:0006725//cellular aromatic compound metabolic process;GO:0006739//NADP metabolic process;GO:0006753//nucleoside phosphate metabolic process;GO:0006793//phosphorus metabolic process;GO:0006796//phosphate-conta…	--
Unigene0000517	0	0	0	0	0.357	0.947	0	1.371	1.34	0	0	0	--	-	-	-	-	-	-	-	-	--
Unigene0000518	0	0.692	0	0.749	0	0.625	1.63	0	1.991	0.646	1.43	0.719	RRP5	PIN07797.1 rRNA processing protein Rrp5 [Handroanthus impetiginosus]	-	-	-	-	GO:0005575//cellular_component;GO:0005622//intracellular anatomical structure;GO:0005634//nucleus;GO:0005654//nucleoplasm;GO:0005730//nucleolus;GO:0005737//cytoplasm;GO:0005829//cytosol;GO:0005886//plasma membrane;GO:0016020//membrane;GO:0030684//preribosome;GO:0030686//90S preribosome;GO:0031974//membrane-enclosed lumen;GO:0031981//nuclear lumen;GO:0032040//small-subunit processome;GO:0032991//p…	GO:0003674//molecular_function;GO:0003676//nucleic acid binding;GO:0003723//RNA binding;GO:0003727//single-stranded RNA binding;GO:0003729//mRNA binding;GO:0005488//binding;GO:0005515//protein binding;GO:0008134//transcription factor binding;GO:0008187//poly-pyrimidine tract binding;GO:0008266//poly(U) RNA binding;GO:0019843//rRNA binding;GO:0030515//snoRNA binding;GO:0034511//U3 snoRNA binding;G…	GO:0000027//ribosomal large subunit assembly;GO:0000028//ribosomal small subunit assembly;GO:0000447//endonucleolytic cleavage in ITS1 to separate SSU-rRNA from 5.8S rRNA and LSU-rRNA from tricistronic rRNA transcript (SSU-rRNA, 5.8S rRNA, LSU-rRNA);GO:0000460//maturation of 5.8S rRNA;GO:0000462//maturation of SSU-rRNA from tricistronic rRNA transcript (SSU-rRNA, 5.8S rRNA, LSU-rRNA);GO:0000463//…	--
Unigene0000519	2.059	1.41	2.66	1.592	1.316	0.72	4.476	4.765	4.879	5.837	6.586	6.308	RE2	RVW33283.1 Retrovirus-related Pol polyprotein from transposon RE1 [Vitis vinifera]	-	-	-	-	-	GO:0003676//nucleic acid binding;GO:0008270//zinc ion binding	-	--
Unigene0000520	18.742	15.409	16.132	0.34	0.321	0.284	424.756	264.512	177.055	44.634	45.166	54.598	ARPN	KAG6652990.1 hypothetical protein CIPAW_05G043200 [Carya illinoinensis]	-	-	-	-	-	GO:0009055//electron transfer activity	-	--
Unigene0000521	3.655	3.626	3.827	2.373	3.103	1.448	3.841	3.046	6.309	4.803	2.875	2.805	--	KAG8368759.1 hypothetical protein BUALT_Bualt15G0079300 [Buddleja alternifolia]	-	-	-	-	-	-	-	--
Unigene0000523	1.043	1.444	0.475	1.042	2.461	1.74	0	0.756	0.923	0.449	0.497	0	--	-	-	-	-	-	-	-	-	--
Unigene0000524	0	0.814	0	0	0.832	0.491	1.705	0	0.26	0.253	0.561	2.822	--	-	-	-	-	-	-	-	-	--
Unigene0000525	4.799	3.691	5.826	7.19	4.528	3.336	0.87	1.16	0	3.791	1.907	2.686	--	-	-	-	-	-	-	-	-	--
Unigene0000526	0.829	1.021	1.259	1.381	0.522	0.692	1.002	0	0.245	0.238	0.791	0.53	--	GFQ06637.1 nac transcription factor 25 [Phtheirospermum japonicum]	-	-	-	-	GO:0005575//cellular_component;GO:0005622//intracellular anatomical structure;GO:0005634//nucleus;GO:0043226//organelle;GO:0043227//membrane-bounded organelle;GO:0043229//intracellular organelle;GO:0043231//intracellular membrane-bounded organelle	GO:0003674//molecular_function;GO:0003676//nucleic acid binding;GO:0003677//DNA binding;GO:0005488//binding;GO:0097159//organic cyclic compound binding;GO:1901363//heterocyclic compound binding	GO:0006139//nucleobase-containing compound metabolic process;GO:0006351//transcription, DNA-templated;GO:0006355//regulation of transcription, DNA-templated;GO:0006725//cellular aromatic compound metabolic process;GO:0006807//nitrogen compound metabolic process;GO:0008150//biological_process;GO:0008152//metabolic process;GO:0009058//biosynthetic process;GO:0009059//macromolecule biosynthetic proc…	NAC
Unigene0000527	2.417	2.348	1.853	8.004	9.721	7.427	0.277	0.83	1.351	1.864	3.397	1.831	--	-	-	-	-	-	-	-	-	--
Unigene0000530	12.282	11.91	14.666	7.911	8.648	8.611	2.773	4.838	7.169	10.43	9.59	8.283	--	RVW81690.1 Copia protein [Vitis vinifera]	-	-	-	-	-	-	GO:0015074//DNA integration	--
Unigene0000531	19.122	18.371	19.441	31.99	31.527	27.621	29.027	26.713	24.027	22.04	24.791	21.876	ZFWD1	GER34979.1 transducin/WD40 repeat-like superfamily protein [Striga asiatica]	-	-	-	-	-	GO:0003674//molecular_function;GO:0003676//nucleic acid binding;GO:0003677//DNA binding;GO:0005488//binding;GO:0005515//protein binding;GO:0043167//ion binding;GO:0043169//cation binding;GO:0046872//metal ion binding;GO:0097159//organic cyclic compound binding;GO:1901363//heterocyclic compound binding	-	SAP
Unigene0000532	10.941	8.746	11.293	13.235	11.266	12.724	9.883	9.381	7.024	14.938	15.649	14.858	ZFWD1	PIN26803.1 Cdc4 and related F-box and WD-40 protein [Handroanthus impetiginosus]	-	-	-	-	-	GO:0003674//molecular_function;GO:0003676//nucleic acid binding;GO:0003677//DNA binding;GO:0005488//binding;GO:0005515//protein binding;GO:0043167//ion binding;GO:0043169//cation binding;GO:0046872//metal ion binding;GO:0097159//organic cyclic compound binding;GO:1901363//heterocyclic compound binding	-	--
Unigene0000533	2.539	3.33	1.825	8.142	6.052	7.691	1.937	1.937	2.839	2.534	1.657	2.949	RABG3A	XP_011100905.1 ras-related protein Rab7 [Sesamum indicum]	Cellular Processes;Cellular Processes	Transport and catabolism;Transport and catabolism	ko04144//Endocytosis;ko04145//Phagosome	K07897;K07897	GO:0005575//cellular_component;GO:0005737//cytoplasm;GO:0005886//plasma membrane;GO:0016020//membrane;GO:0071944//cell periphery	GO:0000166//nucleotide binding;GO:0001882//nucleoside binding;GO:0001883//purine nucleoside binding;GO:0003674//molecular_function;GO:0003743//translation initiation factor activity;GO:0003824//catalytic activity;GO:0003924//GTPase activity;GO:0005488//binding;GO:0005525//GTP binding;GO:0016462//pyrophosphatase activity;GO:0016787//hydrolase activity;GO:0016817//hydrolase activity, acting on acid…	GO:0006413//translational initiation;GO:0006810//transport;GO:0008104//protein localization;GO:0008150//biological_process;GO:0015031//protein transport;GO:0015833//peptide transport;GO:0033036//macromolecule localization;GO:0042254//ribosome biogenesis;GO:0042886//amide transport;GO:0045184//establishment of protein localization;GO:0051179//localization;GO:0051234//establishment of localization;…	--
Unigene0000534	0	0.413	0	0	0.845	0.373	1.947	0	0	0	0.854	0	RABG2	KAH7520734.1 hypothetical protein FEM48_Zijuj08G0176700 [Ziziphus jujuba var. spinosa] [Ziziphus jujuba]	Cellular Processes;Cellular Processes	Transport and catabolism;Transport and catabolism	ko04144//Endocytosis;ko04145//Phagosome	K07897;K07897	GO:0005575//cellular_component;GO:0005886//plasma membrane;GO:0016020//membrane;GO:0071944//cell periphery	GO:0000166//nucleotide binding;GO:0001882//nucleoside binding;GO:0001883//purine nucleoside binding;GO:0003674//molecular_function;GO:0003824//catalytic activity;GO:0003924//GTPase activity;GO:0005488//binding;GO:0005525//GTP binding;GO:0016462//pyrophosphatase activity;GO:0016787//hydrolase activity;GO:0016817//hydrolase activity, acting on acid anhydrides;GO:0016818//hydrolase activity, acting …	GO:0006810//transport;GO:0008104//protein localization;GO:0008150//biological_process;GO:0015031//protein transport;GO:0015833//peptide transport;GO:0033036//macromolecule localization;GO:0042886//amide transport;GO:0045184//establishment of protein localization;GO:0051179//localization;GO:0051234//establishment of localization;GO:0071702//organic substance transport;GO:0071705//nitrogen compound…	--
Unigene0000535	0.887	0.546	1.885	0.591	1.674	0.247	0.214	0	0	4.078	2.538	1.986	--	EYU27516.1 hypothetical protein MIMGU_mgv1a026882mg, partial [Erythranthe guttata]	-	-	-	-	-	GO:0004672//protein kinase activity;GO:0005515//protein binding;GO:0005524//ATP binding	GO:0006468//protein phosphorylation	--
Unigene0000536	9.596	13.12	13.267	1.864	0.838	0.296	3.22	3.156	4.09	19.908	16.098	18.413	FAR3	KAG8371184.1 hypothetical protein BUALT_Bualt13G0060600 [Buddleja alternifolia]	Cellular Processes;Metabolism	Transport and catabolism;Lipid metabolism	ko04146//Peroxisome;ko00073//Cutin, suberine and wax biosynthesis	K13356;K13356	-	GO:0003824//catalytic activity;GO:0003854//3-beta-hydroxy-delta5-steroid dehydrogenase activity;GO:0004043//L-aminoadipate-semialdehyde dehydrogenase activity;GO:0008460//dTDP-glucose 4,6-dehydratase activity;GO:0008831//dTDP-4-dehydrorhamnose reductase activity;GO:0016616//oxidoreductase activity, acting on the CH-OH group of donors, NAD or NADP as acceptor;GO:0016757//glycosyltransferase activi…	GO:0005975//carbohydrate metabolic process;GO:0006694//steroid biosynthetic process;GO:0009243//O antigen biosynthetic process;GO:0019305//dTDP-rhamnose biosynthetic process;GO:0019878//lysine biosynthetic process via aminoadipic acid	--
Unigene0000537	0.552	0.254	0.628	0	0	0	0.699	1.499	1.098	4.396	6.311	7.937	FAR3	XP_011090359.1 alcohol-forming fatty acyl-CoA reductase [Sesamum indicum]	Cellular Processes;Metabolism	Transport and catabolism;Lipid metabolism	ko04146//Peroxisome;ko00073//Cutin, suberine and wax biosynthesis	K13356;K13356	-	GO:0003824//catalytic activity;GO:0003854//3-beta-hydroxy-delta5-steroid dehydrogenase activity;GO:0004043//L-aminoadipate-semialdehyde dehydrogenase activity;GO:0008460//dTDP-glucose 4,6-dehydratase activity;GO:0008831//dTDP-4-dehydrorhamnose reductase activity;GO:0016616//oxidoreductase activity, acting on the CH-OH group of donors, NAD or NADP as acceptor;GO:0016757//glycosyltransferase activi…	GO:0005975//carbohydrate metabolic process;GO:0006694//steroid biosynthetic process;GO:0009243//O antigen biosynthetic process;GO:0019305//dTDP-rhamnose biosynthetic process;GO:0019878//lysine biosynthetic process via aminoadipic acid	--
Unigene0000538	10.447	9.182	10.805	9.724	11.465	12.981	3.863	3.606	4.529	7.104	8.267	9.137	NDT1	KAG8389529.1 hypothetical protein BUALT_Bualt02G0238800 [Buddleja alternifolia]	-	-	-	-	GO:0005575//cellular_component;GO:0005622//intracellular anatomical structure;GO:0005737//cytoplasm;GO:0005739//mitochondrion;GO:0005740//mitochondrial envelope;GO:0005743//mitochondrial inner membrane;GO:0009507//chloroplast;GO:0009526//plastid envelope;GO:0009536//plastid;GO:0009941//chloroplast envelope;GO:0016020//membrane;GO:0016021//integral component of membrane;GO:0019866//organelle inner…	GO:0003674//molecular_function;GO:0005215//transporter activity;GO:0015215//nucleotide transmembrane transporter activity;GO:0015291//secondary active transmembrane transporter activity;GO:0015297//antiporter activity;GO:0015605//organophosphate ester transmembrane transporter activity;GO:0015932//nucleobase-containing compound transmembrane transporter activity;GO:0022804//active transmembrane t…	GO:0006810//transport;GO:0006839//mitochondrial transport;GO:0006862//nucleotide transport;GO:0008150//biological_process;GO:0015748//organophosphate ester transport;GO:0015931//nucleobase-containing compound transport;GO:0035352//NAD transmembrane transport;GO:0043132//NAD transport;GO:0051179//localization;GO:0051234//establishment of localization;GO:0055085//transmembrane transport;GO:0071702/…	--
Unigene0000539	1.17	1.727	0	1.869	0.441	0.78	1.187	0	1.657	0.403	0.223	1.571	--	-	-	-	-	-	-	-	-	--
Unigene0000540	22.105	23.948	22.132	26.424	25.868	25.274	19.01	18.971	23.019	20.705	19.623	21.262	MFDR	PIN20020.1 Ferredoxin/adrenodoxin reductase [Handroanthus impetiginosus]	-	-	-	-	GO:0005575//cellular_component;GO:0005622//intracellular anatomical structure;GO:0005737//cytoplasm;GO:0005739//mitochondrion;GO:0005740//mitochondrial envelope;GO:0005743//mitochondrial inner membrane;GO:0005759//mitochondrial matrix;GO:0005886//plasma membrane;GO:0009342//glutamate synthase complex (NADPH);GO:0016020//membrane;GO:0019866//organelle inner membrane;GO:0031090//organelle membrane;…	GO:0000166//nucleotide binding;GO:0003674//molecular_function;GO:0003824//catalytic activity;GO:0004324//ferredoxin-NADP+ reductase activity;GO:0004355//glutamate synthase (NADPH) activity;GO:0005488//binding;GO:0008860//ferredoxin-NAD+ reductase activity;GO:0015039//NADPH-adrenodoxin reductase activity;GO:0016491//oxidoreductase activity;GO:0016730//oxidoreductase activity, acting on iron-sulfur…	GO:0006082//organic acid metabolic process;GO:0006091//generation of precursor metabolites and energy;GO:0006537//glutamate biosynthetic process;GO:0006743//ubiquinone metabolic process;GO:0006744//ubiquinone biosynthetic process;GO:0006766//vitamin metabolic process;GO:0006767//water-soluble vitamin metabolic process;GO:0006768//biotin metabolic process;GO:0006790//sulfur compound metabolic proc…	--
Unigene0000541	1.439	0.443	0	0.479	0.905	0	0.348	0.695	0.425	2.067	0	0.46	--	-	-	-	-	-	-	-	-	--
Unigene0000542	0	0	0	0	0	0	42.503	35.015	28.571	0	0	0	--	-	-	-	-	-	-	GO:0003677//DNA binding	-	--
Unigene0000544	18.427	18.313	19.172	14.56	11.653	13.849	10.272	10.86	19.178	18.67	19.694	16.707	DDB_G0277533	KAH6808352.1 Transducin/WD40 repeat-like superfamily protein [Perilla frutescens var. frutescens] [Perilla frutescens]	-	-	-	-	GO:0000323//lytic vacuole;GO:0005575//cellular_component;GO:0005622//intracellular anatomical structure;GO:0005634//nucleus;GO:0005654//nucleoplasm;GO:0005737//cytoplasm;GO:0005764//lysosome;GO:0005768//endosome;GO:0005770//late endosome;GO:0005773//vacuole;GO:0012505//endomembrane system;GO:0030428//cell septum;GO:0031410//cytoplasmic vesicle;GO:0031974//membrane-enclosed lumen;GO:0031981//nucle…	GO:0003674//molecular_function;GO:0003824//catalytic activity;GO:0005488//binding;GO:0005515//protein binding;GO:0008233//peptidase activity;GO:0008234//cysteine-type peptidase activity;GO:0016787//hydrolase activity;GO:0019783//ubiquitin-like protein-specific protease activity;GO:0032182//ubiquitin-like protein binding;GO:0043130//ubiquitin binding;GO:0101005//deubiquitinase activity;GO:0140096/…	GO:0000003//reproduction;GO:0000724//double-strand break repair via homologous recombination;GO:0000725//recombinational repair;GO:0001501//skeletal system development;GO:0003006//developmental process involved in reproduction;GO:0006139//nucleobase-containing compound metabolic process;GO:0006259//DNA metabolic process;GO:0006281//DNA repair;GO:0006302//double-strand break repair;GO:0006310//DNA…	--
Unigene0000545	0	0	0.737	0	0	0	1.467	1.174	0.717	0.349	0.772	0	--	GFP96929.1 WD repeat-containing protein 48 [Phtheirospermum japonicum]	-	-	-	-	-	GO:0005515//protein binding	-	--
Unigene0000546	1.127	2.6	2.565	2.814	3.19	3.76	4.901	0.408	2.494	3.399	2.15	3.785	PRT6	KAG8374331.1 hypothetical protein BUALT_Bualt11G0120600 [Buddleja alternifolia]	-	-	-	-	GO:0000151//ubiquitin ligase complex;GO:0005575//cellular_component;GO:0005622//intracellular anatomical structure;GO:0005634//nucleus;GO:0005737//cytoplasm;GO:0032991//protein-containing complex;GO:0043226//organelle;GO:0043227//membrane-bounded organelle;GO:0043229//intracellular organelle;GO:0043231//intracellular membrane-bounded organelle;GO:1902494//catalytic complex;GO:1990234//transferase…	GO:0003674//molecular_function;GO:0003824//catalytic activity;GO:0004842//ubiquitin-protein transferase activity;GO:0005488//binding;GO:0008270//zinc ion binding;GO:0016597//amino acid binding;GO:0016740//transferase activity;GO:0019787//ubiquitin-like protein transferase activity;GO:0031406//carboxylic acid binding;GO:0036094//small molecule binding;GO:0043167//ion binding;GO:0043168//anion bind…	GO:0000003//reproduction;GO:0000280//nuclear division;GO:0001101//response to acid chemical;GO:0006139//nucleobase-containing compound metabolic process;GO:0006259//DNA metabolic process;GO:0006310//DNA recombination;GO:0006325//chromatin organization;GO:0006355//regulation of transcription, DNA-templated;GO:0006464//cellular protein modification process;GO:0006508//proteolysis;GO:0006511//ubiqui…	--
Unigene0000547	6.93	7.268	8.317	5.348	7.331	6.656	18.111	19.178	18.217	18.368	20.025	17.025	--	XP_011098354.1 uncharacterized protein LOC105177032 [Sesamum indicum]	-	-	-	-	-	GO:0008168//methyltransferase activity;GO:0008171//O-methyltransferase activity	GO:0008299//isoprenoid biosynthetic process;GO:0009086//methionine biosynthetic process;GO:0009102//biotin biosynthetic process;GO:0009234//menaquinone biosynthetic process	--
Unigene0000548	4.112	3.036	6.177	6.365	4.655	7.545	16.687	14.901	5.641	10.452	6.861	11.046	--	XP_011098354.1 uncharacterized protein LOC105177032 [Sesamum indicum]	-	-	-	-	-	GO:0008168//methyltransferase activity;GO:0008171//O-methyltransferase activity	GO:0008299//isoprenoid biosynthetic process;GO:0009086//methionine biosynthetic process;GO:0009102//biotin biosynthetic process;GO:0009234//menaquinone biosynthetic process	--
Unigene0000549	40.341	43.488	35.087	48.921	54.254	42.758	15.661	13.096	12.009	60.523	61.878	60.473	AVP1	XP_011073387.1 pyrophosphate-energized vacuolar membrane proton pump isoform X1 [Sesamum indicum]	-	-	-	-	GO:0005887//integral component of plasma membrane;GO:0016020//membrane;GO:0016021//integral component of membrane	GO:0004427//inorganic diphosphatase activity;GO:0004930//G protein-coupled receptor activity;GO:0009678//pyrophosphate hydrolysis-driven proton transmembrane transporter activity	GO:0007186//G protein-coupled receptor signaling pathway;GO:1902600//proton transmembrane transport	--
Unigene0000550	306.329	318.935	302.91	351.896	358.677	355.751	279.415	258.121	216.156	313.421	305.281	303.947	AVP1	KAG8367469.1 hypothetical protein BUALT_Bualt16G0075300 [Buddleja alternifolia]	-	-	-	-	GO:0005887//integral component of plasma membrane;GO:0016020//membrane	GO:0004427//inorganic diphosphatase activity;GO:0009678//pyrophosphate hydrolysis-driven proton transmembrane transporter activity	GO:1902600//proton transmembrane transport	--
Unigene0000551	4.84	2.233	3.525	0	1.37	0.404	3.157	4.561	2.142	2.92	4.615	5.108	--	-	-	-	-	-	-	-	-	--
Unigene0000552	197.065	200.564	216.244	182.446	185.912	177.629	93.594	93.024	84.483	95.266	98.838	100.839	BAM1	KAG8369752.1 hypothetical protein BUALT_Bualt14G0046400 [Buddleja alternifolia]	Metabolism;Metabolism;Metabolism	Global and overview maps;Global and overview maps;Carbohydrate metabolism	ko01100//Metabolic pathways;ko01110//Biosynthesis of secondary metabolites;ko00500//Starch and sucrose metabolism	K01177;K01177;K01177	-	GO:0016161//beta-amylase activity	GO:0000272//polysaccharide catabolic process	--
Unigene0000553	0.426	0.197	0	0.213	0.805	0.356	1.391	1.545	2.831	0.735	0	0.614	BAM1	KAF7150609.1 hypothetical protein RHSIM_Rhsim02G0049200 [Rhododendron simsii]	Metabolism;Metabolism;Metabolism	Global and overview maps;Global and overview maps;Carbohydrate metabolism	ko01100//Metabolic pathways;ko01110//Biosynthesis of secondary metabolites;ko00500//Starch and sucrose metabolism	K01177;K01177;K01177	GO:0016021//integral component of membrane	GO:0016161//beta-amylase activity;GO:0097020//COPII receptor activity	GO:0000272//polysaccharide catabolic process;GO:0006888//endoplasmic reticulum to Golgi vesicle-mediated transport	--
Unigene0000554	207.206	197.862	194.654	157.346	166.761	167.863	117.095	135.197	143.897	110.5	114.782	114.094	OPT4	KAG8368543.1 hypothetical protein BUALT_Bualt15G0056500 [Buddleja alternifolia]	-	-	-	-	GO:0005575//cellular_component;GO:0005886//plasma membrane;GO:0005887//integral component of plasma membrane;GO:0016020//membrane;GO:0016021//integral component of membrane;GO:0031224//intrinsic component of membrane;GO:0031226//intrinsic component of plasma membrane;GO:0071944//cell periphery	GO:0003674//molecular_function;GO:0005215//transporter activity;GO:0022857//transmembrane transporter activity;GO:0035673//oligopeptide transmembrane transporter activity;GO:0042887//amide transmembrane transporter activity;GO:1904680//peptide transmembrane transporter activity	GO:0006810//transport;GO:0006857//oligopeptide transport;GO:0008104//protein localization;GO:0008150//biological_process;GO:0009628//response to abiotic stimulus;GO:0015031//protein transport;GO:0015833//peptide transport;GO:0033036//macromolecule localization;GO:0035672//oligopeptide transmembrane transport;GO:0042886//amide transport;GO:0045184//establishment of protein localization;GO:0050896/…	--
Unigene0000555	0.4	0.738	1.092	0	0.755	0.334	0.58	0.58	1.062	0	0.381	0	--	-	-	-	-	-	-	-	GO:0055085//transmembrane transport	--
Unigene0000556	0	0	0.53	1.162	0	0.971	2.108	0.843	0	0	0	1.117	--	-	-	-	-	-	-	-	-	--
Unigene0000557	1.096	2.53	0.665	2.19	2.069	0.457	0.927	1.854	0.485	2.52	2.091	1.227	--	-	-	-	-	-	-	-	-	--
Unigene0000558	8.862	14.312	8.573	16.042	8.883	12.011	0.803	0	0.49	2.386	2.641	2.657	BGLU16	XP_011098339.2 beta-glucosidase 18 [Sesamum indicum]	Metabolism;Metabolism;Metabolism;Metabolism;Metabolism	Global and overview maps;Global and overview maps;Carbohydrate metabolism;Metabolism of other amino acids;Biosynthesis of other secondary metabolites	ko01100//Metabolic pathways;ko01110//Biosynthesis of secondary metabolites;ko00500//Starch and sucrose metabolism;ko00460//Cyanoamino acid metabolism;ko00999//Biosynthesis of various plant secondary metabolites	K05350;K05350;K05350;K05350;K05350	GO:0009341//beta-galactosidase complex	GO:0003674//molecular_function;GO:0003824//catalytic activity;GO:0004553//hydrolase activity, hydrolyzing O-glycosyl compounds;GO:0004565//beta-galactosidase activity;GO:0008422//beta-glucosidase activity;GO:0015926//glucosidase activity;GO:0016787//hydrolase activity;GO:0016798//hydrolase activity, acting on glycosyl bonds;GO:0102483//scopolin beta-glucosidase activity	GO:0005975//carbohydrate metabolic process;GO:0006012//galactose metabolic process;GO:0008150//biological_process;GO:0008152//metabolic process;GO:0044238//primary metabolic process;GO:0071704//organic substance metabolic process;GO:1901135//carbohydrate derivative metabolic process;GO:1901657//glycosyl compound metabolic process	--
Unigene0000559	19.336	18.471	17.604	12.974	17.814	13.796	12.042	16.04	15.176	20.697	20.886	22.609	dsk1	PIM97408.1 Serine/threonine protein kinase [Handroanthus impetiginosus]	-	-	-	-	-	GO:0004672//protein kinase activity;GO:0005524//ATP binding	GO:0006468//protein phosphorylation	--
Unigene0000560	18.407	14.887	15.565	13.357	13.853	15.122	9.393	7.895	9.153	23.169	25.177	22.819	dsk1	PIM97408.1 Serine/threonine protein kinase [Handroanthus impetiginosus]	-	-	-	-	-	GO:0004672//protein kinase activity;GO:0005524//ATP binding	GO:0006468//protein phosphorylation	--
Unigene0000561	6.688	8.077	5.864	6.02	5.297	4.821	4.009	4.189	4.312	8.681	8.976	9.665	dsk1	PIN20264.1 Serine/threonine protein kinase [Handroanthus impetiginosus]	-	-	-	-	-	GO:0004672//protein kinase activity;GO:0005524//ATP binding	GO:0006468//protein phosphorylation	--
Unigene0000562	8.196	7.563	7.461	8.731	5.67	6.836	8.315	3.564	2.418	9.887	8.336	7.863	--	-	-	-	-	-	-	-	-	--
Unigene0000563	12.572	13.791	11.338	9.358	11.972	11.079	7.22	5.416	8.608	8.278	11.536	9.9	SYM1	XP_011086951.2 protein sym-1 [Sesamum indicum]	Cellular Processes	Transport and catabolism	ko04146//Peroxisome	K13347	GO:0016021//integral component of membrane	-	-	--
Unigene0000564	3.496	2.682	3.514	4.988	4.498	4.658	0.526	0.724	0.764	3.404	2.944	2.091	At5g10020	XP_011080513.1 probable inactive receptor kinase At5g10020 [Sesamum indicum]	-	-	-	-	-	GO:0004672//protein kinase activity;GO:0005515//protein binding;GO:0005524//ATP binding	GO:0006468//protein phosphorylation	--
Unigene0000565	8.661	7.739	8.567	6.92	8.357	7.323	4.822	5.992	6.97	10.212	10.925	12.465	--	XP_011076151.1 uncharacterized protein LOC105160466 [Sesamum indicum]	-	-	-	-	-	-	GO:0006629//lipid metabolic process;GO:0016042//lipid catabolic process	--
Unigene0000566	26.236	23.191	23.382	18.574	21.827	17.081	16.687	16.769	22.537	30.24	33.146	32.712	C50	PIN03116.1 Molecular chaperone (DnaJ superfamily) [Handroanthus impetiginosus]	-	-	-	-	GO:0005575//cellular_component;GO:0005622//intracellular anatomical structure;GO:0005737//cytoplasm;GO:0005783//endoplasmic reticulum;GO:0005789//endoplasmic reticulum membrane;GO:0012505//endomembrane system;GO:0016020//membrane;GO:0016021//integral component of membrane;GO:0031224//intrinsic component of membrane;GO:0031984//organelle subcompartment;GO:0042175//nuclear outer membrane-endoplasmi…	GO:0005515//protein binding	GO:0006457//protein folding;GO:0009408//response to heat	--
Unigene0000567	0.556	1.026	0.506	0	0	0.464	0.403	0	0.984	0	0	0	At5g47430	GER25698.1 DWNN domain [Striga asiatica]	-	-	-	-	GO:0005575//cellular_component;GO:0005622//intracellular anatomical structure;GO:0005634//nucleus;GO:0005654//nucleoplasm;GO:0005694//chromosome;GO:0005730//nucleolus;GO:0005737//cytoplasm;GO:0005815//microtubule organizing center;GO:0005829//cytosol;GO:0005856//cytoskeleton;GO:0015630//microtubule cytoskeleton;GO:0016604//nuclear body;GO:0016607//nuclear speck;GO:0031974//membrane-enclosed lumen…	GO:0003674//molecular_function;GO:0003824//catalytic activity;GO:0004842//ubiquitin-protein transferase activity;GO:0005488//binding;GO:0005515//protein binding;GO:0008270//zinc ion binding;GO:0016740//transferase activity;GO:0019787//ubiquitin-like protein transferase activity;GO:0019899//enzyme binding;GO:0019900//kinase binding;GO:0019901//protein kinase binding;GO:0043167//ion binding;GO:0043…	GO:0000209//protein polyubiquitination;GO:0001701//in utero embryonic development;GO:0006139//nucleobase-containing compound metabolic process;GO:0006259//DNA metabolic process;GO:0006260//DNA replication;GO:0006275//regulation of DNA replication;GO:0006396//RNA processing;GO:0006397//mRNA processing;GO:0006464//cellular protein modification process;GO:0006508//proteolysis;GO:0006511//ubiquitin-d…	--
Unigene0000568	0.25	0.461	0.681	0.997	0	0	0	0	0	0	0	0.479	At2g36630	XP_017246508.1 PREDICTED: uncharacterized protein LOC108218094 isoform X2 [Daucus carota subsp. sativus] [Daucus carota]	-	-	-	-	GO:0016021//integral component of membrane	-	-	--
Unigene0000569	18.462	25.134	23.722	14.907	12.105	18.128	15.657	16.323	22.948	23.243	22.598	33.666	C50	XP_012849024.1 PREDICTED: chaperone protein dnaJ 50 [Erythranthe guttata]	-	-	-	-	GO:0005575//cellular_component;GO:0005622//intracellular anatomical structure;GO:0005737//cytoplasm;GO:0005783//endoplasmic reticulum;GO:0005789//endoplasmic reticulum membrane;GO:0012505//endomembrane system;GO:0016020//membrane;GO:0016021//integral component of membrane;GO:0031224//intrinsic component of membrane;GO:0031984//organelle subcompartment;GO:0042175//nuclear outer membrane-endoplasmi…	GO:0005515//protein binding	GO:0006457//protein folding;GO:0009408//response to heat	--
Unigene0000570	0.402	1.855	0.366	0.803	0.379	1.006	0	1.457	1.067	2.425	1.15	3.085	--	-	-	-	-	-	-	-	-	--
Unigene0000571	26.737	26.332	24.53	20.561	20.922	19.476	6.609	6.56	7.033	17.801	18.182	16.173	OEP61	XP_012838489.1 PREDICTED: outer envelope protein 61 [Erythranthe guttata]	-	-	-	-	GO:0005575//cellular_component;GO:0005622//intracellular anatomical structure;GO:0005737//cytoplasm;GO:0005783//endoplasmic reticulum;GO:0005789//endoplasmic reticulum membrane;GO:0005829//cytosol;GO:0009507//chloroplast;GO:0009526//plastid envelope;GO:0009527//plastid outer membrane;GO:0009536//plastid;GO:0009707//chloroplast outer membrane;GO:0009941//chloroplast envelope;GO:0012505//endomembra…	GO:0005515//protein binding	GO:0006810//transport;GO:0008104//protein localization;GO:0008150//biological_process;GO:0015031//protein transport;GO:0015833//peptide transport;GO:0033036//macromolecule localization;GO:0042886//amide transport;GO:0045184//establishment of protein localization;GO:0046907//intracellular transport;GO:0046967//cytosol to endoplasmic reticulum transport;GO:0051179//localization;GO:0051234//establis…	--
Unigene0000572	6.82	5.527	6.155	5.449	6.658	5.144	3.825	3.825	5.407	8.687	4.806	5.86	OEP61	XP_012838489.1 PREDICTED: outer envelope protein 61 [Erythranthe guttata]	-	-	-	-	GO:0005575//cellular_component;GO:0005622//intracellular anatomical structure;GO:0005737//cytoplasm;GO:0005783//endoplasmic reticulum;GO:0005789//endoplasmic reticulum membrane;GO:0005829//cytosol;GO:0009507//chloroplast;GO:0009526//plastid envelope;GO:0009527//plastid outer membrane;GO:0009536//plastid;GO:0009707//chloroplast outer membrane;GO:0009941//chloroplast envelope;GO:0012505//endomembra…	GO:0005515//protein binding	GO:0006511//ubiquitin-dependent protein catabolic process;GO:0006810//transport;GO:0008104//protein localization;GO:0008150//biological_process;GO:0015031//protein transport;GO:0015833//peptide transport;GO:0033036//macromolecule localization;GO:0042886//amide transport;GO:0045184//establishment of protein localization;GO:0046907//intracellular transport;GO:0046967//cytosol to endoplasmic reticul…	--
Unigene0000573	9.799	7.722	9.322	7.257	6.544	9.917	9.335	8.299	9.55	8.823	8.609	8.873	--	KAG8366712.1 hypothetical protein BUALT_Bualt17G0107900 [Buddleja alternifolia]	-	-	-	-	-	-	-	--
Unigene0000574	2.875	1.592	1.919	0.829	1.205	1.066	0.463	1.019	1.527	2.642	3.046	2.758	PNSL4	KAG8373334.1 hypothetical protein BUALT_Bualt11G0013400 [Buddleja alternifolia]	-	-	-	-	-	-	-	--
Unigene0000575	0	0	0	0	0	0	0	0	0	1.208	3.007	1.681	--	-	-	-	-	-	-	-	-	--
Unigene0000576	6.628	8.563	6.758	6.354	2.751	6.854	4.034	7.878	5.866	6.625	8.089	3.815	TFIIA-S	KZV56980.1 transcription initiation factor IIA subunit 2 [Dorcoceras hygrometricum]	Genetic Information Processing	Transcription	ko03022//Basal transcription factors	K03123	GO:0000428//DNA-directed RNA polymerase complex;GO:0005575//cellular_component;GO:0005622//intracellular anatomical structure;GO:0005634//nucleus;GO:0005654//nucleoplasm;GO:0005667//transcription regulator complex;GO:0005672//transcription factor TFIIA complex;GO:0016591//RNA polymerase II, holoenzyme;GO:0030880//RNA polymerase complex;GO:0031974//membrane-enclosed lumen;GO:0031981//nuclear lumen…	GO:0003674//molecular_function;GO:0003676//nucleic acid binding;GO:0003712//transcription coregulator activity;GO:0003713//transcription coactivator activity;GO:0003723//RNA binding;GO:0003743//translation initiation factor activity;GO:0005488//binding;GO:0005515//protein binding;GO:0008134//transcription factor binding;GO:0008135//translation factor activity, RNA binding;GO:0017025//TBP-class pr…	GO:0006139//nucleobase-containing compound metabolic process;GO:0006351//transcription, DNA-templated;GO:0006352//DNA-templated transcription, initiation;GO:0006355//regulation of transcription, DNA-templated;GO:0006357//regulation of transcription by RNA polymerase II;GO:0006366//transcription by RNA polymerase II;GO:0006367//transcription initiation from RNA polymerase II promoter;GO:0006412//t…	--
Unigene0000577	1.244	0.23	0.226	0.248	1.173	0.207	0	0	0.22	1.072	0.712	0.716	--	-	-	-	-	-	GO:0005672//transcription factor TFIIA complex	GO:0005515//protein binding	GO:0006355//regulation of transcription, DNA-templated;GO:0006367//transcription initiation from RNA polymerase II promoter	--
Unigene0000578	0.59	0	0	0	0	0.492	0.428	0	0	0	1.126	0	--	-	-	-	-	-	-	-	-	--
Unigene0000580	16.992	22.402	19.669	15.758	15.114	17.412	32.544	36.77	32.659	25.101	21.989	20.494	TFIIA-S	XP_012835349.1 PREDICTED: transcription initiation factor IIA subunit 2 [Erythranthe guttata]	Genetic Information Processing	Transcription	ko03022//Basal transcription factors	K03123	GO:0000428//DNA-directed RNA polymerase complex;GO:0005575//cellular_component;GO:0005622//intracellular anatomical structure;GO:0005634//nucleus;GO:0005654//nucleoplasm;GO:0005667//transcription regulator complex;GO:0005672//transcription factor TFIIA complex;GO:0016591//RNA polymerase II, holoenzyme;GO:0030880//RNA polymerase complex;GO:0031974//membrane-enclosed lumen;GO:0031981//nuclear lumen…	GO:0003674//molecular_function;GO:0003676//nucleic acid binding;GO:0003712//transcription coregulator activity;GO:0003713//transcription coactivator activity;GO:0003723//RNA binding;GO:0003743//translation initiation factor activity;GO:0005488//binding;GO:0005515//protein binding;GO:0008134//transcription factor binding;GO:0008135//translation factor activity, RNA binding;GO:0017025//TBP-class pr…	GO:0006139//nucleobase-containing compound metabolic process;GO:0006351//transcription, DNA-templated;GO:0006352//DNA-templated transcription, initiation;GO:0006355//regulation of transcription, DNA-templated;GO:0006357//regulation of transcription by RNA polymerase II;GO:0006366//transcription by RNA polymerase II;GO:0006367//transcription initiation from RNA polymerase II promoter;GO:0006412//t…	--
Unigene0000581	0.395	1.823	0.36	0	1.118	0.329	0	1.145	0.699	1.362	3.39	6.443	SPX4	KAG8366921.1 hypothetical protein BUALT_Bualt16G0018200 [Buddleja alternifolia]	-	-	-	-	-	-	-	--
Unigene0000582	20.263	20.95	23.347	23.344	25.621	24.825	21.266	19.805	23.071	25.866	24.533	23.797	PUB38	KAH6807602.1 plant U-box 38 [Perilla frutescens var. frutescens] [Perilla frutescens]	-	-	-	-	GO:0005575//cellular_component;GO:0005622//intracellular anatomical structure;GO:0005634//nucleus;GO:0005737//cytoplasm;GO:0043226//organelle;GO:0043227//membrane-bounded organelle;GO:0043229//intracellular organelle;GO:0043231//intracellular membrane-bounded organelle	GO:0003674//molecular_function;GO:0003824//catalytic activity;GO:0004842//ubiquitin-protein transferase activity;GO:0005102//signaling receptor binding;GO:0005488//binding;GO:0005515//protein binding;GO:0016740//transferase activity;GO:0019787//ubiquitin-like protein transferase activity;GO:0033612//receptor serine/threonine kinase binding;GO:0070696//transmembrane receptor protein serine/threoni…	GO:0006464//cellular protein modification process;GO:0006807//nitrogen compound metabolic process;GO:0008150//biological_process;GO:0008152//metabolic process;GO:0009987//cellular process;GO:0016567//protein ubiquitination;GO:0019538//protein metabolic process;GO:0032446//protein modification by small protein conjugation;GO:0036211//protein modification process;GO:0043170//macromolecule metabolic…	--
Unigene0000583	0.253	1.224	0.46	0	0	0.158	16.203	17.99	20.294	1.687	1.747	2.181	--	KAF5463231.1 hypothetical protein F2P56_019161 [Juglans regia]	-	-	-	-	-	GO:0003676//nucleic acid binding;GO:0008270//zinc ion binding	-	--
Unigene0000584	1.182	0	0.359	0.787	0	0.329	0	0.571	0	0.34	1.503	2.269	ABCG22	XP_020549434.1 ABC transporter G family member 22 isoform X1 [Sesamum indicum]	Environmental Information Processing	Membrane transport	ko02010//ABC transporters	K05681	GO:0005575//cellular_component;GO:0005886//plasma membrane;GO:0016020//membrane;GO:0016021//integral component of membrane;GO:0031224//intrinsic component of membrane;GO:0071944//cell periphery	GO:0000166//nucleotide binding;GO:0003674//molecular_function;GO:0003824//catalytic activity;GO:0005215//transporter activity;GO:0005488//binding;GO:0005524//ATP binding;GO:0015399//primary active transmembrane transporter activity;GO:0016462//pyrophosphatase activity;GO:0016787//hydrolase activity;GO:0016817//hydrolase activity, acting on acid anhydrides;GO:0016818//hydrolase activity, acting on…	GO:0001101//response to acid chemical;GO:0006810//transport;GO:0006833//water transport;GO:0006950//response to stress;GO:0008150//biological_process;GO:0009414//response to water deprivation;GO:0009415//response to water;GO:0009628//response to abiotic stimulus;GO:0010035//response to inorganic substance;GO:0010148//transpiration;GO:0042044//fluid transport;GO:0042221//response to chemical;GO:00…	--
Unigene0000585	3.866	2.836	3.52	1.98	2.712	1.984	16.235	22.272	12.898	8.03	8.318	7.228	RLP44	PIN13037.1 Non-specific serine/threonine protein kinase [Handroanthus impetiginosus]	-	-	-	-	-	GO:0005515//protein binding	-	--
Unigene0000586	60.094	61.6	72.098	57.511	60.332	66.613	813.042	863.742	883.084	149.782	145.324	150.474	PSI2	KAG8376935.1 hypothetical protein BUALT_Bualt09G0115800 [Buddleja alternifolia]	-	-	-	-	-	-	GO:0045927//positive regulation of growth	--
Unigene0000587	0.132	0.61	0.482	0.792	0.873	0.441	0	0.096	0	1.595	2.143	1.015	--	PIN17083.1 hypothetical protein CDL12_10275 [Handroanthus impetiginosus]	-	-	-	-	-	-	GO:0045927//positive regulation of growth	--
Unigene0000588	5.51	6.081	5.114	27.188	25.275	25.589	90.268	91.843	100.787	40.402	47.798	38.349	--	KAG8376935.1 hypothetical protein BUALT_Bualt09G0115800 [Buddleja alternifolia]	-	-	-	-	-	-	GO:0045927//positive regulation of growth	--
Unigene0000589	0.833	1.076	0.91	1.746	2.356	1.667	4.646	4.767	7.811	1.794	1.191	1.677	CPRD49	EYU41890.1 hypothetical protein MIMGU_mgv1a010613mg [Erythranthe guttata]	-	-	-	-	-	GO:0016788//hydrolase activity, acting on ester bonds	-	--
Unigene0000590	0	0.509	0.251	0	0.52	0.46	0	0	0	0.712	0.263	0	APTG1	XP_042060783.1 mannosyltransferase APTG1-like [Salvia splendens]	Metabolism;Metabolism	Global and overview maps;Glycan biosynthesis and metabolism	ko01100//Metabolic pathways;ko00563//Glycosylphosphatidylinositol (GPI)-anchor biosynthesis	K05286;K05286	GO:0005575//cellular_component;GO:0005622//intracellular anatomical structure;GO:0005737//cytoplasm;GO:0005783//endoplasmic reticulum;GO:0005789//endoplasmic reticulum membrane;GO:0012505//endomembrane system;GO:0016020//membrane;GO:0016021//integral component of membrane;GO:0030176//integral component of endoplasmic reticulum membrane;GO:0031224//intrinsic component of membrane;GO:0031227//intri…	GO:0000030//mannosyltransferase activity;GO:0003674//molecular_function;GO:0003824//catalytic activity;GO:0004376//glycolipid mannosyltransferase activity;GO:0005488//binding;GO:0016740//transferase activity;GO:0016757//glycosyltransferase activity;GO:0016758//hexosyltransferase activity;GO:0033218//amide binding;GO:0042277//peptide binding;GO:0043167//ion binding;GO:0043168//anion binding;GO:004…	GO:0006464//cellular protein modification process;GO:0006497//protein lipidation;GO:0006505//GPI anchor metabolic process;GO:0006506//GPI anchor biosynthetic process;GO:0006629//lipid metabolic process;GO:0006643//membrane lipid metabolic process;GO:0006644//phospholipid metabolic process;GO:0006650//glycerophospholipid metabolic process;GO:0006661//phosphatidylinositol biosynthetic process;GO:00…	--
Unigene0000591	0	0.162	0	0.437	0.165	0.511	0	0	0	3.246	2.589	2.941	APTG1	XP_011079334.1 GPI mannosyltransferase 3 [Sesamum indicum]	Metabolism;Metabolism	Global and overview maps;Glycan biosynthesis and metabolism	ko01100//Metabolic pathways;ko00563//Glycosylphosphatidylinositol (GPI)-anchor biosynthesis	K05286;K05286	GO:0005575//cellular_component;GO:0005622//intracellular anatomical structure;GO:0005737//cytoplasm;GO:0005783//endoplasmic reticulum;GO:0005789//endoplasmic reticulum membrane;GO:0012505//endomembrane system;GO:0016020//membrane;GO:0016021//integral component of membrane;GO:0030176//integral component of endoplasmic reticulum membrane;GO:0031224//intrinsic component of membrane;GO:0031227//intri…	GO:0000030//mannosyltransferase activity;GO:0003674//molecular_function;GO:0003824//catalytic activity;GO:0004376//glycolipid mannosyltransferase activity;GO:0005488//binding;GO:0016740//transferase activity;GO:0016757//glycosyltransferase activity;GO:0016758//hexosyltransferase activity;GO:0033218//amide binding;GO:0042277//peptide binding;GO:0043167//ion binding;GO:0043168//anion binding;GO:004…	GO:0006464//cellular protein modification process;GO:0006497//protein lipidation;GO:0006505//GPI anchor metabolic process;GO:0006506//GPI anchor biosynthetic process;GO:0006629//lipid metabolic process;GO:0006643//membrane lipid metabolic process;GO:0006644//phospholipid metabolic process;GO:0006650//glycerophospholipid metabolic process;GO:0006661//phosphatidylinositol biosynthetic process;GO:00…	--
Unigene0000592	17.088	14.456	15.557	12.711	17.968	15.811	8.385	10.837	13.471	15.339	17.313	15.797	APTG1	XP_011079334.1 GPI mannosyltransferase 3 [Sesamum indicum]	Metabolism;Metabolism	Global and overview maps;Glycan biosynthesis and metabolism	ko01100//Metabolic pathways;ko00563//Glycosylphosphatidylinositol (GPI)-anchor biosynthesis	K05286;K05286	GO:0005575//cellular_component;GO:0005622//intracellular anatomical structure;GO:0005737//cytoplasm;GO:0005783//endoplasmic reticulum;GO:0005789//endoplasmic reticulum membrane;GO:0012505//endomembrane system;GO:0016020//membrane;GO:0016021//integral component of membrane;GO:0030176//integral component of endoplasmic reticulum membrane;GO:0031224//intrinsic component of membrane;GO:0031227//intri…	GO:0000030//mannosyltransferase activity;GO:0003674//molecular_function;GO:0003824//catalytic activity;GO:0004376//glycolipid mannosyltransferase activity;GO:0005488//binding;GO:0016740//transferase activity;GO:0016757//glycosyltransferase activity;GO:0016758//hexosyltransferase activity;GO:0033218//amide binding;GO:0042277//peptide binding;GO:0043167//ion binding;GO:0043168//anion binding;GO:004…	GO:0006464//cellular protein modification process;GO:0006497//protein lipidation;GO:0006505//GPI anchor metabolic process;GO:0006506//GPI anchor biosynthetic process;GO:0006629//lipid metabolic process;GO:0006643//membrane lipid metabolic process;GO:0006644//phospholipid metabolic process;GO:0006650//glycerophospholipid metabolic process;GO:0006661//phosphatidylinositol biosynthetic process;GO:00…	--
Unigene0000593	65.125	64.1	61.86	53.049	50.036	53.687	34.806	33.283	34.735	25.901	27.41	24.374	ABC1K3	XP_011089772.1 uncharacterized aarF domain-containing protein kinase At1g79600, chloroplastic [Sesamum indicum]	-	-	-	-	GO:0005575//cellular_component;GO:0005622//intracellular anatomical structure;GO:0005634//nucleus;GO:0005737//cytoplasm;GO:0009507//chloroplast;GO:0009532//plastid stroma;GO:0009536//plastid;GO:0009570//chloroplast stroma;GO:0010287//plastoglobule;GO:0043226//organelle;GO:0043227//membrane-bounded organelle;GO:0043229//intracellular organelle;GO:0043231//intracellular membrane-bounded organelle	GO:0000166//nucleotide binding;GO:0003674//molecular_function;GO:0003824//catalytic activity;GO:0004672//protein kinase activity;GO:0004674//protein serine/threonine kinase activity;GO:0004693//cyclin-dependent protein serine/threonine kinase activity;GO:0005488//binding;GO:0005524//ATP binding;GO:0016301//kinase activity;GO:0016709//oxidoreductase activity, acting on paired donors, with incorpor…	GO:0001101//response to acid chemical;GO:0006464//cellular protein modification process;GO:0006468//protein phosphorylation;GO:0006744//ubiquinone biosynthetic process;GO:0006793//phosphorus metabolic process;GO:0006796//phosphate-containing compound metabolic process;GO:0006807//nitrogen compound metabolic process;GO:0006950//response to stress;GO:0006979//response to oxidative stress;GO:0006995…	--
Unigene0000594	4.741	4.375	3.083	1.353	5.75	5.084	1.472	1.963	0.599	2.334	3.229	5.198	ABC1K3	KAG6386509.1 hypothetical protein SASPL_155412 [Salvia splendens]	-	-	-	-	GO:0005575//cellular_component;GO:0005622//intracellular anatomical structure;GO:0005634//nucleus;GO:0005737//cytoplasm;GO:0009507//chloroplast;GO:0009532//plastid stroma;GO:0009536//plastid;GO:0009570//chloroplast stroma;GO:0010287//plastoglobule;GO:0043226//organelle;GO:0043227//membrane-bounded organelle;GO:0043229//intracellular organelle;GO:0043231//intracellular membrane-bounded organelle	GO:0000166//nucleotide binding;GO:0003674//molecular_function;GO:0003824//catalytic activity;GO:0004672//protein kinase activity;GO:0004674//protein serine/threonine kinase activity;GO:0004693//cyclin-dependent protein serine/threonine kinase activity;GO:0005488//binding;GO:0005524//ATP binding;GO:0016301//kinase activity;GO:0016709//oxidoreductase activity, acting on paired donors, with incorpor…	GO:0001101//response to acid chemical;GO:0006464//cellular protein modification process;GO:0006468//protein phosphorylation;GO:0006744//ubiquinone biosynthetic process;GO:0006793//phosphorus metabolic process;GO:0006796//phosphate-containing compound metabolic process;GO:0006807//nitrogen compound metabolic process;GO:0006950//response to stress;GO:0006979//response to oxidative stress;GO:0006995…	--
Unigene0000595	237.61	250.172	221.823	902.72	869.837	754.434	2.367	1.184	0.723	1.829	1.713	1.41	DIR2	KAG8381014.1 hypothetical protein BUALT_Bualt06G0076700 [Buddleja alternifolia]	-	-	-	-	-	-	-	--
Unigene0000596	8.392	7.897	9.139	15.941	15.291	15.852	8.884	8.11	13.473	5.743	5.1	7.499	PUR3	GFP85091.1 phosphoribosylglycinamide formyltransferase chloroplastic [Phtheirospermum japonicum]	Metabolism;Metabolism;Metabolism;Metabolism	Global and overview maps;Global and overview maps;Nucleotide metabolism;Metabolism of cofactors and vitamins	ko01100//Metabolic pathways;ko01110//Biosynthesis of secondary metabolites;ko00230//Purine metabolism;ko00670//One carbon pool by folate	K00601;K00601;K00601;K00601	GO:0005737//cytoplasm	GO:0004479//methionyl-tRNA formyltransferase activity;GO:0004644//phosphoribosylglycinamide formyltransferase activity;GO:0008864//formyltetrahydrofolate deformylase activity;GO:0016742//hydroxymethyl-, formyl- and related transferase activity	GO:0006431//methionyl-tRNA aminoacylation;GO:0009058//biosynthetic process;GO:0009152//purine ribonucleotide biosynthetic process	--
Unigene0000597	21.35	18.283	17.336	10.949	13.791	12.513	5.576	5.019	9.364	9.282	5.502	4.429	PUR3	GFP85091.1 phosphoribosylglycinamide formyltransferase chloroplastic [Phtheirospermum japonicum]	Metabolism;Metabolism;Metabolism;Metabolism	Global and overview maps;Global and overview maps;Nucleotide metabolism;Metabolism of cofactors and vitamins	ko01100//Metabolic pathways;ko01110//Biosynthesis of secondary metabolites;ko00230//Purine metabolism;ko00670//One carbon pool by folate	K00601;K00601;K00601;K00601	-	GO:0004644//phosphoribosylglycinamide formyltransferase activity;GO:0016742//hydroxymethyl-, formyl- and related transferase activity	GO:0009058//biosynthetic process;GO:0009152//purine ribonucleotide biosynthetic process	--
Unigene0000598	13.281	14.172	11.701	22.446	26.364	24.627	18.055	17.842	20.244	11.757	11.03	11.477	PUR3	XP_042006025.1 uncharacterized protein LOC121754786 [Salvia splendens]	-	-	-	-	-	GO:0004644//phosphoribosylglycinamide formyltransferase activity;GO:0016742//hydroxymethyl-, formyl- and related transferase activity	GO:0009058//biosynthetic process;GO:0009152//purine ribonucleotide biosynthetic process	--
Unigene0000599	13.321	15.243	10.187	10.111	13.321	8.666	2.896	2.896	5.188	5.051	6.351	7.412	PUR3	GFP85091.1 phosphoribosylglycinamide formyltransferase chloroplastic [Phtheirospermum japonicum]	Metabolism;Metabolism;Metabolism;Metabolism	Global and overview maps;Global and overview maps;Nucleotide metabolism;Metabolism of cofactors and vitamins	ko01100//Metabolic pathways;ko01110//Biosynthesis of secondary metabolites;ko00230//Purine metabolism;ko00670//One carbon pool by folate	K00601;K00601;K00601;K00601	-	GO:0004644//phosphoribosylglycinamide formyltransferase activity;GO:0016742//hydroxymethyl-, formyl- and related transferase activity	GO:0009058//biosynthetic process;GO:0009152//purine ribonucleotide biosynthetic process	--
Unigene0000600	0.399	0	0	1.596	3.203	3.332	0	0	0	0.172	0.19	0.575	--	-	-	-	-	-	-	-	-	--
Unigene0000601	0	0	0	0	0	0	15.634	18.874	11.866	0	0	0	--	-	-	-	-	-	-	-	-	--
Unigene0000602	277.828	266.121	294.165	217.164	202.374	201.39	1241.54	1228.65	1064.83	672.59	667.95	664.097	METK2	CAA2995567.1 S-adenosylmethionine synthase 3 [Olea europaea subsp. europaea] [Olea europaea]	Metabolism;Metabolism;Metabolism;Metabolism;Metabolism	Global and overview maps;Global and overview maps;Global and overview maps;Amino acid metabolism;Biosynthesis of other secondary metabolites	ko01100//Metabolic pathways;ko01110//Biosynthesis of secondary metabolites;ko01230//Biosynthesis of amino acids;ko00270//Cysteine and methionine metabolism;ko00999//Biosynthesis of various plant secondary metabolites	K00789;K00789;K00789;K00789;K00789	GO:0005575//cellular_component;GO:0005622//intracellular anatomical structure;GO:0005737//cytoplasm;GO:0005829//cytosol	GO:0000166//nucleotide binding;GO:0003674//molecular_function;GO:0003824//catalytic activity;GO:0004478//methionine adenosyltransferase activity;GO:0005488//binding;GO:0005524//ATP binding;GO:0016740//transferase activity;GO:0016765//transferase activity, transferring alkyl or aryl (other than methyl) groups;GO:0017076//purine nucleotide binding;GO:0030554//adenyl nucleotide binding;GO:0032553//r…	GO:0006556//S-adenosylmethionine biosynthetic process;GO:0006730//one-carbon metabolic process;GO:0006790//sulfur compound metabolic process;GO:0008150//biological_process;GO:0008152//metabolic process;GO:0009058//biosynthetic process;GO:0009987//cellular process;GO:0044237//cellular metabolic process;GO:0044249//cellular biosynthetic process;GO:0044272//sulfur compound biosynthetic process;GO:00…	--
Unigene0000603	147.783	186.199	170.095	91.001	100.049	104.098	270.795	171.207	129.114	338.491	294.245	322.868	METK2	NP_001311535.1 S-adenosylmethionine synthase 3 [Capsicum annuum]	Metabolism;Metabolism;Metabolism;Metabolism;Metabolism	Global and overview maps;Global and overview maps;Global and overview maps;Amino acid metabolism;Biosynthesis of other secondary metabolites	ko01100//Metabolic pathways;ko01110//Biosynthesis of secondary metabolites;ko01230//Biosynthesis of amino acids;ko00270//Cysteine and methionine metabolism;ko00999//Biosynthesis of various plant secondary metabolites	K00789;K00789;K00789;K00789;K00789	GO:0005575//cellular_component;GO:0005622//intracellular anatomical structure;GO:0005737//cytoplasm;GO:0005829//cytosol	GO:0000166//nucleotide binding;GO:0003674//molecular_function;GO:0003824//catalytic activity;GO:0004478//methionine adenosyltransferase activity;GO:0005488//binding;GO:0005524//ATP binding;GO:0016740//transferase activity;GO:0016765//transferase activity, transferring alkyl or aryl (other than methyl) groups;GO:0017076//purine nucleotide binding;GO:0030554//adenyl nucleotide binding;GO:0032553//r…	GO:0006556//S-adenosylmethionine biosynthetic process;GO:0006730//one-carbon metabolic process;GO:0006790//sulfur compound metabolic process;GO:0008150//biological_process;GO:0008152//metabolic process;GO:0009058//biosynthetic process;GO:0009987//cellular process;GO:0044237//cellular metabolic process;GO:0044249//cellular biosynthetic process;GO:0044272//sulfur compound biosynthetic process;GO:00…	--
Unigene0000604	7.074	6.715	10.212	6.964	6.959	8.428	8.861	7.983	5.725	6.966	7.034	7.271	RAC1	GFP89050.1 rac-like GTP-binding protein arac3 [Phtheirospermum japonicum]	Cellular Processes	Transport and catabolism	ko04145//Phagosome	K04392	GO:0005575//cellular_component;GO:0005622//intracellular anatomical structure;GO:0005634//nucleus;GO:0005730//nucleolus;GO:0005737//cytoplasm;GO:0005819//spindle;GO:0005856//cytoskeleton;GO:0005886//plasma membrane;GO:0015630//microtubule cytoskeleton;GO:0016020//membrane;GO:0030427//site of polarized growth;GO:0031974//membrane-enclosed lumen;GO:0031981//nuclear lumen;GO:0043226//organelle;GO:00…	GO:0000166//nucleotide binding;GO:0001882//nucleoside binding;GO:0001883//purine nucleoside binding;GO:0003674//molecular_function;GO:0003824//catalytic activity;GO:0003924//GTPase activity;GO:0005488//binding;GO:0005525//GTP binding;GO:0016462//pyrophosphatase activity;GO:0016787//hydrolase activity;GO:0016817//hydrolase activity, acting on acid anhydrides;GO:0016818//hydrolase activity, acting …	GO:0007154//cell communication;GO:0007165//signal transduction;GO:0007264//small GTPase mediated signal transduction;GO:0008150//biological_process;GO:0009605//response to external stimulus;GO:0009606//tropism;GO:0009628//response to abiotic stimulus;GO:0009629//response to gravity;GO:0009630//gravitropism;GO:0009719//response to endogenous stimulus;GO:0009725//response to hormone;GO:0009733//res…	--
Unigene0000605	5.623	7.451	4.856	4.176	4.76	6.132	9.194	8.568	5.487	8.324	6.599	9.267	RHO1	KFK30140.1 rac-like gtp-binding protein arac3 [Arabis alpina]	Cellular Processes	Transport and catabolism	ko04145//Phagosome	K04392	-	GO:0003924//GTPase activity;GO:0005525//GTP binding	-	--
Unigene0000606	23.251	27.731	29.33	16.235	17.939	17.338	62.974	63.266	73.079	42.789	46.597	46.789	ARAC1	KAG8368084.1 hypothetical protein BUALT_Bualt15G0008500 [Buddleja alternifolia]	Cellular Processes	Transport and catabolism	ko04145//Phagosome	K04392	GO:0005575//cellular_component;GO:0005622//intracellular anatomical structure;GO:0005634//nucleus;GO:0005730//nucleolus;GO:0005737//cytoplasm;GO:0005819//spindle;GO:0005856//cytoskeleton;GO:0005886//plasma membrane;GO:0015630//microtubule cytoskeleton;GO:0016020//membrane;GO:0030427//site of polarized growth;GO:0031974//membrane-enclosed lumen;GO:0031981//nuclear lumen;GO:0043226//organelle;GO:00…	GO:0000166//nucleotide binding;GO:0001882//nucleoside binding;GO:0001883//purine nucleoside binding;GO:0003674//molecular_function;GO:0003824//catalytic activity;GO:0003924//GTPase activity;GO:0005488//binding;GO:0005525//GTP binding;GO:0016462//pyrophosphatase activity;GO:0016787//hydrolase activity;GO:0016817//hydrolase activity, acting on acid anhydrides;GO:0016818//hydrolase activity, acting …	GO:0007154//cell communication;GO:0007165//signal transduction;GO:0007264//small GTPase mediated signal transduction;GO:0008150//biological_process;GO:0009605//response to external stimulus;GO:0009606//tropism;GO:0009628//response to abiotic stimulus;GO:0009629//response to gravity;GO:0009630//gravitropism;GO:0009719//response to endogenous stimulus;GO:0009725//response to hormone;GO:0009733//res…	--
Unigene0000607	13.015	17.323	15.722	15.497	12.986	17.535	29.746	29.024	25.698	20.705	24.82	25.933	PP2AB2	XP_012838718.1 PREDICTED: serine/threonine protein phosphatase 2A 55 kDa regulatory subunit B beta isoform-like [Erythranthe guttata]	Genetic Information Processing	Translation	ko03015//mRNA surveillance pathway	K04354	-	-	-	--
Unigene0000608	1.779	2.299	2.915	2.843	4.364	3.264	1.031	1.032	2.52	1.533	2.375	3.755	PP2AB1	KAH6790130.1 Protein phosphatase 2A [Perilla frutescens var. frutescens] [Perilla frutescens]	Genetic Information Processing	Translation	ko03015//mRNA surveillance pathway	K04354	-	GO:0005515//protein binding	-	--
Unigene0000609	14.45	13.573	14.33	12.369	12.252	12.41	12.653	12.966	14.922	16.973	16.403	17.246	Carnmt1	XP_020554367.1 carnosine N-methyltransferase isoform X2 [Sesamum indicum]	Metabolism;Metabolism	Global and overview maps;Amino acid metabolism	ko01100//Metabolic pathways;ko00340//Histidine metabolism	K19787;K19787	GO:0005575//cellular_component;GO:0005622//intracellular anatomical structure;GO:0005634//nucleus;GO:0005737//cytoplasm;GO:0005829//cytosol;GO:0043226//organelle;GO:0043227//membrane-bounded organelle;GO:0043229//intracellular organelle;GO:0043231//intracellular membrane-bounded organelle	GO:0003674//molecular_function;GO:0003824//catalytic activity;GO:0008168//methyltransferase activity;GO:0008757//S-adenosylmethionine-dependent methyltransferase activity;GO:0016740//transferase activity;GO:0016741//transferase activity, transferring one-carbon groups;GO:0030735//carnosine N-methyltransferase activity	GO:0006082//organic acid metabolic process;GO:0006518//peptide metabolic process;GO:0006520//cellular amino acid metabolic process;GO:0006547//histidine metabolic process;GO:0006548//histidine catabolic process;GO:0006575//cellular modified amino acid metabolic process;GO:0006725//cellular aromatic compound metabolic process;GO:0006807//nitrogen compound metabolic process;GO:0008150//biological_p…	--
Unigene0000610	0	0	0.437	0	0	0	1.043	0	0	0.413	0	0	--	-	-	-	-	-	-	-	-	--
Unigene0000611	1.763	2.278	1.605	2.818	1.664	2.353	1.534	1.278	0.937	2.431	2.354	1.354	--	-	-	-	-	-	-	-	-	--
Unigene0000612	0	0	0	0	0	0	6.018	2.736	8.353	0	0	0	rpl-30	KAF7846131.1 hypothetical protein BT93_L5186 [Corymbia citriodora subsp. variegata] [Corymbia citriodora]	Genetic Information Processing	Translation	ko03010//Ribosome	K02908	-	-	-	--
Unigene0000613	0	0	0	0	0	0	1.153	0	0.939	0	0	0	RpL30	KAF7846131.1 hypothetical protein BT93_L5186 [Corymbia citriodora subsp. variegata] [Corymbia citriodora]	Genetic Information Processing	Translation	ko03010//Ribosome	K02908	-	-	-	--
Unigene0000614	0.204	1.13	0.186	0.611	0.385	0.681	0.296	0.148	0.361	0.527	0	0.391	--	-	-	-	-	-	GO:0031514//motile cilium	GO:0016153//urocanate hydratase activity	GO:0006548//histidine catabolic process;GO:0048870//cell motility	--
Unigene0000615	0.663	0	0.121	0.265	0	0.332	0.288	0.096	0	0	0.506	0	--	-	-	-	-	-	-	GO:0030695//GTPase regulator activity	-	--
Unigene0000616	2.607	6.415	5.142	1.302	3.689	1.449	5.667	1.574	1.923	4.493	3.314	6.669	--	-	-	-	-	-	-	-	-	--
Unigene0000617	2.983	5.677	4.639	6.702	6.272	5.338	16.616	20.131	19.91	9.852	9.717	9.657	NTF2	XP_011073720.1 putative G3BP-like protein isoform X1 [Sesamum indicum]	-	-	-	-	-	GO:0003676//nucleic acid binding	-	--
Unigene0000618	24.767	20.504	21.46	22.11	24.943	20.457	34.454	35.9	37.218	23.195	20.579	18.413	NTF2	XP_011073720.1 putative G3BP-like protein isoform X1 [Sesamum indicum]	-	-	-	-	GO:0005575//cellular_component;GO:0005622//intracellular anatomical structure;GO:0005737//cytoplasm;GO:0010494//cytoplasmic stress granule;GO:0032991//protein-containing complex;GO:0035770//ribonucleoprotein granule;GO:0036464//cytoplasmic ribonucleoprotein granule;GO:0043226//organelle;GO:0043228//non-membrane-bounded organelle;GO:0043229//intracellular organelle;GO:0043232//intracellular non-me…	GO:0003674//molecular_function;GO:0003676//nucleic acid binding;GO:0003723//RNA binding;GO:0003729//mRNA binding;GO:0005488//binding;GO:0043021//ribonucleoprotein complex binding;GO:0044877//protein-containing complex binding;GO:0097159//organic cyclic compound binding;GO:1901363//heterocyclic compound binding;GO:1905538//polysome binding	GO:0006403//RNA localization;GO:0006464//cellular protein modification process;GO:0006508//proteolysis;GO:0006807//nitrogen compound metabolic process;GO:0006810//transport;GO:0006914//autophagy;GO:0008150//biological_process;GO:0008152//metabolic process;GO:0009056//catabolic process;GO:0009987//cellular process;GO:0015931//nucleobase-containing compound transport;GO:0016236//macroautophagy;GO:0…	--
Unigene0000619	0	0	0	0	0.742	0	2.279	0.57	0.696	0	0	0	--	GFP83424.1 putative g3bp-like protein [Phtheirospermum japonicum]	-	-	-	-	-	-	-	--
Unigene0000620	0	0	0	0	0	0	20.437	19.03	20.013	0	0	0	--	-	-	-	-	-	-	-	-	--
Unigene0000621	1.616	2.61	0.736	10.489	4.954	4.043	2.049	3.806	3.933	10.095	3.467	9.302	--	-	-	-	-	-	-	-	-	--
Unigene0000622	12.118	12.014	10.95	8.458	9.605	9.243	4.473	4.342	5.582	8.346	7.861	7.693	PDR3	KAG8363960.1 hypothetical protein BUALT_Bualt19G0076700 [Buddleja alternifolia]	-	-	-	-	GO:0005575//cellular_component;GO:0005887//integral component of plasma membrane;GO:0009380//excinuclease repair complex;GO:0009898//cytoplasmic side of plasma membrane;GO:0016020//membrane;GO:0016021//integral component of membrane;GO:0043190//ATP-binding cassette (ABC) transporter complex;GO:0055051//ATP-binding cassette (ABC) transporter complex, integrated substrate binding;GO:0055052//ATP-bi…	GO:0003924//GTPase activity;GO:0005319//lipid transporter activity;GO:0005524//ATP binding;GO:0005525//GTP binding;GO:0009381//excinuclease ABC activity;GO:0015220//choline transmembrane transporter activity;GO:0015221//lipopolysaccharide transmembrane transporter activity;GO:0015412//ABC-type molybdate transporter activity;GO:0015413//ABC-type nickel transporter activity;GO:0015414//ABC-type nit…	GO:0000910//cytokinesis;GO:0006289//nucleotide-excision repair;GO:0006810//transport;GO:0006817//phosphate ion transport;GO:0006824//cobalt ion transport;GO:0006869//lipid transport;GO:0007601//visual perception;GO:0008150//biological_process;GO:0008272//sulfate transport;GO:0015675//nickel cation transport;GO:0015689//molybdate ion transport;GO:0015706//nitrate transport;GO:0015716//organic phos…	--
Unigene0000623	6.892	4.12	6.845	1.486	1.699	2.613	1.589	4.428	2.704	10.663	12.248	12.774	GSVIVT00026920001	KAG8367131.1 hypothetical protein BUALT_Bualt16G0040800 [Buddleja alternifolia]	-	-	-	-	GO:0005575//cellular_component;GO:0016020//membrane;GO:0016021//integral component of membrane;GO:0031224//intrinsic component of membrane	GO:0003674//molecular_function;GO:0003824//catalytic activity;GO:0004553//hydrolase activity, hydrolyzing O-glycosyl compounds;GO:0004650//polygalacturonase activity;GO:0016787//hydrolase activity;GO:0016798//hydrolase activity, acting on glycosyl bonds	GO:0005975//carbohydrate metabolic process;GO:0008150//biological_process;GO:0008152//metabolic process;GO:0044238//primary metabolic process;GO:0071704//organic substance metabolic process	--
Unigene0000624	24.686	30.524	31.287	19.417	19.635	19.311	14.382	18.008	15.138	29.127	27.231	28.095	GSVIVT00026920001	KAG8367131.1 hypothetical protein BUALT_Bualt16G0040800 [Buddleja alternifolia]	-	-	-	-	-	GO:0004650//polygalacturonase activity	GO:0005975//carbohydrate metabolic process	--
Unigene0000626	14.805	15.394	18.287	17.562	18.032	19.652	4.382	2.166	2.338	9.823	10.405	9.802	PAA1	GER30059.1 copper-transporting atpase paa1 [Striga asiatica]	Environmental Information Processing	Signal transduction	ko04016//MAPK signaling pathway - plant	K17686	-	GO:0046872//metal ion binding	-	--
Unigene0000627	0	0	0	0	0.572	0	0	0	1.073	0	0	0	--	-	-	-	-	-	-	-	-	--
Unigene0000628	18.666	15.586	15.78	22.637	21.383	23.353	6.012	7.731	3.934	10.468	7.346	6.538	PAA1	PIN00183.1 Cation transport ATPase [Handroanthus impetiginosus]	Environmental Information Processing	Signal transduction	ko04016//MAPK signaling pathway - plant	K17686	GO:0005575//cellular_component;GO:0005622//intracellular anatomical structure;GO:0005737//cytoplasm;GO:0009507//chloroplast;GO:0009526//plastid envelope;GO:0009532//plastid stroma;GO:0009536//plastid;GO:0009570//chloroplast stroma;GO:0009941//chloroplast envelope;GO:0016020//membrane;GO:0016021//integral component of membrane;GO:0031090//organelle membrane;GO:0031224//intrinsic component of membr…	GO:0000166//nucleotide binding;GO:0003674//molecular_function;GO:0003824//catalytic activity;GO:0005215//transporter activity;GO:0005375//copper ion transmembrane transporter activity;GO:0005488//binding;GO:0005507//copper ion binding;GO:0005524//ATP binding;GO:0008324//cation transmembrane transporter activity;GO:0015075//ion transmembrane transporter activity;GO:0015318//inorganic molecular ent…	GO:0000041//transition metal ion transport;GO:0006091//generation of precursor metabolites and energy;GO:0006810//transport;GO:0006811//ion transport;GO:0006812//cation transport;GO:0006825//copper ion transport;GO:0008150//biological_process;GO:0008152//metabolic process;GO:0009767//photosynthetic electron transport chain;GO:0009987//cellular process;GO:0015694//mercury ion transport;GO:0015979/…	--
Unigene0000629	3432.01	3683.12	3614.86	3742.42	3670.94	4451.39	158.973	59.835	42.453	637.555	512.063	559.717	RBCS1	KAG8384084.1 hypothetical protein BUALT_Bualt04G0081200 [Buddleja alternifolia]	Metabolism;Metabolism;Metabolism;Metabolism;Metabolism	Global and overview maps;Global and overview maps;Global and overview maps;Carbohydrate metabolism;Energy metabolism	ko01100//Metabolic pathways;ko01110//Biosynthesis of secondary metabolites;ko01200//Carbon metabolism;ko00630//Glyoxylate and dicarboxylate metabolism;ko00710//Carbon fixation in photosynthetic organisms	K01602;K01602;K01602;K01602;K01602	-	-	-	--
Unigene0000630	3.358	3.96	3.057	4.285	2.64	4.045	5.408	7.436	11.229	1.929	4.091	5.369	--	-	-	-	-	-	-	-	-	--
Unigene0000631	1.313	0.485	0.239	0.524	0.248	0	2.283	1.332	2.091	1.131	0.751	0.252	--	-	-	-	-	-	-	-	-	--
Unigene0000632	23.512	19.129	21.124	37.385	39.693	46.961	2.242	2.018	2.738	5.332	7.375	5.046	GDCST	PIN09623.1 Aminomethyl transferase [Handroanthus impetiginosus]	Metabolism;Metabolism;Metabolism;Metabolism;Metabolism;Metabolism	Global and overview maps;Global and overview maps;Global and overview maps;Carbohydrate metabolism;Amino acid metabolism;Metabolism of cofactors and vitamins	ko01100//Metabolic pathways;ko01110//Biosynthesis of secondary metabolites;ko01200//Carbon metabolism;ko00630//Glyoxylate and dicarboxylate metabolism;ko00260//Glycine, serine and threonine metabolism;ko00670//One carbon pool by folate	K00605;K00605;K00605;K00605;K00605;K00605	GO:0005575//cellular_component;GO:0005576//extracellular region;GO:0005622//intracellular anatomical structure;GO:0005634//nucleus;GO:0005654//nucleoplasm;GO:0005737//cytoplasm;GO:0005739//mitochondrion;GO:0005740//mitochondrial envelope;GO:0005743//mitochondrial inner membrane;GO:0005759//mitochondrial matrix;GO:0005829//cytosol;GO:0005840//ribosome;GO:0005960//glycine cleavage complex;GO:000950…	GO:0003674//molecular_function;GO:0003824//catalytic activity;GO:0004047//aminomethyltransferase activity;GO:0005488//binding;GO:0005504//fatty acid binding;GO:0008168//methyltransferase activity;GO:0008289//lipid binding;GO:0008483//transaminase activity;GO:0016740//transferase activity;GO:0016741//transferase activity, transferring one-carbon groups;GO:0016769//transferase activity, transferrin…	GO:0001505//regulation of neurotransmitter levels;GO:0006082//organic acid metabolic process;GO:0006520//cellular amino acid metabolic process;GO:0006544//glycine metabolic process;GO:0006546//glycine catabolic process;GO:0006730//one-carbon metabolic process;GO:0006807//nitrogen compound metabolic process;GO:0008150//biological_process;GO:0008152//metabolic process;GO:0009056//catabolic process;…	--
Unigene0000633	17.081	18.279	17.916	22.929	21.177	22.311	9.106	11.978	11.952	24.556	24.939	22.027	At5g59250	XP_012835759.1 PREDICTED: D-xylose-proton symporter-like 3, chloroplastic [Erythranthe guttata]	-	-	-	-	GO:0005575//cellular_component;GO:0005622//intracellular anatomical structure;GO:0005737//cytoplasm;GO:0005887//integral component of plasma membrane;GO:0009507//chloroplast;GO:0009526//plastid envelope;GO:0009536//plastid;GO:0009941//chloroplast envelope;GO:0016020//membrane;GO:0016021//integral component of membrane;GO:0031090//organelle membrane;GO:0031224//intrinsic component of membrane;GO:0…	GO:0003674//molecular_function;GO:0005215//transporter activity;GO:0005351//carbohydrate:proton symporter activity;GO:0005355//glucose transmembrane transporter activity;GO:0005402//carbohydrate:cation symporter activity;GO:0008324//cation transmembrane transporter activity;GO:0015075//ion transmembrane transporter activity;GO:0015078//proton transmembrane transporter activity;GO:0015114//phospha…	GO:0006810//transport;GO:0006811//ion transport;GO:0006812//cation transport;GO:0006817//phosphate ion transport;GO:0008150//biological_process;GO:0008643//carbohydrate transport;GO:0008645//hexose transmembrane transport;GO:0015749//monosaccharide transmembrane transport;GO:0034219//carbohydrate transmembrane transport;GO:0034220//ion transmembrane transport;GO:0046323//glucose import;GO:0051179…	--
Unigene0000634	0.404	2.237	0.368	0.403	0	0	0	0	0	0	0.385	1.55	--	-	-	-	-	-	-	-	-	--
Unigene0000635	0.655	1.008	0.994	0.436	0.206	0.546	2.216	1.741	1.933	2.635	0.208	2.514	POLR2H	XP_042021468.1 uncharacterized protein LOC121768927 isoform X1 [Salvia splendens]	Genetic Information Processing	Transcription	ko03020//RNA polymerase	K03016	GO:0000428//DNA-directed RNA polymerase complex;GO:0005575//cellular_component;GO:0005622//intracellular anatomical structure;GO:0005634//nucleus;GO:0005654//nucleoplasm;GO:0005665//RNA polymerase II, core complex;GO:0005666//RNA polymerase III complex;GO:0005730//nucleolus;GO:0005736//RNA polymerase I complex;GO:0016591//RNA polymerase II, holoenzyme;GO:0030880//RNA polymerase complex;GO:0031974…	GO:0003674//molecular_function;GO:0003676//nucleic acid binding;GO:0003677//DNA binding;GO:0003824//catalytic activity;GO:0003899//DNA-directed 5'-3' RNA polymerase activity;GO:0005488//binding;GO:0016740//transferase activity;GO:0016772//transferase activity, transferring phosphorus-containing groups;GO:0016779//nucleotidyltransferase activity;GO:0034062//5'-3' RNA polymerase activity;GO:0097159…	GO:0006139//nucleobase-containing compound metabolic process;GO:0006351//transcription, DNA-templated;GO:0006360//transcription by RNA polymerase I;GO:0006366//transcription by RNA polymerase II;GO:0006383//transcription by RNA polymerase III;GO:0006725//cellular aromatic compound metabolic process;GO:0006807//nitrogen compound metabolic process;GO:0008150//biological_process;GO:0008152//metaboli…	--
Unigene0000636	1.703	2.469	2.141	2.348	1.836	2.164	0.705	0.764	1.722	3.843	4.561	4.823	--	XP_012831425.1 PREDICTED: DNA-directed RNA polymerases II and V subunit 8A-like isoform X1 [Erythranthe guttata]	Genetic Information Processing	Transcription	ko03020//RNA polymerase	K03016	-	GO:0046983//protein dimerization activity	GO:0006351//transcription, DNA-templated	--
Unigene0000637	0	0.323	0	0	0	0.584	0.254	0	0.31	0	0.334	0	--	-	-	-	-	-	-	-	-	--
Unigene0000638	34.712	26.184	22.808	23.211	17.37	31.468	31.718	28.002	25.916	44.997	42.885	47.782	TMN3	GFP95420.1 transmembrane 9 superfamily member 3 [Phtheirospermum japonicum]	-	-	-	-	GO:0016021//integral component of membrane	-	-	--
Unigene0000639	1368.4	1350.36	1337.58	2089.64	2057.57	2030.95	6850.8	6869.71	6478.51	2010.23	1938.5	1938.11	HSP70	TMW90720.1 hypothetical protein EJD97_015351 [Solanum chilense]	Genetic Information Processing;Genetic Information Processing;Cellular Processes	Folding, sorting and degradation;Transcription;Transport and catabolism	ko04141//Protein processing in endoplasmic reticulum;ko03040//Spliceosome;ko04144//Endocytosis	K03283;K03283;K03283	-	GO:0004856//xylulokinase activity;GO:0005515//protein binding;GO:0005524//ATP binding;GO:0016773//phosphotransferase activity, alcohol group as acceptor;GO:0016887//ATP hydrolysis activity;GO:0051082//unfolded protein binding	GO:0005975//carbohydrate metabolic process;GO:0005997//xylulose metabolic process;GO:0006457//protein folding;GO:0006950//response to stress;GO:0008360//regulation of cell shape;GO:0042732//D-xylose metabolic process;GO:0043093//FtsZ-dependent cytokinesis	--
Unigene0000640	4.295	3.02	1.117	6.946	10.034	6.312	5.188	6.671	9.596	3.173	5.071	3.14	--	-	-	-	-	-	-	-	-	--
Unigene0000641	20.675	20.295	17.144	30.38	26.213	26.579	3.626	5.917	5.129	3.858	4.646	5.938	CRS2B	XP_022884354.1 chloroplastic group IIB intron splicing facilitator CRS2-B, chloroplastic isoform X2 [Olea europaea var. sylvestris] [Olea europaea]	-	-	-	-	GO:0005575//cellular_component;GO:0005622//intracellular anatomical structure;GO:0005737//cytoplasm;GO:0009507//chloroplast;GO:0009532//plastid stroma;GO:0009536//plastid;GO:0009570//chloroplast stroma;GO:0043226//organelle;GO:0043227//membrane-bounded organelle;GO:0043229//intracellular organelle;GO:0043231//intracellular membrane-bounded organelle	GO:0003674//molecular_function;GO:0003824//catalytic activity;GO:0004045//aminoacyl-tRNA hydrolase activity;GO:0016787//hydrolase activity;GO:0016788//hydrolase activity, acting on ester bonds;GO:0052689//carboxylic ester hydrolase activity;GO:0140098//catalytic activity, acting on RNA;GO:0140101//catalytic activity, acting on a tRNA	GO:0006139//nucleobase-containing compound metabolic process;GO:0006396//RNA processing;GO:0006397//mRNA processing;GO:0006412//translation;GO:0006725//cellular aromatic compound metabolic process;GO:0006807//nitrogen compound metabolic process;GO:0008150//biological_process;GO:0008152//metabolic process;GO:0008380//RNA splicing;GO:0009987//cellular process;GO:0010467//gene expression;GO:0016070/…	--
Unigene0000642	0.51	0.471	0	0.509	0	0	0	0.37	0	0	0	0	--	-	-	-	-	-	-	-	-	--
Unigene0000643	8.023	7.404	7.239	6.51	7.366	7.947	4.361	2.752	4.502	5.803	5.943	8.797	At5g49610	KAH6808579.1 F-box family protein [Perilla frutescens var. frutescens] [Perilla frutescens]	-	-	-	-	-	GO:0005515//protein binding	GO:0006464//cellular protein modification process;GO:0006807//nitrogen compound metabolic process;GO:0008150//biological_process;GO:0008152//metabolic process;GO:0009987//cellular process;GO:0016567//protein ubiquitination;GO:0019538//protein metabolic process;GO:0032446//protein modification by small protein conjugation;GO:0036211//protein modification process;GO:0043170//macromolecule metabolic…	--
Unigene0000644	0	0	0	0	0	0	1.966	0	1.441	0	0	0	--	ACU44975.1 senescence-associated protein-like, partial [Pfiesteria piscicida]	-	-	-	-	-	-	-	--
Unigene0000645	0	0.786	0.775	0.85	0.803	1.657	1.028	0.411	0.502	1.956	0.812	1.089	--	KAG8368717.1 hypothetical protein BUALT_Bualt15G0074800 [Buddleja alternifolia]	-	-	-	-	-	GO:0005384//manganese ion transmembrane transporter activity	GO:0030026//cellular manganese ion homeostasis	--
Unigene0000647	0	0.927	0	0.501	0	0	0	0	0	0	0	0	--	-	-	-	-	-	-	-	-	--
Unigene0000648	4.125	4.099	4.333	3.803	7.633	7.807	4.829	8.279	7.162	15.995	21.632	16.286	OPSL1	PIN24881.1 hypothetical protein CDL12_02395 [Handroanthus impetiginosus]	-	-	-	-	-	-	-	--
Unigene0000649	14.032	12.547	12.157	13.626	15.615	14.917	9.853	11.294	13.536	16.017	16.176	17.252	INO80	GFP83868.1 DNA helicase ino80 [Phtheirospermum japonicum]	-	-	-	-	GO:0000228//nuclear chromosome;GO:0000785//chromatin;GO:0005575//cellular_component;GO:0005622//intracellular anatomical structure;GO:0005634//nucleus;GO:0005654//nucleoplasm;GO:0005694//chromosome;GO:0005700//polytene chromosome;GO:0005737//cytoplasm;GO:0005819//spindle;GO:0005856//cytoskeleton;GO:0005874//microtubule;GO:0005886//plasma membrane;GO:0015630//microtubule cytoskeleton;GO:0016020//m…	GO:0000166//nucleotide binding;GO:0001067//transcription regulatory region nucleic acid binding;GO:0003674//molecular_function;GO:0003676//nucleic acid binding;GO:0003677//DNA binding;GO:0003779//actin binding;GO:0003824//catalytic activity;GO:0005488//binding;GO:0005515//protein binding;GO:0005524//ATP binding;GO:0008092//cytoskeletal protein binding;GO:0008094//ATP-dependent activity, acting on…	GO:0000070//mitotic sister chromatid segregation;GO:0000226//microtubule cytoskeleton organization;GO:0000278//mitotic cell cycle;GO:0000280//nuclear division;GO:0000724//double-strand break repair via homologous recombination;GO:0000725//recombinational repair;GO:0000819//sister chromatid segregation;GO:0001558//regulation of cell growth;GO:0006139//nucleobase-containing compound metabolic proce…	--
Unigene0000650	0	0	0	0	0.461	0.815	0	0.354	0.432	0	0.466	0.937	--	-	-	-	-	-	-	-	-	--
Unigene0000651	0.649	1.646	0.738	2.591	2.448	1.352	1.293	0	1.292	1.817	2.165	2.022	--	XP_011075077.1 uncharacterized protein LOC105159648 [Sesamum indicum]	-	-	-	-	-	-	-	--
Unigene0000652	88.155	85.669	94.656	77.602	72.656	73.067	25.415	27.411	27.998	42.308	41.309	38.528	--	XP_011075077.1 uncharacterized protein LOC105159648 [Sesamum indicum]	-	-	-	-	-	-	-	--
Unigene0000653	12.034	10.55	9.997	6.31	8.018	7.089	1.363	2.344	6.191	6.741	8.033	8.154	--	-	-	-	-	-	-	-	-	--
Unigene0000654	9.649	10.802	10.548	8.412	11.08	8.674	7.738	10.146	15.506	12.915	17.496	14.872	PTF2	XP_011096437.1 plant-specific TFIIB-related protein PTF2 [Sesamum indicum]	-	-	-	-	-	GO:0017025//TBP-class protein binding	-	--
Unigene0000656	1.331	1.151	2.12	1.661	1.805	1.249	0.663	0.603	0.957	2.58	3.489	3.431	--	-	-	-	-	-	-	-	-	--
Unigene0000657	1.273	0.587	1.304	1.748	1.501	1.194	1.73	1.96	3.803	0.411	0.455	0.153	--	-	-	-	-	-	-	-	-	--
Unigene0000658	19.552	20.849	21.091	34.541	34.876	30.97	12.026	13.635	13.307	15.857	13.63	15.527	mnmA	GFP98782.1 tRNA-specific 2-thiouridylase mnma [Phtheirospermum japonicum]	-	-	-	-	GO:0005737//cytoplasm	GO:0004066//asparagine synthase (glutamine-hydrolyzing) activity;GO:0004808//tRNA (5-methylaminomethyl-2-thiouridylate)-methyltransferase activity	GO:0006396//RNA processing;GO:0006529//asparagine biosynthetic process	--
Unigene0000660	4.449	1.263	4.673	7.861	12.914	7.136	1.736	3.72	5.755	4.718	7.832	10.178	ATP23	CAA2993557.1 mitochondrial inner membrane protease ATP23 [Olea europaea subsp. europaea] [Olea europaea]	-	-	-	-	GO:0005575//cellular_component;GO:0005622//intracellular anatomical structure;GO:0005737//cytoplasm;GO:0005739//mitochondrion;GO:0005740//mitochondrial envelope;GO:0005743//mitochondrial inner membrane;GO:0016020//membrane;GO:0019866//organelle inner membrane;GO:0031090//organelle membrane;GO:0031966//mitochondrial membrane;GO:0031967//organelle envelope;GO:0031975//envelope;GO:0043226//organelle…	GO:0003674//molecular_function;GO:0003824//catalytic activity;GO:0004175//endopeptidase activity;GO:0004222//metalloendopeptidase activity;GO:0005488//binding;GO:0008233//peptidase activity;GO:0008237//metallopeptidase activity;GO:0016787//hydrolase activity;GO:0043167//ion binding;GO:0043169//cation binding;GO:0046872//metal ion binding;GO:0140096//catalytic activity, acting on a protein	GO:0006508//proteolysis;GO:0006807//nitrogen compound metabolic process;GO:0008150//biological_process;GO:0008152//metabolic process;GO:0019538//protein metabolic process;GO:0043170//macromolecule metabolic process;GO:0044238//primary metabolic process;GO:0071704//organic substance metabolic process;GO:1901564//organonitrogen compound metabolic process	--
Unigene0000661	0	0	1.203	0.44	0	0	0	0	0	0	0	0.423	--	KAH7514711.1 hypothetical protein FEM48_Zijuj11G0119400 [Ziziphus jujuba var. spinosa] [Ziziphus jujuba]	-	-	-	-	GO:0005575//cellular_component;GO:0005622//intracellular anatomical structure;GO:0005737//cytoplasm;GO:0005739//mitochondrion;GO:0005740//mitochondrial envelope;GO:0005743//mitochondrial inner membrane;GO:0016020//membrane;GO:0019866//organelle inner membrane;GO:0031090//organelle membrane;GO:0031966//mitochondrial membrane;GO:0031967//organelle envelope;GO:0031975//envelope;GO:0043226//organelle…	GO:0003674//molecular_function;GO:0003824//catalytic activity;GO:0004175//endopeptidase activity;GO:0004222//metalloendopeptidase activity;GO:0005488//binding;GO:0008233//peptidase activity;GO:0008237//metallopeptidase activity;GO:0016787//hydrolase activity;GO:0043167//ion binding;GO:0043169//cation binding;GO:0046872//metal ion binding;GO:0140096//catalytic activity, acting on a protein	GO:0006508//proteolysis;GO:0006807//nitrogen compound metabolic process;GO:0008150//biological_process;GO:0008152//metabolic process;GO:0019538//protein metabolic process;GO:0043170//macromolecule metabolic process;GO:0044238//primary metabolic process;GO:0071704//organic substance metabolic process;GO:1901564//organonitrogen compound metabolic process	--
Unigene0000662	17.366	9.516	8.399	5.42	10.24	6.337	32.25	32.253	17.293	13.562	9.315	4.165	--	CAA2993557.1 mitochondrial inner membrane protease ATP23 [Olea europaea subsp. europaea] [Olea europaea]	-	-	-	-	GO:0005575//cellular_component;GO:0005622//intracellular anatomical structure;GO:0005737//cytoplasm;GO:0005739//mitochondrion;GO:0005740//mitochondrial envelope;GO:0005743//mitochondrial inner membrane;GO:0016020//membrane;GO:0019866//organelle inner membrane;GO:0031090//organelle membrane;GO:0031966//mitochondrial membrane;GO:0031967//organelle envelope;GO:0031975//envelope;GO:0043226//organelle…	GO:0003674//molecular_function;GO:0003824//catalytic activity;GO:0004175//endopeptidase activity;GO:0004222//metalloendopeptidase activity;GO:0005488//binding;GO:0008233//peptidase activity;GO:0008237//metallopeptidase activity;GO:0016787//hydrolase activity;GO:0043167//ion binding;GO:0043169//cation binding;GO:0046872//metal ion binding;GO:0140096//catalytic activity, acting on a protein	GO:0006508//proteolysis;GO:0006807//nitrogen compound metabolic process;GO:0008150//biological_process;GO:0008152//metabolic process;GO:0019538//protein metabolic process;GO:0043170//macromolecule metabolic process;GO:0044238//primary metabolic process;GO:0071704//organic substance metabolic process;GO:1901564//organonitrogen compound metabolic process	--
Unigene0000663	4.007	4.012	3.476	3.851	3.316	4.067	1.561	1.425	2.008	2.964	3.028	2.647	ATP23	XP_028101476.1 uncharacterized protein LOC114300809 [Camellia sinensis]	-	-	-	-	-	GO:0004222//metalloendopeptidase activity;GO:0046983//protein dimerization activity	-	--
Unigene0000664	567.452	630.752	656.621	193.214	196.471	223.435	114.742	109.896	94.113	237.686	234.729	232.106	BETV6	GFP98412.1 isoflavone reductase-like protein [Phtheirospermum japonicum]	-	-	-	-	-	GO:0003824//catalytic activity;GO:0016491//oxidoreductase activity	-	--
Unigene0000665	0.357	3.298	2.603	3.569	2.36	3.875	0.518	1.036	0.316	1.848	1.022	0.343	--	YP_009972205.1 protochlorophyllide reductase subunit B [Tripterospermum membranaceum]	-	-	-	-	-	-	-	--
Unigene0000666	70.168	73.044	57.401	60.428	88.262	86.512	2.579	3.808	4.351	20.593	17.777	18.862	psbA	ATG27893.1 photosystem II protein D1 [Primulina brachytricha var. magnibracteata] [Primulina brachytricha]	Metabolism;Metabolism	Global and overview maps;Energy metabolism	ko01100//Metabolic pathways;ko00195//Photosynthesis	K02703;K02703	GO:0005575//cellular_component;GO:0005622//intracellular anatomical structure;GO:0005737//cytoplasm;GO:0009507//chloroplast;GO:0009521//photosystem;GO:0009523//photosystem II;GO:0009532//plastid stroma;GO:0009534//chloroplast thylakoid;GO:0009535//chloroplast thylakoid membrane;GO:0009536//plastid;GO:0009538//photosystem I reaction center;GO:0009539//photosystem II reaction center;GO:0009570//chl…	GO:0003674//molecular_function;GO:0003824//catalytic activity;GO:0005488//binding;GO:0009055//electron transfer activity;GO:0016168//chlorophyll binding;GO:0016491//oxidoreductase activity;GO:0043167//ion binding;GO:0043168//anion binding;GO:0043169//cation binding;GO:0045156//electron transporter, transferring electrons within the cyclic electron transport pathway of photosynthesis activity;GO:0…	GO:0006091//generation of precursor metabolites and energy;GO:0006464//cellular protein modification process;GO:0006807//nitrogen compound metabolic process;GO:0006950//response to stress;GO:0008150//biological_process;GO:0008152//metabolic process;GO:0009635//response to herbicide;GO:0009636//response to toxic substance;GO:0009767//photosynthetic electron transport chain;GO:0009772//photosynthet…	--
Unigene0000667	6.68	4.824	7.139	6.381	7.945	8.72	0.631	0	1.028	5.255	5.262	3.065	--	-	-	-	-	-	-	-	-	--
Unigene0000668	0.773	1.285	0.563	0.772	0.73	1.161	0.336	0.673	1.369	0.267	0.295	0.148	--	-	-	-	-	-	-	-	-	--
Unigene0000669	5.171	5.191	4.13	2.93	3.252	2.522	1.052	0.57	1.124	3.987	3.374	3.22	ROPGEF12	GFP99658.1 rop guanine nucleotide exchange factor 12 [Phtheirospermum japonicum]	-	-	-	-	-	GO:0005085//guanyl-nucleotide exchange factor activity;GO:0005515//protein binding	-	--
Unigene0000670	34.2	31.97	32.635	33.27	29.097	27.837	1.469	1.698	2.298	9.987	9.964	11.362	rps7-A	YP_009729484.1 ribosomal protein S7 [Incarvillea arguta]	Genetic Information Processing	Translation	ko03010//Ribosome	K02992	GO:0000314//organellar small ribosomal subunit;GO:0022627//cytosolic small ribosomal subunit	GO:0003735//structural constituent of ribosome;GO:0046872//metal ion binding	GO:0006412//translation	--
Unigene0000671	2.312	0.768	1.347	2.216	2.094	2.777	0.402	0.469	0.737	1.673	2.116	2.041	FH3	GFP86378.1 formin-like protein 5, partial [Phtheirospermum japonicum]	-	-	-	-	-	-	-	--
Unigene0000673	16.026	15.643	13.047	17.698	22.969	19.407	11.837	8.935	8.32	12.615	12.196	11.975	--	XP_012847338.1 PREDICTED: uncharacterized protein LOC105967281 [Erythranthe guttata]	-	-	-	-	-	-	-	--
Unigene0000674	1.518	1.961	3.04	6.669	4.582	4.051	21.998	33	30.092	3.662	7.526	4.368	--	XP_012847338.1 PREDICTED: uncharacterized protein LOC105967281 [Erythranthe guttata]	-	-	-	-	-	-	-	--
Unigene0000675	49.722	49.655	50.818	28.73	27.028	31.942	31.186	29.859	30.913	42.234	43.461	45.545	UBC25	XP_011098318.1 probable ubiquitin-conjugating enzyme E2 26 [Sesamum indicum]	Genetic Information Processing	Folding, sorting and degradation	ko04120//Ubiquitin mediated proteolysis	K10581	GO:0005575//cellular_component;GO:0005622//intracellular anatomical structure;GO:0005737//cytoplasm	GO:0000166//nucleotide binding;GO:0003674//molecular_function;GO:0003824//catalytic activity;GO:0004842//ubiquitin-protein transferase activity;GO:0005488//binding;GO:0005515//protein binding;GO:0005524//ATP binding;GO:0016740//transferase activity;GO:0017076//purine nucleotide binding;GO:0019787//ubiquitin-like protein transferase activity;GO:0019899//enzyme binding;GO:0030554//adenyl nucleotide…	GO:0006464//cellular protein modification process;GO:0006807//nitrogen compound metabolic process;GO:0008150//biological_process;GO:0008152//metabolic process;GO:0009987//cellular process;GO:0016567//protein ubiquitination;GO:0019538//protein metabolic process;GO:0032446//protein modification by small protein conjugation;GO:0036211//protein modification process;GO:0043170//macromolecule metabolic…	--
Unigene0000676	2.015	1.487	0.734	1.006	0.57	1.008	0.438	1.022	0.535	1.563	0.768	0	--	-	-	-	-	-	-	-	-	--
Unigene0000677	52.793	46.945	52.585	42.883	42.398	40.557	106.764	101.782	117.497	89.742	80.208	76.474	RTNLB1	KAG8375045.1 hypothetical protein BUALT_Bualt10G0058800 [Buddleja alternifolia]	-	-	-	-	GO:0005575//cellular_component;GO:0005622//intracellular anatomical structure;GO:0005737//cytoplasm;GO:0005783//endoplasmic reticulum;GO:0005789//endoplasmic reticulum membrane;GO:0005794//Golgi apparatus;GO:0005886//plasma membrane;GO:0012505//endomembrane system;GO:0016020//membrane;GO:0016021//integral component of membrane;GO:0030176//integral component of endoplasmic reticulum membrane;GO:00…	-	GO:0006996//organelle organization;GO:0007029//endoplasmic reticulum organization;GO:0008150//biological_process;GO:0009987//cellular process;GO:0010256//endomembrane system organization;GO:0016043//cellular component organization;GO:0071786//endoplasmic reticulum tubular network organization;GO:0071840//cellular component organization or biogenesis	--
Unigene0000678	14.35	13.457	14.053	15.261	11.562	16.303	4.216	5.06	11.534	23.862	26.035	29.469	--	-	-	-	-	-	-	-	-	--
Unigene0000679	1.19	0.274	1.895	0.297	1.122	0.744	0.216	2.155	1.053	3.588	4.254	2.282	--	-	-	-	-	-	-	-	-	--
Unigene0000680	2.493	4.217	1.891	4.149	1.96	3.811	0	0	0.368	0	0.396	0	--	-	-	-	-	-	-	-	-	--
Unigene0000681	3.697	3.412	1.75	5.021	7.533	7.03	2.036	3.537	3.796	6.371	7.05	5.675	--	-	-	-	-	-	-	-	-	--
Unigene0000682	7.305	7.087	5.372	8.699	9.631	7.968	5.973	5.159	4.974	10.492	11.074	10.064	--	KAG7563825.1 Zinc knuckle CX2CX4HX4C [Arabidopsis suecica]	-	-	-	-	-	-	-	--
Unigene0000683	0	0	0	0	0	0	0	0	0	8.46	12.679	10.492	--	-	-	-	-	-	-	-	-	--
Unigene0000684	40.979	37.643	40.223	33.681	33.06	38.185	35.158	40.419	35.355	42.293	47.159	44.918	RHC1A	XP_011090210.1 probable E3 ubiquitin-protein ligase RHC1A [Sesamum indicum]	-	-	-	-	GO:0000109//nucleotide-excision repair complex;GO:0005680//anaphase-promoting complex	GO:0003674//molecular_function;GO:0003824//catalytic activity;GO:0004842//ubiquitin-protein transferase activity;GO:0005488//binding;GO:0008270//zinc ion binding;GO:0016740//transferase activity;GO:0019787//ubiquitin-like protein transferase activity;GO:0043167//ion binding;GO:0043169//cation binding;GO:0046872//metal ion binding;GO:0061630//ubiquitin protein ligase activity;GO:0061659//ubiquitin…	GO:0000209//protein polyubiquitination;GO:0006289//nucleotide-excision repair;GO:0006464//cellular protein modification process;GO:0006508//proteolysis;GO:0006511//ubiquitin-dependent protein catabolic process;GO:0006807//nitrogen compound metabolic process;GO:0008150//biological_process;GO:0008152//metabolic process;GO:0009056//catabolic process;GO:0009057//macromolecule catabolic process;GO:000…	--
Unigene0000685	5.273	5.785	6.703	5.664	8.072	5.228	2.379	2.308	3.082	4.973	6.262	4.582	--	XP_012833444.1 PREDICTED: uncharacterized protein LOC105954316 [Erythranthe guttata]	-	-	-	-	-	-	-	--
Unigene0000686	3.772	4.017	4.227	4.83	5.931	5.122	2.874	3.33	3.51	6.126	7.839	7.052	MSH2	KAG8379377.1 hypothetical protein BUALT_Bualt07G0082300 [Buddleja alternifolia]	Genetic Information Processing	Replication and repair	ko03430//Mismatch repair	K08735	GO:0005575//cellular_component;GO:0005622//intracellular anatomical structure;GO:0005634//nucleus;GO:0005886//plasma membrane;GO:0016020//membrane;GO:0032300//mismatch repair complex;GO:0032301//MutSalpha complex;GO:0032302//MutSbeta complex;GO:0032991//protein-containing complex;GO:0043226//organelle;GO:0043227//membrane-bounded organelle;GO:0043229//intracellular organelle;GO:0043231//intracell…	GO:0000166//nucleotide binding;GO:0000217//DNA secondary structure binding;GO:0000400//four-way junction DNA binding;GO:0000403//Y-form DNA binding;GO:0000404//heteroduplex DNA loop binding;GO:0000406//double-strand/single-strand DNA junction binding;GO:0003674//molecular_function;GO:0003676//nucleic acid binding;GO:0003677//DNA binding;GO:0003684//damaged DNA binding;GO:0003690//double-stranded …	GO:0000003//reproduction;GO:0000018//regulation of DNA recombination;GO:0006139//nucleobase-containing compound metabolic process;GO:0006259//DNA metabolic process;GO:0006281//DNA repair;GO:0006290//pyrimidine dimer repair;GO:0006298//mismatch repair;GO:0006301//postreplication repair;GO:0006310//DNA recombination;GO:0006311//meiotic gene conversion;GO:0006725//cellular aromatic compound metaboli…	--
Unigene0000687	4.539	3.013	3.915	4.056	3.306	3.321	1.154	2.54	2.256	6.176	5.088	4.431	PCMP-E30	XP_011090654.1 pentatricopeptide repeat-containing protein At5g43790 [Sesamum indicum]	-	-	-	-	GO:0005575//cellular_component;GO:0005622//intracellular anatomical structure;GO:0043226//organelle;GO:0043227//membrane-bounded organelle;GO:0043229//intracellular organelle;GO:0043231//intracellular membrane-bounded organelle	GO:0003674//molecular_function;GO:0003676//nucleic acid binding;GO:0003723//RNA binding;GO:0003824//catalytic activity;GO:0004518//nuclease activity;GO:0004519//endonuclease activity;GO:0005488//binding;GO:0008270//zinc ion binding;GO:0016787//hydrolase activity;GO:0016788//hydrolase activity, acting on ester bonds;GO:0097159//organic cyclic compound binding;GO:1901363//heterocyclic compound bind…	GO:0006139//nucleobase-containing compound metabolic process;GO:0006725//cellular aromatic compound metabolic process;GO:0006807//nitrogen compound metabolic process;GO:0008150//biological_process;GO:0008152//metabolic process;GO:0009451//RNA modification;GO:0009987//cellular process;GO:0016070//RNA metabolic process;GO:0034641//cellular nitrogen compound metabolic process;GO:0043170//macromolecu…	--
Unigene0000688	2.521	1.163	3.299	1.416	2.378	1.84	1.256	0	0.976	2.851	2.554	1.663	--	-	-	-	-	-	-	-	-	--
Unigene0000689	2.472	2.716	0.75	1.293	1.111	1.178	1.706	1.792	2.397	2.029	1.123	1.355	--	KAH6774532.1 Ribosomal protein L34e superfamily protein [Perilla frutescens var. frutescens] [Perilla frutescens]	-	-	-	-	-	-	-	--
Unigene0000690	6.447	4.577	3.161	2.972	4.679	4.136	6.829	3.235	4.39	5.128	5.202	3.806	--	-	-	-	-	-	-	-	-	--
Unigene0000691	0.353	0.979	0.322	0	0.333	0.59	0	0.512	0.313	0	0.674	0.339	--	-	-	-	-	-	-	-	-	--
Unigene0000692	2.101	2.327	1.722	1.259	1.19	1.753	0.914	0.914	1.302	1.992	1.202	2.823	--	-	-	-	-	-	-	-	-	--
Unigene0000693	11.397	11.725	10.773	10.387	9.988	10.908	7.763	6.861	7.938	12.129	12.234	12.13	DA2	KAH6780803.1 RING/U-box superfamily protein [Perilla frutescens var. hirtella] [Perilla frutescens]	-	-	-	-	-	-	-	--
Unigene0000694	17.078	15.415	19.974	0.871	0	0.312	2.078	2.53	2.427	1.074	1.902	2.153	ERF110	XP_011101230.1 ethylene-responsive transcription factor ABR1-like [Sesamum indicum]	-	-	-	-	GO:0005575//cellular_component;GO:0005622//intracellular anatomical structure;GO:0005634//nucleus;GO:0043226//organelle;GO:0043227//membrane-bounded organelle;GO:0043229//intracellular organelle;GO:0043231//intracellular membrane-bounded organelle	GO:0003674//molecular_function;GO:0003676//nucleic acid binding;GO:0003677//DNA binding;GO:0003700//DNA-binding transcription factor activity;GO:0005488//binding;GO:0097159//organic cyclic compound binding;GO:0140110//transcription regulator activity;GO:1901363//heterocyclic compound binding	GO:0000160//phosphorelay signal transduction system;GO:0001101//response to acid chemical;GO:0006139//nucleobase-containing compound metabolic process;GO:0006351//transcription, DNA-templated;GO:0006355//regulation of transcription, DNA-templated;GO:0006725//cellular aromatic compound metabolic process;GO:0006807//nitrogen compound metabolic process;GO:0006950//response to stress;GO:0006952//defe…	ERF
Unigene0000695	9.623	9.673	9.152	0.686	1.054	0.502	15.815	17.062	17.035	18.731	15.566	12.2	ERF110	PIN10176.1 hypothetical protein CDL12_17238 [Handroanthus impetiginosus]	-	-	-	-	GO:0005575//cellular_component;GO:0005622//intracellular anatomical structure;GO:0005634//nucleus;GO:0043226//organelle;GO:0043227//membrane-bounded organelle;GO:0043229//intracellular organelle;GO:0043231//intracellular membrane-bounded organelle	GO:0003674//molecular_function;GO:0003676//nucleic acid binding;GO:0003677//DNA binding;GO:0003700//DNA-binding transcription factor activity;GO:0005488//binding;GO:0097159//organic cyclic compound binding;GO:0140110//transcription regulator activity;GO:1901363//heterocyclic compound binding	GO:0000160//phosphorelay signal transduction system;GO:0001101//response to acid chemical;GO:0006139//nucleobase-containing compound metabolic process;GO:0006351//transcription, DNA-templated;GO:0006355//regulation of transcription, DNA-templated;GO:0006725//cellular aromatic compound metabolic process;GO:0006807//nitrogen compound metabolic process;GO:0006950//response to stress;GO:0006952//defe…	ERF
Unigene0000696	0.207	0.572	0.471	2.065	2.829	2.587	0.974	1.124	1.556	0.089	0.197	0.099	--	XP_042019086.1 uncharacterized protein LOC121766924 [Salvia splendens]	-	-	-	-	-	-	-	--
Unigene0000698	1.635	2.348	1.654	2.359	2.057	2.122	1.975	1.054	1.93	3.445	2.946	2.092	--	-	-	-	-	-	-	-	-	--
Unigene0000699	0.859	0.661	0.782	1.716	0.675	0.597	1.037	0.622	0.634	1.48	0.273	0.687	--	-	-	-	-	-	-	-	-	--
Unigene0000700	0	1.177	0	0.849	0.401	0.709	0	0	0	0	0	0	--	-	-	-	-	-	-	-	-	--
Unigene0000701	2.287	1.648	3.302	10.029	11.474	12.192	1.415	2.143	1.778	4.952	6.065	6.53	gluA	XP_011089010.1 lysosomal beta glucosidase-like [Sesamum indicum]	Metabolism;Metabolism;Metabolism;Metabolism;Metabolism	Global and overview maps;Global and overview maps;Carbohydrate metabolism;Metabolism of other amino acids;Biosynthesis of other secondary metabolites	ko01100//Metabolic pathways;ko01110//Biosynthesis of secondary metabolites;ko00500//Starch and sucrose metabolism;ko00460//Cyanoamino acid metabolism;ko00999//Biosynthesis of various plant secondary metabolites	K05349;K05349;K05349;K05349;K05349	-	GO:0004553//hydrolase activity, hydrolyzing O-glycosyl compounds	GO:0005975//carbohydrate metabolic process	--
Unigene0000702	12.691	7.808	10.689	8.622	8.633	9.577	6.256	6.32	7.871	11.382	6.092	7.703	--	XP_027083446.1 ATP-dependent DNA helicase PIF1-like [Coffea arabica]	-	-	-	-	-	GO:0003678//DNA helicase activity	GO:0000723//telomere maintenance;GO:0006281//DNA repair	--
Unigene0000703	4.718	3.295	1.277	1.401	2.406	0.744	0.647	1.294	1.354	3.297	4.742	1.957	AHL14	XP_042049614.1 AT-hook motif nuclear-localized protein 11-like [Salvia splendens]	-	-	-	-	-	-	-	--
Unigene0000704	2.601	2.501	2.27	3.248	1.329	3.074	0.079	1.1	0.288	2.989	2.481	2.08	KCS7	XP_011087753.1 3-ketoacyl-CoA synthase 7 [Sesamum indicum]	Metabolism;Metabolism;Organismal Systems;Metabolism	Global and overview maps;Global and overview maps;Environmental adaptation;Lipid metabolism	ko01100//Metabolic pathways;ko01110//Biosynthesis of secondary metabolites;ko04626//Plant-pathogen interaction;ko00062//Fatty acid elongation	K15397;K15397;K15397;K15397	GO:0016020//membrane	GO:0003985//acetyl-CoA C-acetyltransferase activity;GO:0004315//3-oxoacyl-[acyl-carrier-protein] synthase activity;GO:0016747//acyltransferase activity, transferring groups other than amino-acyl groups	GO:0006631//fatty acid metabolic process;GO:0006633//fatty acid biosynthetic process	--
Unigene0000705	29.074	32.166	29.952	51.705	50.927	57.645	22.856	21.318	23.778	51.426	51.231	51.465	CBSX6	XP_022890031.1 CBS domain-containing protein CBSX6-like [Olea europaea var. sylvestris] [Olea europaea]	-	-	-	-	GO:0005575//cellular_component;GO:0005622//intracellular anatomical structure;GO:0005737//cytoplasm;GO:0005773//vacuole;GO:0005774//vacuolar membrane;GO:0016020//membrane;GO:0016021//integral component of membrane;GO:0031090//organelle membrane;GO:0031224//intrinsic component of membrane;GO:0043226//organelle;GO:0043227//membrane-bounded organelle;GO:0043229//intracellular organelle;GO:0043231//i…	-	-	--
Unigene0000706	17.077	18.171	18.508	17.518	19.124	20.153	14.27	14.313	13.162	23.174	20.049	21.009	CBSX6	XP_022890031.1 CBS domain-containing protein CBSX6-like [Olea europaea var. sylvestris] [Olea europaea]	-	-	-	-	GO:0005575//cellular_component;GO:0005622//intracellular anatomical structure;GO:0005737//cytoplasm;GO:0005773//vacuole;GO:0005774//vacuolar membrane;GO:0016020//membrane;GO:0016021//integral component of membrane;GO:0031090//organelle membrane;GO:0031224//intrinsic component of membrane;GO:0043226//organelle;GO:0043227//membrane-bounded organelle;GO:0043229//intracellular organelle;GO:0043231//i…	-	-	--
Unigene0000707	5.428	5.246	4.942	15.154	14.436	14.331	3.996	4.616	5.524	2.431	1.916	1.435	AAC3	PIN15188.1 Mitochondrial ADP/ATP carrier protein [Handroanthus impetiginosus]	-	-	-	-	-	-	-	--
Unigene0000709	0	0	0	2.813	0.295	0.783	0	0	0	0	0.298	0.3	--	-	-	-	-	-	-	-	-	--
Unigene0000711	56.931	57.762	53.747	21.691	22.601	19.103	3.1	4.198	3.146	10.492	8.661	10.229	PRCP	KAH6818501.1 alpha/beta-Hydrolases superfamily protein [Perilla frutescens var. frutescens] [Perilla frutescens]	-	-	-	-	-	GO:0008236//serine-type peptidase activity	GO:0006508//proteolysis	--
Unigene0000712	0	1.842	0	0	0	0	0	0	0	0	0	0	--	-	-	-	-	-	-	-	-	--
Unigene0000713	1.607	2.053	1.575	0.494	0.466	0.515	1.523	1.165	0.985	0.32	0.471	0.474	--	-	-	-	-	-	-	-	-	--
Unigene0000714	0.331	2.443	1.808	0.661	1.873	2.484	0.48	0.24	0.293	0.856	1.578	0.635	--	-	-	-	-	-	-	-	-	--
Unigene0000715	422.672	407.298	423.221	680.507	692.263	637.405	11.53	11.782	12.552	77.196	87.071	80.638	RPL10	XP_011077031.1 50S ribosomal protein L10, chloroplastic [Sesamum indicum]	Genetic Information Processing	Translation	ko03010//Ribosome	K02864	GO:0005575//cellular_component;GO:0005622//intracellular anatomical structure;GO:0005737//cytoplasm;GO:0005840//ribosome;GO:0009507//chloroplast;GO:0009536//plastid;GO:0032991//protein-containing complex;GO:0043226//organelle;GO:0043227//membrane-bounded organelle;GO:0043228//non-membrane-bounded organelle;GO:0043229//intracellular organelle;GO:0043231//intracellular membrane-bounded organelle;GO…	GO:0003674//molecular_function;GO:0003676//nucleic acid binding;GO:0003723//RNA binding;GO:0005488//binding;GO:0019843//rRNA binding;GO:0097159//organic cyclic compound binding;GO:1901363//heterocyclic compound binding	GO:0008150//biological_process;GO:0022613//ribonucleoprotein complex biogenesis;GO:0042254//ribosome biogenesis;GO:0044085//cellular component biogenesis;GO:0071840//cellular component organization or biogenesis	--
Unigene0000716	2.766	2.15	1.856	2.908	2.747	4.858	0.739	0.106	0.129	0.753	1.666	2.235	RPL10	XP_011077031.1 50S ribosomal protein L10, chloroplastic [Sesamum indicum]	Genetic Information Processing	Translation	ko03010//Ribosome	K02864	GO:0005575//cellular_component;GO:0005576//extracellular region;GO:0005622//intracellular anatomical structure;GO:0005737//cytoplasm;GO:0005840//ribosome;GO:0009507//chloroplast;GO:0009536//plastid;GO:0032991//protein-containing complex;GO:0043226//organelle;GO:0043227//membrane-bounded organelle;GO:0043228//non-membrane-bounded organelle;GO:0043229//intracellular organelle;GO:0043231//intracellu…	GO:0003674//molecular_function;GO:0003676//nucleic acid binding;GO:0003723//RNA binding;GO:0005488//binding;GO:0008047//enzyme activator activity;GO:0019843//rRNA binding;GO:0097159//organic cyclic compound binding;GO:1901363//heterocyclic compound binding	GO:0007586//digestion;GO:0008150//biological_process;GO:0016042//lipid catabolic process;GO:0022613//ribonucleoprotein complex biogenesis;GO:0042254//ribosome biogenesis;GO:0044085//cellular component biogenesis;GO:0071840//cellular component organization or biogenesis	--
Unigene0000718	22.562	26.289	22.093	31.611	33.919	35.402	15.292	18.352	14.799	10.77	11.144	10.823	DGK3	XP_011069868.1 diacylglycerol kinase 3-like [Sesamum indicum]	Metabolism;Metabolism;Metabolism;Metabolism;Environmental Information Processing	Global and overview maps;Global and overview maps;Lipid metabolism;Lipid metabolism;Signal transduction	ko01100//Metabolic pathways;ko01110//Biosynthesis of secondary metabolites;ko00564//Glycerophospholipid metabolism;ko00561//Glycerolipid metabolism;ko04070//Phosphatidylinositol signaling system	K00901;K00901;K00901;K00901;K00901	GO:0005575//cellular_component	GO:0001727//lipid kinase activity;GO:0004143//diacylglycerol kinase activity;GO:0016301//kinase activity	GO:0007205//protein kinase C-activating G protein-coupled receptor signaling pathway;GO:0008150//biological_process	--
Unigene0000719	10.199	13.708	12.716	16.164	14.641	14.238	10.765	9.641	10.597	5.158	5.708	2.552	DGK4	KHN36361.1 Diacylglycerol kinase theta [Glycine soja]	Metabolism;Metabolism;Metabolism;Metabolism;Environmental Information Processing	Global and overview maps;Global and overview maps;Lipid metabolism;Lipid metabolism;Signal transduction	ko01100//Metabolic pathways;ko01110//Biosynthesis of secondary metabolites;ko00564//Glycerophospholipid metabolism;ko00561//Glycerolipid metabolism;ko04070//Phosphatidylinositol signaling system	K00901;K00901;K00901;K00901;K00901	-	GO:0004143//diacylglycerol kinase activity;GO:0016301//kinase activity	GO:0007205//protein kinase C-activating G protein-coupled receptor signaling pathway	--
Unigene0000720	0	0	0.972	0.533	0	0.445	0.387	0.387	0.472	0	0.509	0	DGK3	GFP89722.1 diacylglycerol kinase 4 [Phtheirospermum japonicum]	Metabolism;Metabolism;Metabolism;Metabolism;Environmental Information Processing	Global and overview maps;Global and overview maps;Lipid metabolism;Lipid metabolism;Signal transduction	ko01100//Metabolic pathways;ko01110//Biosynthesis of secondary metabolites;ko00564//Glycerophospholipid metabolism;ko00561//Glycerolipid metabolism;ko04070//Phosphatidylinositol signaling system	K00901;K00901;K00901;K00901;K00901	GO:0005575//cellular_component	GO:0001727//lipid kinase activity;GO:0016301//kinase activity	GO:0008150//biological_process	--
Unigene0000721	1.6	1.395	1.457	2.308	1.845	2.15	0.387	0.515	0.236	1.762	1.102	1.365	--	XP_012846866.1 PREDICTED: replication protein A 70 kDa DNA-binding subunit B-like [Erythranthe guttata]	-	-	-	-	-	-	-	--
Unigene0000722	7.95	6.419	6.514	5.558	5.625	6.631	3.313	5.906	5.805	7.536	9.097	5.148	At2g47690	XP_022847308.1 NADH dehydrogenase [ubiquinone] iron-sulfur protein 5-B-like isoform X2 [Olea europaea var. sylvestris] [Olea europaea]	Metabolism;Metabolism	Global and overview maps;Energy metabolism	ko01100//Metabolic pathways;ko00190//Oxidative phosphorylation	K03938;K03938	-	-	-	--
Unigene0000723	10.37	9.645	11.225	13.292	14.713	15.527	17.042	15.505	19.153	10.976	8.019	7.834	--	KAG8367193.1 hypothetical protein BUALT_Bualt16G0047200 [Buddleja alternifolia]	-	-	-	-	-	-	-	--
Unigene0000724	7.083	6.338	8.207	5.359	3.24	1.969	6.221	3.733	5.699	6.658	7.572	8.031	--	KAG8367193.1 hypothetical protein BUALT_Bualt16G0047200 [Buddleja alternifolia]	-	-	-	-	-	-	-	--
Unigene0000725	5.963	4.6	5.105	3.644	4.786	4.009	4.966	6.902	6.302	5.829	6.28	7.343	--	XP_011071918.1 uncharacterized protein LOC105157253 isoform X1 [Sesamum indicum]	-	-	-	-	GO:0005575//cellular_component;GO:0005622//intracellular anatomical structure;GO:0005634//nucleus;GO:0005681//spliceosomal complex;GO:0032991//protein-containing complex;GO:0043226//organelle;GO:0043227//membrane-bounded organelle;GO:0043229//intracellular organelle;GO:0043231//intracellular membrane-bounded organelle;GO:1990904//ribonucleoprotein complex	GO:0003674//molecular_function;GO:0003676//nucleic acid binding;GO:0003723//RNA binding;GO:0003729//mRNA binding;GO:0005488//binding;GO:0043167//ion binding;GO:0043169//cation binding;GO:0046872//metal ion binding;GO:0097159//organic cyclic compound binding;GO:1901363//heterocyclic compound binding	GO:0000245//spliceosomal complex assembly;GO:0000375//RNA splicing, via transesterification reactions;GO:0000377//RNA splicing, via transesterification reactions with bulged adenosine as nucleophile;GO:0000381//regulation of alternative mRNA splicing, via spliceosome;GO:0000398//mRNA splicing, via spliceosome;GO:0006139//nucleobase-containing compound metabolic process;GO:0006396//RNA processing;…	--
Unigene0000726	2.102	0.808	0.798	0.35	0.992	1.753	4.063	2.54	1.086	3.17	3.842	0.84	NFD6	XP_011100253.1 protein NUCLEAR FUSION DEFECTIVE 6, chloroplastic/mitochondrial-like isoform X5 [Sesamum indicum]	-	-	-	-	-	-	-	--
Unigene0000727	0.721	0.887	0.219	0.72	0	0	0.174	1.045	0.85	1.863	1.374	0.23	--	-	-	-	-	-	-	GO:0005515//protein binding	-	--
Unigene0000728	3.82	3.525	4.734	3.603	2.603	3.806	0.615	1.077	0.845	3.566	2.53	2.24	SKIP24	XP_011069948.1 F-box protein SKIP24 [Sesamum indicum]	-	-	-	-	-	GO:0005515//protein binding	GO:0006464//cellular protein modification process;GO:0006807//nitrogen compound metabolic process;GO:0008150//biological_process;GO:0008152//metabolic process;GO:0009987//cellular process;GO:0016567//protein ubiquitination;GO:0019538//protein metabolic process;GO:0032446//protein modification by small protein conjugation;GO:0036211//protein modification process;GO:0043170//macromolecule metabolic…	--
Unigene0000729	7.455	6.168	6.904	11.425	7.882	12.757	5.309	7.173	5.234	4.541	3.922	5.673	SKIP24	XP_011069948.1 F-box protein SKIP24 [Sesamum indicum]	-	-	-	-	-	GO:0005515//protein binding	GO:0006464//cellular protein modification process;GO:0006807//nitrogen compound metabolic process;GO:0008150//biological_process;GO:0008152//metabolic process;GO:0009987//cellular process;GO:0016567//protein ubiquitination;GO:0019538//protein metabolic process;GO:0032446//protein modification by small protein conjugation;GO:0036211//protein modification process;GO:0043170//macromolecule metabolic…	--
Unigene0000730	0	0	0	0.249	0.942	0	0.181	0	1.325	0.86	1.427	1.436	--	-	-	-	-	-	-	-	-	--
Unigene0000731	15.129	18.392	12.582	15.69	15.782	14.438	6.22	3.796	6.824	11.783	13.733	12.98	UBC22	XP_045794151.1 ubiquitin-conjugating enzyme E2 22 [Trifolium pratense]	Genetic Information Processing	Folding, sorting and degradation	ko04120//Ubiquitin mediated proteolysis	K10583	GO:0000151//ubiquitin ligase complex;GO:0000152//nuclear ubiquitin ligase complex;GO:0005575//cellular_component;GO:0005622//intracellular anatomical structure;GO:0005634//nucleus;GO:0005654//nucleoplasm;GO:0005680//anaphase-promoting complex;GO:0005737//cytoplasm;GO:0005829//cytosol;GO:0031461//cullin-RING ubiquitin ligase complex;GO:0031974//membrane-enclosed lumen;GO:0031981//nuclear lumen;GO:…	GO:0000166//nucleotide binding;GO:0003674//molecular_function;GO:0003824//catalytic activity;GO:0004842//ubiquitin-protein transferase activity;GO:0005488//binding;GO:0005515//protein binding;GO:0005524//ATP binding;GO:0016740//transferase activity;GO:0017076//purine nucleotide binding;GO:0019787//ubiquitin-like protein transferase activity;GO:0019899//enzyme binding;GO:0030554//adenyl nucleotide…	GO:0000209//protein polyubiquitination;GO:0000278//mitotic cell cycle;GO:0000280//nuclear division;GO:0006464//cellular protein modification process;GO:0006508//proteolysis;GO:0006511//ubiquitin-dependent protein catabolic process;GO:0006807//nitrogen compound metabolic process;GO:0006996//organelle organization;GO:0007049//cell cycle;GO:0008150//biological_process;GO:0008152//metabolic process;G…	--
Unigene0000732	32.502	31.33	31.841	34.025	35.156	37.519	18.223	20.89	24.125	36.685	37.547	38.067	DEG15	XP_011096330.1 glyoxysomal processing protease, glyoxysomal [Sesamum indicum]	-	-	-	-	GO:0005575//cellular_component;GO:0005622//intracellular anatomical structure;GO:0005737//cytoplasm;GO:0005777//peroxisome;GO:0030288//outer membrane-bounded periplasmic space;GO:0042579//microbody;GO:0043226//organelle;GO:0043227//membrane-bounded organelle;GO:0043229//intracellular organelle;GO:0043231//intracellular membrane-bounded organelle	GO:0003674//molecular_function;GO:0003824//catalytic activity;GO:0004175//endopeptidase activity;GO:0004252//serine-type endopeptidase activity;GO:0005515//protein binding;GO:0008233//peptidase activity;GO:0008236//serine-type peptidase activity;GO:0016787//hydrolase activity;GO:0017171//serine hydrolase activity;GO:0045152//antisigma factor binding;GO:0140096//catalytic activity, acting on a pro…	GO:0006508//proteolysis;GO:0006807//nitrogen compound metabolic process;GO:0006950//response to stress;GO:0008150//biological_process;GO:0008152//metabolic process;GO:0010467//gene expression;GO:0016032//viral process;GO:0016485//protein processing;GO:0019082//viral protein processing;GO:0019087//transformation of host cell by virus;GO:0019538//protein metabolic process;GO:0043170//macromolecule …	--
Unigene0000733	12.683	14.68	14.386	32.564	32.157	35.438	4.826	4.903	6.642	89.529	91.662	88.22	NMT1	XP_011084235.1 phosphoethanolamine N-methyltransferase-like isoform X2 [Sesamum indicum]	Metabolism	Lipid metabolism	ko00564//Glycerophospholipid metabolism	K05929	GO:0005737//cytoplasm	GO:0000179//rRNA (adenine-N6,N6-)-dimethyltransferase activity;GO:0003723//RNA binding;GO:0004719//protein-L-isoaspartate (D-aspartate) O-methyltransferase activity;GO:0008168//methyltransferase activity;GO:0008170//N-methyltransferase activity;GO:0008171//O-methyltransferase activity;GO:0008173//RNA methyltransferase activity;GO:0008176//tRNA (guanine-N7-)-methyltransferase activity;GO:0008649//…	GO:0000154//rRNA modification;GO:0006364//rRNA processing;GO:0006400//tRNA modification;GO:0006412//translation;GO:0006480//N-terminal protein amino acid methylation;GO:0006744//ubiquinone biosynthetic process;GO:0008299//isoprenoid biosynthetic process;GO:0009086//methionine biosynthetic process;GO:0009102//biotin biosynthetic process;GO:0009234//menaquinone biosynthetic process;GO:0009312//olig…	--
Unigene0000734	3.118	2.656	1.965	0.719	0.226	2	0.869	0.695	0.849	1.033	2.058	1.841	NMT3	XP_020551967.1 phosphoethanolamine N-methyltransferase-like isoform X3 [Sesamum indicum]	Metabolism	Lipid metabolism	ko00564//Glycerophospholipid metabolism	K05929	-	-	-	--
Unigene0000735	0.857	0	0	0	0	0.715	0	0	0	5.172	0	0.411	--	-	-	-	-	-	-	-	-	--
Unigene0000736	1.691	0	0	0	0	0	0	0	0	3.399	0.537	0	--	-	-	-	-	-	-	-	-	--
Unigene0000737	15.669	14.963	19.102	32.657	37.404	32.5	0.889	0.592	0.724	14.676	15.2	10.719	FAP3	XP_011098156.1 fatty-acid-binding protein 3, chloroplastic [Sesamum indicum]	-	-	-	-	GO:0005575//cellular_component;GO:0005622//intracellular anatomical structure;GO:0005737//cytoplasm;GO:0009507//chloroplast;GO:0009532//plastid stroma;GO:0009536//plastid;GO:0009570//chloroplast stroma;GO:0043226//organelle;GO:0043227//membrane-bounded organelle;GO:0043229//intracellular organelle;GO:0043231//intracellular membrane-bounded organelle	GO:0003674//molecular_function;GO:0003824//catalytic activity;GO:0005488//binding;GO:0005504//fatty acid binding;GO:0008289//lipid binding;GO:0016853//isomerase activity;GO:0016872//intramolecular lyase activity;GO:0031406//carboxylic acid binding;GO:0033293//monocarboxylic acid binding;GO:0036094//small molecule binding;GO:0043167//ion binding;GO:0043168//anion binding;GO:0043177//organic acid b…	GO:0006082//organic acid metabolic process;GO:0006629//lipid metabolic process;GO:0006631//fatty acid metabolic process;GO:0008150//biological_process;GO:0008152//metabolic process;GO:0009058//biosynthetic process;GO:0009812//flavonoid metabolic process;GO:0009813//flavonoid biosynthetic process;GO:0009987//cellular process;GO:0019752//carboxylic acid metabolic process;GO:0032787//monocarboxylic …	--
Unigene0000738	0	0	0	0	0	0.444	0	0	0.471	0.458	0.507	0.51	--	-	-	-	-	-	-	-	-	--
Unigene0000739	0.516	0.476	0	0.773	0.243	0.215	6.728	5.607	3.881	2.667	3.443	5.443	LSH4	GFP82917.1 protein light-dependent short hypocotyls 3 [Phtheirospermum japonicum]	-	-	-	-	GO:0005575//cellular_component;GO:0005622//intracellular anatomical structure;GO:0005634//nucleus;GO:0043226//organelle;GO:0043227//membrane-bounded organelle;GO:0043229//intracellular organelle;GO:0043231//intracellular membrane-bounded organelle	GO:0003674//molecular_function;GO:0003676//nucleic acid binding;GO:0003677//DNA binding;GO:0005488//binding;GO:0097159//organic cyclic compound binding;GO:1901363//heterocyclic compound binding	GO:0000003//reproduction;GO:0003002//regionalization;GO:0003006//developmental process involved in reproduction;GO:0006139//nucleobase-containing compound metabolic process;GO:0006351//transcription, DNA-templated;GO:0006355//regulation of transcription, DNA-templated;GO:0006725//cellular aromatic compound metabolic process;GO:0006807//nitrogen compound metabolic process;GO:0007275//multicellular…	--
Unigene0000740	12.128	13.076	13.518	16.075	17.965	20.515	28.175	29.985	32.005	64.758	74.901	80.256	LSH3	GFP82917.1 protein light-dependent short hypocotyls 3 [Phtheirospermum japonicum]	-	-	-	-	GO:0005575//cellular_component;GO:0005622//intracellular anatomical structure;GO:0005634//nucleus;GO:0043226//organelle;GO:0043227//membrane-bounded organelle;GO:0043229//intracellular organelle;GO:0043231//intracellular membrane-bounded organelle	GO:0003674//molecular_function;GO:0003676//nucleic acid binding;GO:0003677//DNA binding;GO:0005488//binding;GO:0097159//organic cyclic compound binding;GO:1901363//heterocyclic compound binding	GO:0000003//reproduction;GO:0003002//regionalization;GO:0003006//developmental process involved in reproduction;GO:0006139//nucleobase-containing compound metabolic process;GO:0006351//transcription, DNA-templated;GO:0006355//regulation of transcription, DNA-templated;GO:0006725//cellular aromatic compound metabolic process;GO:0006807//nitrogen compound metabolic process;GO:0007275//multicellular…	--
Unigene0000741	0.77	0	0	0.769	1.695	2.569	0.186	0	0.227	0	0.734	0.246	--	-	-	-	-	-	-	-	-	--
Unigene0000742	4.693	7.177	4.395	10.58	11.765	14.428	50.727	67.351	69.673	96.486	120.065	137.528	LSH4	GFP82917.1 protein light-dependent short hypocotyls 3 [Phtheirospermum japonicum]	-	-	-	-	-	-	-	--
Unigene0000743	3.554	5.396	4.07	6.411	7.138	8.605	0.249	0.166	1.116	0.79	1.53	1.43	DTD1	XP_011096392.1 D-tyrosyl-tRNA(Tyr) deacylase isoform X2 [Sesamum indicum]	-	-	-	-	GO:0005575//cellular_component;GO:0005622//intracellular anatomical structure;GO:0005737//cytoplasm	GO:0000049//tRNA binding;GO:0002161//aminoacyl-tRNA editing activity;GO:0003674//molecular_function;GO:0003676//nucleic acid binding;GO:0003723//RNA binding;GO:0003824//catalytic activity;GO:0004045//aminoacyl-tRNA hydrolase activity;GO:0005488//binding;GO:0016787//hydrolase activity;GO:0016788//hydrolase activity, acting on ester bonds;GO:0051499//D-aminoacyl-tRNA deacylase activity;GO:0051500//…	GO:0006082//organic acid metabolic process;GO:0006139//nucleobase-containing compound metabolic process;GO:0006399//tRNA metabolic process;GO:0006450//regulation of translational fidelity;GO:0006520//cellular amino acid metabolic process;GO:0006551//leucine metabolic process;GO:0006552//leucine catabolic process;GO:0006570//tyrosine metabolic process;GO:0006572//tyrosine catabolic process;GO:0006…	--
Unigene0000744	2.708	2.352	3.19	1.432	1.202	2.391	28.163	12.698	15.79	3.019	1.519	4.126	MLO11	XP_011098325.1 MLO-like protein 11 [Sesamum indicum]	-	-	-	-	GO:0016021//integral component of membrane	-	GO:0006952//defense response	--
Unigene0000745	0.202	0.932	0	0	0.572	0.337	0.439	0	0.179	0.174	0.385	0.194	--	-	-	-	-	-	-	-	-	--
Unigene0000746	0	0	0	0	0	0.556	0	0	0.59	0	1.27	0	--	-	-	-	-	-	-	-	-	--
Unigene0000747	42.518	33.621	35.428	42.702	41.546	45.746	4.758	5.571	6.45	17.457	18.477	17.515	TGD2	XP_011096863.1 protein TRIGALACTOSYLDIACYLGLYCEROL 2, chloroplastic [Sesamum indicum]	-	-	-	-	-	-	-	--
Unigene0000748	1.325	1.63	0.402	0	0	0.737	0.64	0.32	0	0	0.842	0.424	--	-	-	-	-	-	-	-	-	--
Unigene0000749	53.906	61.232	60.893	110.187	115.179	119.022	274.12	409.064	515.328	81.06	70.185	75.305	AZF2	XP_011073620.1 uncharacterized protein LOC105158536 [Sesamum indicum]	-	-	-	-	-	-	-	--
Unigene0000750	1.193	0.809	0.703	2.452	3.243	3.774	0.33	0.407	0.621	0.756	0.602	0.572	--	XP_020547599.1 uncharacterized protein LOC110011583 [Sesamum indicum]	-	-	-	-	-	-	-	--
Unigene0000751	2.423	2.159	2.586	1.669	2.601	3.066	3.633	2.786	3.328	3.096	2.072	3.207	--	-	-	-	-	-	-	-	-	--
Unigene0000752	573.571	545.424	579.807	1102.14	1105.17	1073.16	10.999	7.883	7.996	66.031	69.786	66.56	PSBP	XP_011085433.1 oxygen-evolving enhancer protein 2-1, chloroplastic-like [Sesamum indicum]	Metabolism;Metabolism	Global and overview maps;Energy metabolism	ko01100//Metabolic pathways;ko00195//Photosynthesis	K02717;K02717	GO:0005575//cellular_component;GO:0005622//intracellular anatomical structure;GO:0005737//cytoplasm;GO:0009507//chloroplast;GO:0009521//photosystem;GO:0009523//photosystem II;GO:0009534//chloroplast thylakoid;GO:0009535//chloroplast thylakoid membrane;GO:0009536//plastid;GO:0009579//thylakoid;GO:0009654//photosystem II oxygen evolving complex;GO:0016020//membrane;GO:0019898//extrinsic component o…	GO:0003674//molecular_function;GO:0003824//catalytic activity;GO:0005488//binding;GO:0005509//calcium ion binding;GO:0043167//ion binding;GO:0043169//cation binding;GO:0046872//metal ion binding	GO:0008150//biological_process;GO:0008152//metabolic process;GO:0009987//cellular process;GO:0015979//photosynthesis;GO:0044237//cellular metabolic process	--
Unigene0000753	1.97	0.606	0.598	0.328	0.929	1.095	0	0	0	0	0	0	PSBP2	XP_031390960.1 oxygen-evolving enhancer protein 2, chloroplastic-like isoform X4 [Punica granatum]	-	-	-	-	-	-	-	--
Unigene0000754	10.002	12.099	10.275	15.456	12.879	13.866	7.64	8.915	10.229	14.676	18.108	19.451	At5g08430	KAG8391276.1 hypothetical protein BUALT_Bualt01G0171200 [Buddleja alternifolia]	-	-	-	-	-	GO:0003677//DNA binding;GO:0005515//protein binding	-	--
Unigene0000755	2.94	5.18	3.65	4.271	4.791	6.688	0	0	2.129	1.382	3.823	1.026	At3g47110	EYU28102.1 hypothetical protein MIMGU_mgv1a000498mg [Erythranthe guttata]	-	-	-	-	-	GO:0003677//DNA binding;GO:0003899//DNA-directed 5'-3' RNA polymerase activity;GO:0004672//protein kinase activity;GO:0005524//ATP binding	GO:0006351//transcription, DNA-templated;GO:0006468//protein phosphorylation	--
Unigene0000756	0	0	0	0	0	0	0.458	0.916	0.559	0	0	0	--	EYU30631.1 hypothetical protein MIMGU_mgv1a026676mg [Erythranthe guttata]	-	-	-	-	-	GO:0004672//protein kinase activity;GO:0005515//protein binding;GO:0005524//ATP binding	GO:0006468//protein phosphorylation	--
Unigene0000757	5.316	9.286	7.951	5.878	9.313	2.692	2.476	2.202	4.033	2.127	2.896	1.457	--	-	-	-	-	-	-	-	-	--
Unigene0000758	2.604	6.116	6.249	4.491	6.699	2.764	2.401	2.23	1.886	3.875	6.545	6.358	--	-	-	-	-	-	-	-	-	--
Unigene0000759	0	0	0	0.645	0	0	3.277	0.468	1.144	0.557	0.616	0	--	GFP83185.1 transcription factor tcp14 [Phtheirospermum japonicum]	-	-	-	-	GO:0005575//cellular_component;GO:0005622//intracellular anatomical structure;GO:0005634//nucleus;GO:0043226//organelle;GO:0043227//membrane-bounded organelle;GO:0043229//intracellular organelle;GO:0043231//intracellular membrane-bounded organelle	GO:0003674//molecular_function;GO:0003676//nucleic acid binding;GO:0003677//DNA binding;GO:0003700//DNA-binding transcription factor activity;GO:0005488//binding;GO:0097159//organic cyclic compound binding;GO:0140110//transcription regulator activity;GO:1901363//heterocyclic compound binding	GO:0006139//nucleobase-containing compound metabolic process;GO:0006351//transcription, DNA-templated;GO:0006355//regulation of transcription, DNA-templated;GO:0006725//cellular aromatic compound metabolic process;GO:0006807//nitrogen compound metabolic process;GO:0007275//multicellular organism development;GO:0007623//circadian rhythm;GO:0008150//biological_process;GO:0008152//metabolic process;…	--
Unigene0000760	33.569	34.811	35.76	25.317	26.527	26.194	33.419	34.237	26.803	25.945	19.882	27.392	AKR2A	XP_012850251.1 PREDICTED: ankyrin repeat domain-containing protein 2-like [Erythranthe guttata]	-	-	-	-	-	GO:0005515//protein binding	-	--
Unigene0000762	6.591	4.424	5.346	4.069	4.296	2.799	0.347	0.869	0.849	1.342	0.686	1.035	OTU5	PIN16987.1 OTU (ovarian tumor)-like cysteine protease [Handroanthus impetiginosus]	-	-	-	-	-	-	-	--
Unigene0000763	43.787	51.002	49.345	39.12	37.847	32.868	22.212	29.848	39.177	58.535	59.582	60.629	OTU5	CAA2976073.1 OTU domain-containing 6B [Olea europaea subsp. europaea] [Olea europaea]	-	-	-	-	-	-	-	--
Unigene0000764	0	0	0	0	0	0	1.178	0.942	0.575	0	0	0	--	-	-	-	-	-	-	-	-	--
Unigene0000765	0	0	0	0	0	0	3.313	3.42	2.219	0	0	0	ptaB	-	-	-	-	-	-	-	-	--
Unigene0000766	0	0	0	0	0	0	2.582	2.459	1.802	0	0	0	ptaB	-	-	-	-	-	-	-	-	--
Unigene0000767	0	0	0	0	0	0	48.358	28.268	17.886	0.81	4.929	2.705	SUCS	XP_009792656.1 PREDICTED: sucrose synthase [Nicotiana sylvestris]	Metabolism;Metabolism;Metabolism	Global and overview maps;Global and overview maps;Carbohydrate metabolism	ko01100//Metabolic pathways;ko01110//Biosynthesis of secondary metabolites;ko00500//Starch and sucrose metabolism	K00695;K00695;K00695	-	GO:0003674//molecular_function;GO:0003824//catalytic activity;GO:0008194//UDP-glycosyltransferase activity;GO:0016157//sucrose synthase activity;GO:0016740//transferase activity;GO:0016757//glycosyltransferase activity;GO:0016758//hexosyltransferase activity;GO:0035251//UDP-glucosyltransferase activity;GO:0046527//glucosyltransferase activity	GO:0005975//carbohydrate metabolic process;GO:0005984//disaccharide metabolic process;GO:0005985//sucrose metabolic process;GO:0008150//biological_process;GO:0008152//metabolic process;GO:0009311//oligosaccharide metabolic process;GO:0009987//cellular process;GO:0044237//cellular metabolic process;GO:0044238//primary metabolic process;GO:0044262//cellular carbohydrate metabolic process;GO:0071704…	--
Unigene0000768	1.846	1.874	2.689	3.135	4.006	5.544	0	0	0	0	0	0	RPL28A	KAF7814174.1 60S ribosomal protein L28-2 [Senna tora]	Genetic Information Processing	Translation	ko03010//Ribosome	K02903	-	-	-	--
Unigene0000769	2.266	3.66	2.063	2.829	3.474	3.78	0.616	0.616	1.003	6.591	7.293	6.794	--	KAH6769081.1 calcium ion binding protein [Perilla frutescens var. frutescens] [Perilla frutescens]	-	-	-	-	-	-	-	--
Unigene0000770	5.956	3.092	5.422	2.231	2.458	3.105	1.079	2.428	2.306	7.698	9.229	5	--	-	-	-	-	-	-	-	-	--
Unigene0000771	21.479	22.115	21.333	14.183	14.905	11.104	50.042	43.229	39.596	26.31	21.666	24.184	RPL34	KAG8388683.1 hypothetical protein BUALT_Bualt02G0150900 [Buddleja alternifolia]	Genetic Information Processing	Translation	ko03010//Ribosome	K02915	GO:0005840//ribosome	GO:0003735//structural constituent of ribosome	GO:0006412//translation	--
Unigene0000772	2.279	0.818	1.96	1.012	1.672	1.69	6.882	3.487	4.819	2.837	2.656	2.065	RPL34	KAF4375919.1 hypothetical protein F8388_005009, partial [Cannabis sativa]	Genetic Information Processing	Translation	ko03010//Ribosome	K02915	GO:0005840//ribosome	GO:0003735//structural constituent of ribosome	GO:0006412//translation	--
Unigene0000773	4.001	0	0	0	0	0	0	0	0	0	0	0	--	-	-	-	-	-	-	-	-	--
Unigene0000774	0.455	0	0.415	0.909	0.43	0	0	0.66	0.403	0.785	0	0.874	RPL34A	XP_012847684.1 PREDICTED: 60S ribosomal protein L34-like [Erythranthe guttata]	Genetic Information Processing	Translation	ko03010//Ribosome	K02915	GO:0005840//ribosome	GO:0003735//structural constituent of ribosome	GO:0006412//translation	--
Unigene0000775	180.29	183.085	178.2	135.543	146.216	147.451	221.489	225.04	210.07	279.901	298.336	302.485	CLPB1	KAG8379259.1 hypothetical protein BUALT_Bualt07G0070000 [Buddleja alternifolia]	-	-	-	-	GO:0005575//cellular_component;GO:0005622//intracellular anatomical structure;GO:0005634//nucleus;GO:0005737//cytoplasm;GO:0005829//cytosol;GO:0005876//spindle microtubule;GO:0009360//DNA polymerase III complex;GO:0009368//endopeptidase Clp complex;GO:0009376//HslUV protease complex;GO:0009379//Holliday junction helicase complex;GO:0009507//chloroplast;GO:0009526//plastid envelope;GO:0009532//pla…	GO:0000166//nucleotide binding;GO:0003674//molecular_function;GO:0003723//RNA binding;GO:0003724//RNA helicase activity;GO:0003887//DNA-directed DNA polymerase activity;GO:0003924//GTPase activity;GO:0004176//ATP-dependent peptidase activity;GO:0004252//serine-type endopeptidase activity;GO:0005488//binding;GO:0005524//ATP binding;GO:0005525//GTP binding;GO:0008134//transcription factor binding;G…	GO:0000302//response to reactive oxygen species;GO:0002949//tRNA threonylcarbamoyladenosine modification;GO:0006260//DNA replication;GO:0006281//DNA repair;GO:0006310//DNA recombination;GO:0006355//regulation of transcription, DNA-templated;GO:0006417//regulation of translation;GO:0006457//protein folding;GO:0006508//proteolysis;GO:0006807//nitrogen compound metabolic process;GO:0006950//response…	--
Unigene0000776	10.257	12.035	11.739	11.268	12.994	10.755	3.504	8.39	9.468	12.5	15.23	14.058	EFL4	XP_011072576.1 protein ELF4-LIKE 4 [Sesamum indicum]	-	-	-	-	-	-	-	--
Unigene0000777	7.702	5.169	7.394	9.23	9.644	8.176	8.525	8.526	12.395	7.361	8.68	6.046	EFL4	XP_011072576.1 protein ELF4-LIKE 4 [Sesamum indicum]	-	-	-	-	-	-	-	--
Unigene0000778	2.594	2.394	5.06	5.181	2.796	1.545	3.759	3.491	6.232	1.596	5.3	2.488	--	-	-	-	-	-	-	-	-	--
Unigene0000779	4.421	4.612	6.825	5.375	3.899	3.688	3.413	5.294	6.381	4.887	4.307	6.455	--	PIN18621.1 hypothetical protein CDL12_08709 [Handroanthus impetiginosus]	-	-	-	-	-	-	-	--
Unigene0000780	10.408	11.264	11.063	10.612	9.253	11.544	7.819	9.597	9.502	8.921	7.482	9.567	HBS1	RWR82348.1 Translation elongation factor EF1A/initiation factor IF2gamma family protein isoform 1 [Cinnamomum micranthum f. kanehirae]	Genetic Information Processing	Translation	ko03015//mRNA surveillance pathway	K03267	-	GO:0003746//translation elongation factor activity;GO:0003924//GTPase activity;GO:0004781//sulfate adenylyltransferase (ATP) activity;GO:0005515//protein binding;GO:0005525//GTP binding	GO:0000103//sulfate assimilation;GO:0001514//selenocysteine incorporation;GO:0006414//translational elongation	--
Unigene0000781	28.02	27.155	25.11	26.317	22.705	24.762	19.733	26.483	25.89	29.065	34.759	28.4	--	KAG8383128.1 hypothetical protein BUALT_Bualt05G0152500 [Buddleja alternifolia]	-	-	-	-	-	-	-	--
Unigene0000782	0.373	0	0.679	1.118	0	1.245	0.27	0.541	0.991	0.643	0.356	1.432	--	-	-	-	-	-	-	-	-	--
Unigene0000783	9.263	7.694	18.132	12.027	9.176	16.225	4.364	4.028	3.69	5.987	8.391	5.777	--	-	-	-	-	-	-	-	-	--
Unigene0000784	3.28	1.73	0.853	1.404	1.326	2.345	2.377	1.358	4.147	2.423	2.234	0.45	LOG4	XP_027351540.1 cytokinin riboside 5'-monophosphate phosphoribohydrolase LOG3 isoform X1 [Abrus precatorius]	-	-	-	-	-	-	-	--
Unigene0000785	0	0	0	0.682	0	0.57	0	1.485	1.209	0.589	1.302	0.655	--	-	-	-	-	-	-	-	-	--
Unigene0000786	34.213	37.425	41.217	48.454	48.971	56.332	14.32	14.108	18.796	25.415	26.014	28.296	--	-	-	-	-	-	-	-	-	--
Unigene0000787	1.893	1.248	2.831	2.026	1.021	0.789	2.058	2.45	1.197	1.748	1.16	1.557	PHOS32	XP_027061659.1 universal stress protein PHOS32-like [Coffea arabica]	-	-	-	-	-	-	-	--
Unigene0000788	16.276	18.573	19.119	17.128	17.996	16.932	31.326	19.914	18.434	31.066	27.535	24.85	PHOS34	XP_011095276.1 universal stress protein PHOS34 [Sesamum indicum]	-	-	-	-	-	-	-	--
Unigene0000789	40.362	41.059	35.776	18.492	17.594	22.998	53.963	58.024	45.631	52.229	56.651	50.992	PHOS32	PIN16320.1 hypothetical protein CDL12_11026 [Handroanthus impetiginosus]	-	-	-	-	GO:0005634//nucleus;GO:0005737//cytoplasm	GO:0003723//RNA binding	GO:0006397//mRNA processing	--
Unigene0000790	43.424	45.507	51.259	41.162	42.702	29.772	69.605	72.546	53.094	39.956	43.161	38.836	C9orf85	CAA3010018.1 Hypothetical predicted protein [Olea europaea subsp. europaea] [Olea europaea]	-	-	-	-	-	-	-	--
Unigene0000791	1.354	0	0.247	0	0.511	0.904	0	0	0.24	0	0.517	0.78	--	GER30681.1 eukaryotic translation initiation factor 3subunit M [Striga asiatica]	-	-	-	-	-	-	-	--
Unigene0000792	33.942	35.56	33.737	18.668	23.203	19.283	0.951	1.07	3.338	20.205	21.264	17.934	--	PIN16170.1 hypothetical protein CDL12_11182 [Handroanthus impetiginosus]	-	-	-	-	-	-	-	--
Unigene0000793	1.54	0	2.804	0	0	0	0	0	0	0	0.489	0	--	-	-	-	-	-	-	-	-	--
Unigene0000794	47.318	55.033	49.715	34.705	33.495	34.748	41.759	46.136	44.219	54.529	50.572	47.567	USP	PIN16492.1 UDP-N-acetylglucosamine pyrophosphorylase [Handroanthus impetiginosus]	Metabolism;Metabolism;Metabolism;Metabolism;Metabolism;Metabolism	Global and overview maps;Global and overview maps;Carbohydrate metabolism;Carbohydrate metabolism;Carbohydrate metabolism;Carbohydrate metabolism	ko01100//Metabolic pathways;ko01110//Biosynthesis of secondary metabolites;ko00520//Amino sugar and nucleotide sugar metabolism;ko00040//Pentose and glucuronate interconversions;ko00053//Ascorbate and aldarate metabolism;ko00052//Galactose metabolism	K12447;K12447;K12447;K12447;K12447;K12447	GO:0005575//cellular_component;GO:0005622//intracellular anatomical structure;GO:0005737//cytoplasm;GO:0005829//cytosol;GO:0042995//cell projection;GO:0090406//pollen tube;GO:0120025//plasma membrane bounded cell projection	GO:0003674//molecular_function;GO:0003824//catalytic activity;GO:0003983//UTP:glucose-1-phosphate uridylyltransferase activity;GO:0010491//UTP:arabinose-1-phosphate uridylyltransferase activity;GO:0016740//transferase activity;GO:0016772//transferase activity, transferring phosphorus-containing groups;GO:0016779//nucleotidyltransferase activity;GO:0017103//UTP:galactose-1-phosphate uridylyltransf…	GO:0006011//UDP-glucose metabolic process;GO:0006082//organic acid metabolic process;GO:0006139//nucleobase-containing compound metabolic process;GO:0006725//cellular aromatic compound metabolic process;GO:0006793//phosphorus metabolic process;GO:0006807//nitrogen compound metabolic process;GO:0007275//multicellular organism development;GO:0008150//biological_process;GO:0008152//metabolic process…	--
Unigene0000795	0.245	0.906	0.893	1.225	0	1.842	1.245	0.889	1.303	0.211	0.234	0.471	USP	KAG8378207.1 hypothetical protein BUALT_Bualt08G0113800 [Buddleja alternifolia]	Metabolism;Metabolism;Metabolism;Metabolism;Metabolism;Metabolism	Global and overview maps;Global and overview maps;Carbohydrate metabolism;Carbohydrate metabolism;Carbohydrate metabolism;Carbohydrate metabolism	ko01100//Metabolic pathways;ko01110//Biosynthesis of secondary metabolites;ko00520//Amino sugar and nucleotide sugar metabolism;ko00040//Pentose and glucuronate interconversions;ko00053//Ascorbate and aldarate metabolism;ko00052//Galactose metabolism	K12447;K12447;K12447;K12447;K12447;K12447	GO:0005575//cellular_component;GO:0005622//intracellular anatomical structure;GO:0005737//cytoplasm;GO:0005829//cytosol;GO:0042995//cell projection;GO:0090406//pollen tube;GO:0120025//plasma membrane bounded cell projection	GO:0003674//molecular_function;GO:0003824//catalytic activity;GO:0003983//UTP:glucose-1-phosphate uridylyltransferase activity;GO:0010491//UTP:arabinose-1-phosphate uridylyltransferase activity;GO:0016740//transferase activity;GO:0016772//transferase activity, transferring phosphorus-containing groups;GO:0016779//nucleotidyltransferase activity;GO:0017103//UTP:galactose-1-phosphate uridylyltransf…	GO:0006011//UDP-glucose metabolic process;GO:0006082//organic acid metabolic process;GO:0006139//nucleobase-containing compound metabolic process;GO:0006725//cellular aromatic compound metabolic process;GO:0006793//phosphorus metabolic process;GO:0006807//nitrogen compound metabolic process;GO:0007275//multicellular organism development;GO:0008150//biological_process;GO:0008152//metabolic process…	--
Unigene0000797	0	0	0	0	0.717	0	0.551	0	0.673	0	0	0	--	-	-	-	-	-	-	-	-	--
Unigene0000798	5.436	6.034	4.603	5.695	7.46	6.975	1.625	1.378	1.279	2.097	1.885	1.933	RE1	PWA89608.1 Retrovirus-related Pol polyprotein from transposon TNT 1-94 [Artemisia annua]	-	-	-	-	-	-	GO:0015074//DNA integration	--
Unigene0000799	0.397	0	0.723	0	0	0.662	0	0	0	0	0.379	0.381	--	-	-	-	-	-	-	-	-	--
Unigene0000800	0.206	0	0.564	1.031	0	0.689	0.748	0.299	0	1.778	0.787	0.792	--	RZB76113.1 putative mitochondrial protein [Glycine soja]	-	-	-	-	-	-	-	--
Unigene0000801	0	0.5	0	0.901	0.17	0.452	0.785	0.131	0.799	1.711	1.205	1.905	--	XP_021840488.1 keratin, type I cytoskeletal 9-like [Spinacia oleracea]	-	-	-	-	-	-	GO:0006779//porphyrin-containing compound biosynthetic process	--
Unigene0000802	0	0	0	0	0	0	0.467	0	0	0.556	0.615	0	--	-	-	-	-	-	-	-	-	--
Unigene0000803	0.39	0.36	0.828	1.038	1.593	1.083	1.977	2.071	1.38	0.224	0.619	0.498	--	-	-	-	-	-	-	-	-	--
Unigene0000804	0	0	0	0.452	0	0	1.312	0	0	0	0.863	0	--	-	-	-	-	-	-	-	-	--
Unigene0000805	0	0	1.265	0	0	0	0	0	0	0	0	0	--	-	-	-	-	-	-	-	-	--
Unigene0000806	1.753	0.857	1.08	1.133	1.703	1.505	0.411	0.187	0.365	3.244	2.852	3.611	--	XP_011087128.1 uncharacterized protein LOC105168695 [Sesamum indicum]	-	-	-	-	-	-	-	--
Unigene0000807	0	0	0	0	0	0	26.5	21.765	16.455	0	0	0	--	-	-	-	-	-	GO:0016020//membrane	-	-	--
Unigene0000808	1.402	1.122	2.043	1.587	1.411	2.261	23.511	23.987	28.137	1.692	1.07	0.987	DOGL4	KAG8389758.1 hypothetical protein BUALT_Bualt01G0011900 [Buddleja alternifolia]	-	-	-	-	-	-	-	--
Unigene0000809	1.123	0.389	0.767	0.841	1.192	1.639	0.814	0.611	0.746	0.484	0.268	1.482	DOGL4	KAG8389758.1 hypothetical protein BUALT_Bualt01G0011900 [Buddleja alternifolia]	-	-	-	-	-	GO:0043565//sequence-specific DNA binding	GO:0006351//transcription, DNA-templated	--
Unigene0000810	0.793	0.853	0.601	1.188	1.807	1.377	5.457	6.272	4.853	4.611	4.346	4.119	--	PIN12149.1 Ras suppressor protein (contains leucine-rich repeats) [Handroanthus impetiginosus]	-	-	-	-	-	GO:0005515//protein binding	-	--
Unigene0000811	0.213	0.788	0.777	0	0.201	0.178	18.566	15.937	16.818	48.751	64.124	50.59	CBP	KAH6791455.1 hypothetical protein C2S51_006461 [Perilla frutescens var. frutescens] [Perilla frutescens]	-	-	-	-	-	-	-	--
Unigene0000812	3.464	2.445	3.339	1.425	2.691	6.118	4.135	4.283	7.034	10.36	11.658	10.361	CBP	XP_012845021.1 PREDICTED: citrate-binding protein-like [Erythranthe guttata]	-	-	-	-	-	-	-	--
Unigene0000813	0.622	0.287	0.283	0.932	1.761	2.336	0	0.226	0.826	0.804	0	0.299	--	-	-	-	-	-	-	-	-	--
Unigene0000814	0.839	0.387	1.911	0.419	1.188	0	0	0	0	0.723	0	1.611	--	-	-	-	-	-	-	-	-	--
Unigene0000815	20.556	22.734	17.971	19.388	26.318	15.784	5.084	5.321	5.054	17.432	19.29	19.252	--	KAG8385573.1 hypothetical protein BUALT_Bualt03G0059200 [Buddleja alternifolia]	-	-	-	-	-	-	-	--
Unigene0000816	12.399	15.104	18.512	18.326	14.66	16.546	13.658	12.7	15.657	26.497	25.222	26.17	--	KAG8385573.1 hypothetical protein BUALT_Bualt03G0059200 [Buddleja alternifolia]	-	-	-	-	-	-	-	--
Unigene0000817	14.807	16.149	13.677	13.551	16.458	16.549	14.282	17.776	21.447	21.83	23.489	23.246	NUP205	XP_011093564.1 nuclear pore complex protein NUP205 isoform X1 [Sesamum indicum]	Genetic Information Processing	Translation	ko03013//Nucleocytoplasmic transport	K14310	GO:0005575//cellular_component;GO:0005622//intracellular anatomical structure;GO:0005634//nucleus;GO:0005635//nuclear envelope;GO:0005643//nuclear pore;GO:0005737//cytoplasm;GO:0009507//chloroplast;GO:0009536//plastid;GO:0012505//endomembrane system;GO:0016020//membrane;GO:0016021//integral component of membrane;GO:0031224//intrinsic component of membrane;GO:0031967//organelle envelope;GO:0031974…	GO:0003674//molecular_function;GO:0005198//structural molecule activity;GO:0005488//binding;GO:0005515//protein binding;GO:0017056//structural constituent of nuclear pore	GO:0000132//establishment of mitotic spindle orientation;GO:0000226//microtubule cytoskeleton organization;GO:0000278//mitotic cell cycle;GO:0006403//RNA localization;GO:0006606//protein import into nucleus;GO:0006810//transport;GO:0006886//intracellular protein transport;GO:0006913//nucleocytoplasmic transport;GO:0006996//organelle organization;GO:0006997//nucleus organization;GO:0006999//nuclea…	--
Unigene0000818	4.275	8.818	11.446	7.283	6.642	6.921	5.285	8.93	12.242	14.951	14.626	12.786	HAT	GFZ09082.1 ATP citrate lyase subunit B 2 [Actinidia rufa]	-	-	-	-	-	GO:0003677//DNA binding	-	--
Unigene0000819	1.198	0.553	0.818	2.394	0.565	1	2.605	0	0.53	0.258	0	0.575	--	KAH6762349.1 hypothetical protein C2S52_019782 [Perilla frutescens var. hirtella] [Perilla frutescens]	-	-	-	-	-	-	-	--
Unigene0000820	0.76	1.403	0.692	0.253	0.239	0.634	0.184	0.184	0	1.747	1.45	0.973	GPT2	KAG8387012.1 hypothetical protein BUALT_Bualt03G0208900 [Buddleja alternifolia]	-	-	-	-	GO:0016020//membrane;GO:0016021//integral component of membrane	-	-	--
Unigene0000821	0.254	0.704	0.463	0.254	1.679	1.06	0.184	0.369	0	1.095	0	0	GPT2	XP_041995400.1 glucose-6-phosphate/phosphate translocator 2, chloroplastic-like isoform X1 [Salvia splendens]	-	-	-	-	GO:0016020//membrane;GO:0016021//integral component of membrane	-	GO:0055085//transmembrane transport	--
Unigene0000822	0.384	0	1.048	1.15	0	0.64	0	0	0.34	0	0.366	0.368	--	-	-	-	-	-	-	-	-	--
Unigene0000823	3.816	3.211	4.701	2.242	1.694	2.528	3.172	3.335	5.564	5.707	4.281	6.03	HSF30	PIN22970.1 Heat shock transcription factor [Handroanthus impetiginosus]	-	-	-	-	GO:0005575//cellular_component;GO:0005622//intracellular anatomical structure;GO:0005634//nucleus;GO:0005737//cytoplasm;GO:0043226//organelle;GO:0043227//membrane-bounded organelle;GO:0043229//intracellular organelle;GO:0043231//intracellular membrane-bounded organelle	GO:0001067//transcription regulatory region nucleic acid binding;GO:0003674//molecular_function;GO:0003676//nucleic acid binding;GO:0003677//DNA binding;GO:0003700//DNA-binding transcription factor activity;GO:0005488//binding;GO:0043565//sequence-specific DNA binding;GO:0097159//organic cyclic compound binding;GO:0140110//transcription regulator activity;GO:1901363//heterocyclic compound binding	GO:0000302//response to reactive oxygen species;GO:0001666//response to hypoxia;GO:0006139//nucleobase-containing compound metabolic process;GO:0006351//transcription, DNA-templated;GO:0006355//regulation of transcription, DNA-templated;GO:0006725//cellular aromatic compound metabolic process;GO:0006807//nitrogen compound metabolic process;GO:0006950//response to stress;GO:0006979//response to ox…	--
Unigene0000824	0	0.352	0	0	0	2.23	1.107	1.107	0.676	0	0.364	1.099	--	-	-	-	-	-	-	GO:0003713//transcription coactivator activity	-	--
Unigene0000825	5.144	4.823	5.427	5.219	6.471	4.631	1.657	1.361	2.891	6.825	8.019	6.502	E2FA	KAG8374027.1 hypothetical protein BUALT_Bualt11G0088300 [Buddleja alternifolia]	-	-	-	-	GO:0005575//cellular_component;GO:0005622//intracellular anatomical structure;GO:0005634//nucleus;GO:0005667//transcription regulator complex;GO:0005737//cytoplasm;GO:0032991//protein-containing complex;GO:0043226//organelle;GO:0043227//membrane-bounded organelle;GO:0043229//intracellular organelle;GO:0043231//intracellular membrane-bounded organelle;GO:0045202//synapse	GO:0003674//molecular_function;GO:0003676//nucleic acid binding;GO:0003677//DNA binding;GO:0003700//DNA-binding transcription factor activity;GO:0005488//binding;GO:0005515//protein binding;GO:0046872//metal ion binding;GO:0046983//protein dimerization activity;GO:0097159//organic cyclic compound binding;GO:0140110//transcription regulator activity;GO:1901363//heterocyclic compound binding	GO:0006139//nucleobase-containing compound metabolic process;GO:0006351//transcription, DNA-templated;GO:0006355//regulation of transcription, DNA-templated;GO:0006725//cellular aromatic compound metabolic process;GO:0006807//nitrogen compound metabolic process;GO:0007049//cell cycle;GO:0008150//biological_process;GO:0008152//metabolic process;GO:0009058//biosynthetic process;GO:0009059//macromol…	E2F/DP
Unigene0000826	1.233	1.422	2.151	2.36	1.648	1.799	0.223	0.67	0.364	0.354	0.49	1.478	E2FA	KAG8374027.1 hypothetical protein BUALT_Bualt11G0088300 [Buddleja alternifolia]	-	-	-	-	GO:0005575//cellular_component;GO:0005622//intracellular anatomical structure;GO:0005634//nucleus;GO:0005667//transcription regulator complex;GO:0005737//cytoplasm;GO:0005840//ribosome;GO:0032991//protein-containing complex;GO:0043226//organelle;GO:0043227//membrane-bounded organelle;GO:0043229//intracellular organelle;GO:0043231//intracellular membrane-bounded organelle	GO:0003674//molecular_function;GO:0003676//nucleic acid binding;GO:0003677//DNA binding;GO:0003700//DNA-binding transcription factor activity;GO:0003735//structural constituent of ribosome;GO:0005488//binding;GO:0005515//protein binding;GO:0046983//protein dimerization activity;GO:0097159//organic cyclic compound binding;GO:0140110//transcription regulator activity;GO:1901363//heterocyclic compou…	GO:0006139//nucleobase-containing compound metabolic process;GO:0006351//transcription, DNA-templated;GO:0006355//regulation of transcription, DNA-templated;GO:0006412//translation;GO:0006725//cellular aromatic compound metabolic process;GO:0006807//nitrogen compound metabolic process;GO:0007049//cell cycle;GO:0008150//biological_process;GO:0008152//metabolic process;GO:0009058//biosynthetic proc…	E2F/DP
Unigene0000827	0	0	0	0	0	0	0.353	0.353	0	1.469	1.625	1.635	RBOHA	XP_011080899.1 respiratory burst oxidase homolog protein A [Sesamum indicum]	Organismal Systems;Environmental Information Processing	Environmental adaptation;Signal transduction	ko04626//Plant-pathogen interaction;ko04016//MAPK signaling pathway - plant	K13447;K13447	GO:0005575//cellular_component;GO:0005622//intracellular anatomical structure;GO:0005886//plasma membrane;GO:0016020//membrane;GO:0016021//integral component of membrane;GO:0031224//intrinsic component of membrane;GO:0071944//cell periphery	GO:0003674//molecular_function;GO:0003824//catalytic activity;GO:0004601//peroxidase activity;GO:0005488//binding;GO:0005509//calcium ion binding;GO:0016174//NAD(P)H oxidase H2O2-forming activity;GO:0016209//antioxidant activity;GO:0016491//oxidoreductase activity;GO:0016651//oxidoreductase activity, acting on NAD(P)H;GO:0016684//oxidoreductase activity, acting on peroxide as acceptor;GO:0043167/…	GO:0000160//phosphorelay signal transduction system;GO:0001101//response to acid chemical;GO:0002252//immune effector process;GO:0002376//immune system process;GO:0002679//respiratory burst involved in defense response;GO:0006950//response to stress;GO:0006952//defense response;GO:0006970//response to osmotic stress;GO:0007154//cell communication;GO:0007165//signal transduction;GO:0007231//osmose…	--
Unigene0000829	0	0	0	0	0	1.183	0	0	0	5.295	4.958	2.721	--	CAB4300095.1 unnamed protein product [Prunus armeniaca]	-	-	-	-	-	-	-	--
Unigene0000830	1.574	0.291	0	0.629	0.297	0.788	0.228	0	0.279	2.984	7.204	6.343	--	-	-	-	-	-	-	-	-	--
Unigene0000831	14.127	12.436	11.951	17.235	17.429	16.714	10.364	11.751	12.428	19.515	20.89	17.724	ALDH22A1	GFQ01768.1 aldehyde dehydrogenase 22a1 [Phtheirospermum japonicum]	-	-	-	-	GO:0005575//cellular_component;GO:0005576//extracellular region;GO:0005622//intracellular anatomical structure;GO:0005737//cytoplasm;GO:0005783//endoplasmic reticulum;GO:0012505//endomembrane system;GO:0016020//membrane;GO:0016021//integral component of membrane;GO:0031224//intrinsic component of membrane;GO:0043226//organelle;GO:0043227//membrane-bounded organelle;GO:0043229//intracellular organ…	GO:0003674//molecular_function;GO:0003824//catalytic activity;GO:0003842//1-pyrroline-5-carboxylate dehydrogenase activity;GO:0004029//aldehyde dehydrogenase (NAD+) activity;GO:0004350//glutamate-5-semialdehyde dehydrogenase activity;GO:0004491//methylmalonate-semialdehyde dehydrogenase (acylating) activity;GO:0004777//succinate-semialdehyde dehydrogenase (NAD+) activity;GO:0008802//betaine-aldeh…	GO:0000003//reproduction;GO:0000280//nuclear division;GO:0006139//nucleobase-containing compound metabolic process;GO:0006259//DNA metabolic process;GO:0006310//DNA recombination;GO:0006527//arginine catabolic process;GO:0006561//proline biosynthetic process;GO:0006562//proline catabolic process;GO:0006574//valine catabolic process;GO:0006578//amino-acid betaine biosynthetic process;GO:0006725//c…	--
Unigene0000832	1.255	1.39	0.229	0	0.947	0.838	0.182	0.364	0.444	0.216	0	0	--	KAE9458435.1 hypothetical protein C3L33_09693, partial [Rhododendron williamsianum]	-	-	-	-	-	GO:0004672//protein kinase activity;GO:0005524//ATP binding	GO:0006468//protein phosphorylation	--
Unigene0000833	22.439	20.866	21.208	24.633	21.088	24.787	12.289	13.594	12.508	20.148	19.436	19.227	PUR7	GFQ00856.1 phosphoribosylaminoimidazole-succinocarboxamide synthase chloroplastic [Phtheirospermum japonicum]	Metabolism;Metabolism;Metabolism	Global and overview maps;Global and overview maps;Nucleotide metabolism	ko01100//Metabolic pathways;ko01110//Biosynthesis of secondary metabolites;ko00230//Purine metabolism	K01923;K01923;K01923	GO:0005575//cellular_component;GO:0005622//intracellular anatomical structure;GO:0005737//cytoplasm;GO:0009507//chloroplast;GO:0009532//plastid stroma;GO:0009536//plastid;GO:0009570//chloroplast stroma;GO:0043226//organelle;GO:0043227//membrane-bounded organelle;GO:0043229//intracellular organelle;GO:0043231//intracellular membrane-bounded organelle	GO:0000166//nucleotide binding;GO:0003674//molecular_function;GO:0003824//catalytic activity;GO:0004639//phosphoribosylaminoimidazolesuccinocarboxamide synthase activity;GO:0005488//binding;GO:0005524//ATP binding;GO:0016874//ligase activity;GO:0016879//ligase activity, forming carbon-nitrogen bonds;GO:0016881//acid-amino acid ligase activity;GO:0017076//purine nucleotide binding;GO:0030554//aden…	GO:0006139//nucleobase-containing compound metabolic process;GO:0006163//purine nucleotide metabolic process;GO:0006164//purine nucleotide biosynthetic process;GO:0006188//IMP biosynthetic process;GO:0006189//'de novo' IMP biosynthetic process;GO:0006725//cellular aromatic compound metabolic process;GO:0006753//nucleoside phosphate metabolic process;GO:0006793//phosphorus metabolic process;GO:000…	--
Unigene0000834	3.235	3.33	2.209	2.671	3.404	4.41	2.57	2.705	2.973	2.627	2.491	3.521	--	-	-	-	-	-	-	-	-	--
Unigene0000835	4.728	10.313	6.261	0.429	3.649	0.358	1.557	1.558	0.38	2.222	0	2.474	ABCB10	XP_028052647.1 ABC transporter B family member 10-like [Camellia sinensis]	Environmental Information Processing	Membrane transport	ko02010//ABC transporters	K05658	GO:0005575//cellular_component;GO:0005622//intracellular anatomical structure;GO:0005737//cytoplasm;GO:0005739//mitochondrion;GO:0005887//integral component of plasma membrane;GO:0009898//cytoplasmic side of plasma membrane;GO:0016020//membrane;GO:0016021//integral component of membrane;GO:0031224//intrinsic component of membrane;GO:0043190//ATP-binding cassette (ABC) transporter complex;GO:00432…	GO:0000166//nucleotide binding;GO:0003674//molecular_function;GO:0003824//catalytic activity;GO:0005215//transporter activity;GO:0005260//intracellularly ATP-gated chloride channel activity;GO:0005319//lipid transporter activity;GO:0005488//binding;GO:0005524//ATP binding;GO:0015220//choline transmembrane transporter activity;GO:0015399//primary active transmembrane transporter activity;GO:001541…	GO:0006810//transport;GO:0006817//phosphate ion transport;GO:0006855//xenobiotic transmembrane transport;GO:0006869//lipid transport;GO:0008150//biological_process;GO:0015675//nickel cation transport;GO:0015837//amine transport;GO:0015840//urea transport;GO:0015871//choline transport;GO:0015888//thiamine transport;GO:0016226//iron-sulfur cluster assembly;GO:0030253//protein secretion by the type …	--
Unigene0000836	10.903	10.877	15.023	12.36	5.838	10.814	3.844	2.776	1.565	5.332	5.339	3.392	ABCB10	XP_042055330.1 ABC transporter B family member 2-like isoform X2 [Salvia splendens]	Environmental Information Processing	Membrane transport	ko02010//ABC transporters	K05658	GO:0005575//cellular_component;GO:0005622//intracellular anatomical structure;GO:0005737//cytoplasm;GO:0005739//mitochondrion;GO:0005887//integral component of plasma membrane;GO:0009380//excinuclease repair complex;GO:0009898//cytoplasmic side of plasma membrane;GO:0016020//membrane;GO:0016021//integral component of membrane;GO:0031224//intrinsic component of membrane;GO:0043190//ATP-binding cas…	GO:0000166//nucleotide binding;GO:0003674//molecular_function;GO:0003824//catalytic activity;GO:0005215//transporter activity;GO:0005260//intracellularly ATP-gated chloride channel activity;GO:0005319//lipid transporter activity;GO:0005488//binding;GO:0005524//ATP binding;GO:0009381//excinuclease ABC activity;GO:0015220//choline transmembrane transporter activity;GO:0015221//lipopolysaccharide tr…	GO:0000910//cytokinesis;GO:0006289//nucleotide-excision repair;GO:0006810//transport;GO:0006817//phosphate ion transport;GO:0006824//cobalt ion transport;GO:0006855//xenobiotic transmembrane transport;GO:0006869//lipid transport;GO:0007601//visual perception;GO:0008150//biological_process;GO:0008272//sulfate transport;GO:0015675//nickel cation transport;GO:0015689//molybdate ion transport;GO:0015…	--
Unigene0000837	0.206	0.38	0.375	0.618	0.972	1.547	1.195	1.344	2.007	2.664	2.555	2.175	--	XP_011093966.1 uncharacterized protein LOC105173785 [Sesamum indicum]	-	-	-	-	-	-	GO:0015074//DNA integration	--
Unigene0000839	11.661	10.56	12.601	9.904	9.047	10.907	23.14	24.723	20.74	14.744	18.497	15.37	At3g01820	PIN03856.1 adenylate kinase [Handroanthus impetiginosus]	Metabolism;Metabolism;Metabolism;Metabolism	Global and overview maps;Global and overview maps;Nucleotide metabolism;Metabolism of cofactors and vitamins	ko01100//Metabolic pathways;ko01110//Biosynthesis of secondary metabolites;ko00230//Purine metabolism;ko00730//Thiamine metabolism	K00939;K00939;K00939;K00939	GO:0005575//cellular_component;GO:0005622//intracellular anatomical structure;GO:0005737//cytoplasm;GO:0005739//mitochondrion;GO:0043226//organelle;GO:0043227//membrane-bounded organelle;GO:0043229//intracellular organelle;GO:0043231//intracellular membrane-bounded organelle	GO:0000166//nucleotide binding;GO:0003674//molecular_function;GO:0003824//catalytic activity;GO:0004017//adenylate kinase activity;GO:0005488//binding;GO:0005524//ATP binding;GO:0016301//kinase activity;GO:0016740//transferase activity;GO:0016772//transferase activity, transferring phosphorus-containing groups;GO:0016776//phosphotransferase activity, phosphate group as acceptor;GO:0017076//purine…	GO:0006139//nucleobase-containing compound metabolic process;GO:0006725//cellular aromatic compound metabolic process;GO:0006753//nucleoside phosphate metabolic process;GO:0006793//phosphorus metabolic process;GO:0006796//phosphate-containing compound metabolic process;GO:0006807//nitrogen compound metabolic process;GO:0008150//biological_process;GO:0008152//metabolic process;GO:0009058//biosynth…	--
Unigene0000840	1.565	0	0.237	0	0.984	0.218	2.079	0.567	0.462	1.124	0.746	1.501	--	-	-	-	-	-	-	-	-	--
Unigene0000841	0	0.524	1.55	0	0	0.947	1.234	0	0	0	0	0	--	-	-	-	-	-	-	-	-	--
Unigene0000842	3.181	0	1.931	0	0	0	2.69	3.074	3.754	2.741	1.011	1.017	NAPRT2	GFP78949.1 nicotinate phosphoribosyltransferase [Phtheirospermum japonicum]	Metabolism;Metabolism	Global and overview maps;Metabolism of cofactors and vitamins	ko01100//Metabolic pathways;ko00760//Nicotinate and nicotinamide metabolism	K00763;K00763	GO:0000323//lytic vacuole;GO:0005575//cellular_component;GO:0005576//extracellular region;GO:0005622//intracellular anatomical structure;GO:0005737//cytoplasm;GO:0005764//lysosome;GO:0005766//primary lysosome;GO:0005773//vacuole;GO:0005775//vacuolar lumen;GO:0005829//cytosol;GO:0012505//endomembrane system;GO:0030141//secretory granule;GO:0031410//cytoplasmic vesicle;GO:0031974//membrane-enclosed…	GO:0003674//molecular_function;GO:0003824//catalytic activity;GO:0004514//nicotinate-nucleotide diphosphorylase (carboxylating) activity;GO:0004516//nicotinate phosphoribosyltransferase activity;GO:0016740//transferase activity;GO:0016757//glycosyltransferase activity;GO:0016763//pentosyltransferase activity;GO:0016874//ligase activity;GO:0016879//ligase activity, forming carbon-nitrogen bonds	GO:0001775//cell activation;GO:0002252//immune effector process;GO:0002263//cell activation involved in immune response;GO:0002274//myeloid leukocyte activation;GO:0002275//myeloid cell activation involved in immune response;GO:0002283//neutrophil activation involved in immune response;GO:0002366//leukocyte activation involved in immune response;GO:0002376//immune system process;GO:0002443//leuko…	--
Unigene0000843	13.683	12.256	14.106	6.431	3.037	5.538	3.062	6.125	4.809	4.682	3.262	5.213	--	-	-	-	-	-	-	-	-	--
Unigene0000844	1.023	0.472	1.863	0	0	0.854	1.112	1.483	6.794	1.323	0	0.491	--	-	-	-	-	-	-	-	-	--
Unigene0000845	0.586	0.541	0	0	0	0.489	0	0	0	0	0	0	--	-	-	-	-	-	-	-	-	--
Unigene0000846	0.612	0.282	0	0.305	1.154	1.02	0.443	0	0.271	1.318	0	1.174	--	-	-	-	-	-	-	-	-	--
Unigene0000847	8.687	8.892	9.637	5.905	5.923	4.566	14.284	9.788	14.28	7.297	5.012	6.303	PRN2	PIN01805.1 hypothetical protein CDL12_25685 [Handroanthus impetiginosus]	-	-	-	-	-	-	-	--
Unigene0000848	1.004	0.927	0	0	0	0.419	0	0	0	0	0	0	--	-	-	-	-	-	-	-	-	--
Unigene0000849	82.718	77.778	76.65	68.047	67.8	72.248	28.872	30.636	38.568	62.603	63.563	59.291	MPA1	XP_020549046.1 puromycin-sensitive aminopeptidase isoform X1 [Sesamum indicum]	Metabolism;Metabolism	Global and overview maps;Metabolism of other amino acids	ko01100//Metabolic pathways;ko00480//Glutathione metabolism	K01256;K01256	GO:0005575//cellular_component;GO:0005622//intracellular anatomical structure;GO:0005737//cytoplasm;GO:0005886//plasma membrane;GO:0016020//membrane;GO:0071944//cell periphery	GO:0003674//molecular_function;GO:0003824//catalytic activity;GO:0004177//aminopeptidase activity;GO:0005488//binding;GO:0005515//protein binding;GO:0008233//peptidase activity;GO:0008235//metalloexopeptidase activity;GO:0008237//metallopeptidase activity;GO:0008238//exopeptidase activity;GO:0008270//zinc ion binding;GO:0016787//hydrolase activity;GO:0033218//amide binding;GO:0042277//peptide bin…	GO:0006508//proteolysis;GO:0006518//peptide metabolic process;GO:0006807//nitrogen compound metabolic process;GO:0008150//biological_process;GO:0008152//metabolic process;GO:0009056//catabolic process;GO:0009987//cellular process;GO:0019538//protein metabolic process;GO:0034641//cellular nitrogen compound metabolic process;GO:0043170//macromolecule metabolic process;GO:0043171//peptide catabolic …	--
Unigene0000850	3.622	2.228	2.198	1.507	2.848	3.524	1.312	0.656	0.534	2.861	3.454	2.606	--	KAG8364356.1 hypothetical protein BUALT_Bualt19G0120300 [Buddleja alternifolia]	-	-	-	-	-	-	-	--
Unigene0000851	12.677	10.665	9.971	4.823	3.743	4.531	3	4.375	4.504	6.54	5.839	7.943	BZIP19	ACI90291.1 putative bZIP transcription factor [Picrorhiza kurrooa]	-	-	-	-	-	GO:0003700//DNA-binding transcription factor activity	GO:0006355//regulation of transcription, DNA-templated	bZIP
Unigene0000852	23.116	22.421	22.477	19.16	22.846	18.23	10.883	11.34	12.736	18.971	25.491	21.951	BZIP19	ACI90291.1 putative bZIP transcription factor [Picrorhiza kurrooa]	-	-	-	-	-	GO:0003700//DNA-binding transcription factor activity	GO:0006355//regulation of transcription, DNA-templated	bZIP
Unigene0000853	6.63	9.6	8.118	7.421	6.686	6.483	4.142	4.308	5.666	8.077	8.175	5.374	BIM2	PIN17565.1 hypothetical protein CDL12_09778 [Handroanthus impetiginosus]	-	-	-	-	GO:0005575//cellular_component;GO:0005622//intracellular anatomical structure;GO:0005634//nucleus;GO:0043226//organelle;GO:0043227//membrane-bounded organelle;GO:0043229//intracellular organelle;GO:0043231//intracellular membrane-bounded organelle	GO:0003674//molecular_function;GO:0003676//nucleic acid binding;GO:0003677//DNA binding;GO:0003700//DNA-binding transcription factor activity;GO:0005488//binding;GO:0005515//protein binding;GO:0046983//protein dimerization activity;GO:0097159//organic cyclic compound binding;GO:0140110//transcription regulator activity;GO:1901363//heterocyclic compound binding	GO:0006139//nucleobase-containing compound metabolic process;GO:0006351//transcription, DNA-templated;GO:0006355//regulation of transcription, DNA-templated;GO:0006725//cellular aromatic compound metabolic process;GO:0006807//nitrogen compound metabolic process;GO:0008150//biological_process;GO:0008152//metabolic process;GO:0009058//biosynthetic process;GO:0009059//macromolecule biosynthetic proc…	bHLH
Unigene0000854	0.934	0	0	0	0	0	0.677	0	0	0.805	0	0	--	-	-	-	-	-	-	-	-	--
Unigene0000855	0	0	0.652	0.715	0	0	0	0	0	0	0.683	0	--	-	-	-	-	-	-	-	-	--
Unigene0000856	0.354	0.981	0.323	0	0	0	0.513	0.257	0	0	0.338	0.68	--	XP_011085580.1 transcription factor BIM2 isoform X2 [Sesamum indicum]	-	-	-	-	GO:0005575//cellular_component;GO:0005622//intracellular anatomical structure;GO:0005634//nucleus;GO:0043226//organelle;GO:0043227//membrane-bounded organelle;GO:0043229//intracellular organelle;GO:0043231//intracellular membrane-bounded organelle	GO:0003674//molecular_function;GO:0003676//nucleic acid binding;GO:0003677//DNA binding;GO:0003700//DNA-binding transcription factor activity;GO:0005488//binding;GO:0005515//protein binding;GO:0046983//protein dimerization activity;GO:0097159//organic cyclic compound binding;GO:0140110//transcription regulator activity;GO:1901363//heterocyclic compound binding	GO:0006139//nucleobase-containing compound metabolic process;GO:0006351//transcription, DNA-templated;GO:0006355//regulation of transcription, DNA-templated;GO:0006725//cellular aromatic compound metabolic process;GO:0006807//nitrogen compound metabolic process;GO:0008150//biological_process;GO:0008152//metabolic process;GO:0009058//biosynthetic process;GO:0009059//macromolecule biosynthetic proc…	--
Unigene0000857	0	0	0	0	0	0	1.016	0	0.62	0	0	0	RPS6	CAA2953484.1 Hypothetical predicted protein [Olea europaea subsp. europaea] [Olea europaea]	Genetic Information Processing	Translation	ko03010//Ribosome	K02990	GO:0005575//cellular_component;GO:0005622//intracellular anatomical structure;GO:0005737//cytoplasm;GO:0005840//ribosome;GO:0009507//chloroplast;GO:0009534//chloroplast thylakoid;GO:0009535//chloroplast thylakoid membrane;GO:0009536//plastid;GO:0009579//thylakoid;GO:0016020//membrane;GO:0031976//plastid thylakoid;GO:0031984//organelle subcompartment;GO:0032991//protein-containing complex;GO:00343…	GO:0003674//molecular_function;GO:0003676//nucleic acid binding;GO:0003723//RNA binding;GO:0003735//structural constituent of ribosome;GO:0005198//structural molecule activity;GO:0005488//binding;GO:0019843//rRNA binding;GO:0070181//small ribosomal subunit rRNA binding;GO:0097159//organic cyclic compound binding;GO:1901363//heterocyclic compound binding	GO:0006412//translation;GO:0006518//peptide metabolic process;GO:0006807//nitrogen compound metabolic process;GO:0008150//biological_process;GO:0008152//metabolic process;GO:0009058//biosynthetic process;GO:0009059//macromolecule biosynthetic process;GO:0009987//cellular process;GO:0010467//gene expression;GO:0019538//protein metabolic process;GO:0034641//cellular nitrogen compound metabolic proc…	--
Unigene0000858	7.424	6.189	5.887	11.88	17.624	16.846	3.298	2.314	2.685	2.477	4.644	3.676	--	XP_042027124.1 uncharacterized protein LOC121774291 [Salvia splendens]	-	-	-	-	-	-	-	--
Unigene0000859	5.306	4.285	5.435	8.28	9.074	9.958	1.442	5.288	1.468	3.429	1.897	3.818	--	XP_042027124.1 uncharacterized protein LOC121774291 [Salvia splendens]	-	-	-	-	-	-	-	--
Unigene0000860	5.568	8.534	6.88	2.284	3.94	5.059	5.621	5.333	5.017	8.397	7.585	8.395	--	XP_042067040.1 uncharacterized protein LOC121810308 [Salvia splendens]	-	-	-	-	-	-	-	--
Unigene0000861	5.714	4.182	4.305	2.361	3.532	3.451	8.568	6.855	6.628	6.622	6.576	9.641	--	-	-	-	-	-	-	-	-	--
Unigene0000862	1.172	0	0	0	0	0	0.425	0	0	0	0	0.562	--	XP_042032989.1 uncharacterized protein LOC121779679 [Salvia splendens]	-	-	-	-	-	-	-	--
Unigene0000863	0.246	0	0	3.2	1.163	1.233	0.536	0	0	0.637	1.175	1.419	--	XP_042029865.1 uncharacterized protein LOC121776762 [Salvia splendens]	-	-	-	-	-	GO:0003677//DNA binding;GO:0003723//RNA binding	GO:0006355//regulation of transcription, DNA-templated	--
Unigene0000864	0.615	0	0.56	0	0	0	0	0.892	0	0	0	0	--	-	-	-	-	-	-	-	-	--
Unigene0000865	2.351	2.169	1.223	1.006	0	0.56	2.92	0.487	0.297	1.736	2.241	0.966	--	-	-	-	-	-	-	-	-	--
Unigene0000866	2.963	2.401	4.409	0.144	0.068	0	1.048	2.357	2.559	0.249	0.482	0.208	--	XP_011071645.1 uncharacterized protein LOC105157045 [Sesamum indicum]	-	-	-	-	-	-	-	--
Unigene0000867	1.924	2.499	1.168	1.494	1.143	1.426	1.394	1.394	1.892	3.439	3.941	3.623	--	XP_027178049.1 uncharacterized protein LOC113777212 [Coffea eugenioides]	-	-	-	-	-	-	-	--
Unigene0000868	0	0.423	0.417	0.687	0.649	0.191	0.332	0.332	0.406	1.383	0.656	1.32	--	-	-	-	-	-	-	-	-	--
Unigene0000869	0.975	1.899	1.479	1.947	1.226	2.439	0.707	0.314	1.438	1.68	1.962	1.143	--	-	-	-	-	-	-	-	-	--
Unigene0000870	5.869	6.845	6.87	7.73	7.423	7.639	2.29	2.01	1.656	4.28	4.305	4.641	SD113	GFP80787.1 g-type lectin s-receptor-like serine/threonine-protein kinase at1g11330 [Phtheirospermum japonicum]	-	-	-	-	-	GO:0004672//protein kinase activity;GO:0004674//protein serine/threonine kinase activity;GO:0005524//ATP binding	GO:0006468//protein phosphorylation	--
Unigene0000871	17.972	13.451	15.331	20.351	20.693	16.996	2.359	3.59	4.635	11.219	13.089	14.799	MYB308	PIN19164.1 Transcription factor, Myb superfamily [Handroanthus impetiginosus]	-	-	-	-	GO:0005634//nucleus	GO:0003676//nucleic acid binding;GO:0005524//ATP binding;GO:0016818//hydrolase activity, acting on acid anhydrides, in phosphorus-containing anhydrides	GO:0006338//chromatin remodeling	MYB
Unigene0000872	24.719	30.016	35.139	30.462	30.685	35.809	1.886	3.457	2.047	29.647	23.433	24.409	MYB308	PIN19164.1 Transcription factor, Myb superfamily [Handroanthus impetiginosus]	-	-	-	-	GO:0005634//nucleus	GO:0003676//nucleic acid binding;GO:0005524//ATP binding;GO:0016818//hydrolase activity, acting on acid anhydrides, in phosphorus-containing anhydrides	GO:0006338//chromatin remodeling	MYB
Unigene0000873	1.243	0.892	0.754	0.276	1.173	0.806	0.2	1.001	0.489	0.833	1.317	1.59	--	-	-	-	-	-	-	-	-	--
Unigene0000874	5.684	4.349	5.107	6.947	6.986	6.987	1.843	2.548	2.582	2.643	3.138	2.081	--	-	-	-	-	-	-	-	-	--
Unigene0000875	0	0	0	0	0	0	0.489	0.978	0.597	0	0	0	--	-	-	-	-	-	-	-	-	--
Unigene0000876	23.707	22.059	21.464	20.676	18.176	19.228	4.165	4.875	4.393	13.225	12.953	12.218	PDK	XP_022849372.1 pyruvate dehydrogenase (acetyl-transferring) kinase, mitochondrial [Olea europaea var. sylvestris] [Olea europaea]	-	-	-	-	GO:0005575//cellular_component;GO:0005622//intracellular anatomical structure;GO:0005737//cytoplasm;GO:0005739//mitochondrion;GO:0005759//mitochondrial matrix;GO:0005967//mitochondrial pyruvate dehydrogenase complex;GO:0009330//DNA topoisomerase type II (double strand cut, ATP-hydrolyzing) complex;GO:0031974//membrane-enclosed lumen;GO:0032991//protein-containing complex;GO:0043226//organelle;GO:…	GO:0000166//nucleotide binding;GO:0003674//molecular_function;GO:0003824//catalytic activity;GO:0003918//DNA topoisomerase type II (double strand cut, ATP-hydrolyzing) activity;GO:0004672//protein kinase activity;GO:0004740//pyruvate dehydrogenase (acetyl-transferring) kinase activity;GO:0005488//binding;GO:0005515//protein binding;GO:0005524//ATP binding;GO:0009927//histidine phosphotransfer kin…	GO:0005975//carbohydrate metabolic process;GO:0005996//monosaccharide metabolic process;GO:0006006//glucose metabolic process;GO:0006082//organic acid metabolic process;GO:0006084//acetyl-CoA metabolic process;GO:0006085//acetyl-CoA biosynthetic process;GO:0006086//acetyl-CoA biosynthetic process from pyruvate;GO:0006090//pyruvate metabolic process;GO:0006139//nucleobase-containing compound metab…	--
Unigene0000877	16.245	14.275	17.298	13.332	15.726	15.258	13.36	13.054	15.442	20.694	19.599	21.685	HPTG1	XP_022878645.1 hydroxyproline O-galactosyltransferase HPGT1 isoform X3 [Olea europaea var. sylvestris] [Olea europaea]	-	-	-	-	GO:0000139//Golgi membrane;GO:0005575//cellular_component;GO:0005622//intracellular anatomical structure;GO:0005737//cytoplasm;GO:0005768//endosome;GO:0005794//Golgi apparatus;GO:0005802//trans-Golgi network;GO:0012505//endomembrane system;GO:0016020//membrane;GO:0016021//integral component of membrane;GO:0031090//organelle membrane;GO:0031224//intrinsic component of membrane;GO:0031410//cytoplas…	GO:0003674//molecular_function;GO:0003824//catalytic activity;GO:0008378//galactosyltransferase activity;GO:0016740//transferase activity;GO:0016757//glycosyltransferase activity;GO:0016758//hexosyltransferase activity;GO:1990714//hydroxyproline O-galactosyltransferase activity	GO:0006029//proteoglycan metabolic process;GO:0006464//cellular protein modification process;GO:0006486//protein glycosylation;GO:0006493//protein O-linked glycosylation;GO:0006807//nitrogen compound metabolic process;GO:0008150//biological_process;GO:0008152//metabolic process;GO:0009058//biosynthetic process;GO:0009059//macromolecule biosynthetic process;GO:0009100//glycoprotein metabolic proce…	--
Unigene0000878	0.608	0	0	1.215	0	0	0	0	0	0	0.58	0	--	-	-	-	-	-	-	-	-	--
Unigene0000879	55.59	54.71	56.872	57.131	59.456	62.769	83.181	79.676	78.099	65.965	65.158	66.533	--	XP_011098140.1 uncharacterized protein LOC105176896 [Sesamum indicum]	-	-	-	-	-	GO:0008270//zinc ion binding	-	--
Unigene0000880	3.641	2.658	3.117	4.667	4.717	6.481	14.729	17.133	22.993	8.804	9.535	9.176	alg2	PIN15953.1 Glycosyltransferase [Handroanthus impetiginosus]	Metabolism;Metabolism;Metabolism	Global and overview maps;Glycan biosynthesis and metabolism;Glycan biosynthesis and metabolism	ko01100//Metabolic pathways;ko00510//N-Glycan biosynthesis;ko00513//Various types of N-glycan biosynthesis	K03843;K03843;K03843	GO:0005575//cellular_component;GO:0005622//intracellular anatomical structure;GO:0005634//nucleus;GO:0005737//cytoplasm;GO:0005783//endoplasmic reticulum;GO:0005789//endoplasmic reticulum membrane;GO:0005829//cytosol;GO:0005856//cytoskeleton;GO:0012505//endomembrane system;GO:0015629//actin cytoskeleton;GO:0016020//membrane;GO:0016021//integral component of membrane;GO:0030176//integral component…	GO:0000009//alpha-1,6-mannosyltransferase activity;GO:0000030//mannosyltransferase activity;GO:0000033//alpha-1,3-mannosyltransferase activity;GO:0003674//molecular_function;GO:0003824//catalytic activity;GO:0004373//glycogen (starch) synthase activity;GO:0004376//glycolipid mannosyltransferase activity;GO:0004378//GDP-Man:Man1GlcNAc2-PP-Dol alpha-1,3-mannosyltransferase activity;GO:0005488//bind…	GO:0005985//sucrose metabolic process;GO:0006464//cellular protein modification process;GO:0006486//protein glycosylation;GO:0006487//protein N-linked glycosylation;GO:0006488//dolichol-linked oligosaccharide biosynthetic process;GO:0006490//oligosaccharide-lipid intermediate biosynthetic process;GO:0006629//lipid metabolic process;GO:0006807//nitrogen compound metabolic process;GO:0008150//biolo…	--
Unigene0000881	0.508	0.469	0	0	0	0	0	0.369	0	0.876	0	0.488	--	XP_021831864.1 alpha-1,3/1,6-mannosyltransferase ALG2-like isoform X2 [Prunus avium]	Metabolism;Metabolism;Metabolism	Global and overview maps;Glycan biosynthesis and metabolism;Glycan biosynthesis and metabolism	ko01100//Metabolic pathways;ko00510//N-Glycan biosynthesis;ko00513//Various types of N-glycan biosynthesis	K03843;K03843;K03843	GO:0005575//cellular_component;GO:0005622//intracellular anatomical structure;GO:0005634//nucleus;GO:0005737//cytoplasm;GO:0005783//endoplasmic reticulum;GO:0005789//endoplasmic reticulum membrane;GO:0005829//cytosol;GO:0005856//cytoskeleton;GO:0012505//endomembrane system;GO:0015629//actin cytoskeleton;GO:0016020//membrane;GO:0016021//integral component of membrane;GO:0030176//integral component…	GO:0000009//alpha-1,6-mannosyltransferase activity;GO:0000030//mannosyltransferase activity;GO:0000033//alpha-1,3-mannosyltransferase activity;GO:0003674//molecular_function;GO:0003824//catalytic activity;GO:0004376//glycolipid mannosyltransferase activity;GO:0004378//GDP-Man:Man1GlcNAc2-PP-Dol alpha-1,3-mannosyltransferase activity;GO:0005488//binding;GO:0005515//protein binding;GO:0016740//tran…	GO:0006464//cellular protein modification process;GO:0006486//protein glycosylation;GO:0006487//protein N-linked glycosylation;GO:0006488//dolichol-linked oligosaccharide biosynthetic process;GO:0006490//oligosaccharide-lipid intermediate biosynthetic process;GO:0006629//lipid metabolic process;GO:0006807//nitrogen compound metabolic process;GO:0008150//biological_process;GO:0008152//metabolic pr…	--
Unigene0000882	0.417	0.77	0.163	0.655	0.563	0.945	0.648	1.21	0.317	1.49	0.682	1.888	--	-	-	-	-	-	-	GO:0004379//glycylpeptide N-tetradecanoyltransferase activity;GO:0044877//protein-containing complex binding	-	--
Unigene0000883	0	2.686	0	0.727	0.686	0.91	1.846	1.846	0.322	3.449	1.735	1.396	GDP1	XP_042481566.1 G-patch domain-containing protein 1 isoform X2 [Macadamia integrifolia]	-	-	-	-	-	GO:0003676//nucleic acid binding	-	--
Unigene0000884	9.462	10.057	9.268	9.711	10.343	10.722	13.903	14.378	10.224	15.464	15.556	14.587	PP2A2	KAF2603095.1 hypothetical protein F2Q70_00028752 [Brassica cretica]	Genetic Information Processing;Cellular Processes	Translation;Transport and catabolism	ko03015//mRNA surveillance pathway;ko04136//Autophagy - other	K04382;K04382	-	GO:0016787//hydrolase activity	-	--
Unigene0000885	0.857	0	0	0	1.213	0.358	0.311	0	0	0	0.409	0	PP2A2	XP_024973955.1 serine/threonine-protein phosphatase PP2A-2 catalytic subunit-like isoform X1 [Cynara cardunculus var. scolymus] [Cynara cardunculus]	Genetic Information Processing;Cellular Processes	Translation;Transport and catabolism	ko03015//mRNA surveillance pathway;ko04136//Autophagy - other	K04382;K04382	-	GO:0016787//hydrolase activity	-	--
Unigene0000886	0.672	0	0.611	3.354	2.534	2.241	8.274	2.921	1.783	4.051	2.562	2.577	--	-	-	-	-	-	-	-	-	--
Unigene0000887	80.359	82.481	84.991	67.21	67.554	69.843	73.227	76.214	81.987	105.07	106.909	108.966	Zadh2	XP_011088275.1 prostaglandin reductase-3 [Sesamum indicum]	-	-	-	-	GO:0005575//cellular_component;GO:0005576//extracellular region;GO:0005615//extracellular space;GO:0005622//intracellular anatomical structure;GO:0005634//nucleus;GO:0005654//nucleoplasm;GO:0005737//cytoplasm;GO:0005829//cytosol;GO:0005886//plasma membrane;GO:0016020//membrane;GO:0016323//basolateral plasma membrane;GO:0031974//membrane-enclosed lumen;GO:0031981//nuclear lumen;GO:0043226//organel…	GO:0000166//nucleotide binding;GO:0003674//molecular_function;GO:0003824//catalytic activity;GO:0003978//UDP-glucose 4-epimerase activity;GO:0004024//alcohol dehydrogenase activity, zinc-dependent;GO:0004316//3-oxoacyl-[acyl-carrier-protein] reductase (NADPH) activity;GO:0004757//sepiapterin reductase activity;GO:0004764//shikimate 3-dehydrogenase (NADP+) activity;GO:0004888//transmembrane signal…	GO:0000003//reproduction;GO:0000272//polysaccharide catabolic process;GO:0001568//blood vessel development;GO:0001655//urogenital system development;GO:0001676//long-chain fatty acid metabolic process;GO:0001822//kidney development;GO:0001944//vasculature development;GO:0002237//response to molecule of bacterial origin;GO:0006012//galactose metabolic process;GO:0006082//organic acid metabolic pro…	--
Unigene0000888	16.202	16.279	16.129	15.5	13.927	14.523	29.408	33.362	25.867	19.05	17.687	14.6	RSZ23	XP_020205811.1 serine/arginine-rich splicing factor RSZ22 isoform X2 [Cajanus cajan]	Genetic Information Processing	Transcription	ko03040//Spliceosome	K12896	GO:0005575//cellular_component;GO:0005622//intracellular anatomical structure;GO:0005634//nucleus;GO:0005654//nucleoplasm;GO:0005737//cytoplasm;GO:0031974//membrane-enclosed lumen;GO:0031981//nuclear lumen;GO:0043226//organelle;GO:0043227//membrane-bounded organelle;GO:0043229//intracellular organelle;GO:0043231//intracellular membrane-bounded organelle;GO:0043233//organelle lumen;GO:0070013//int…	GO:0003674//molecular_function;GO:0003676//nucleic acid binding;GO:0005488//binding;GO:0005515//protein binding;GO:0008270//zinc ion binding;GO:0019904//protein domain specific binding;GO:0043167//ion binding;GO:0043169//cation binding;GO:0046872//metal ion binding;GO:0046914//transition metal ion binding;GO:0097159//organic cyclic compound binding;GO:1901363//heterocyclic compound binding	GO:0000375//RNA splicing, via transesterification reactions;GO:0000377//RNA splicing, via transesterification reactions with bulged adenosine as nucleophile;GO:0000398//mRNA splicing, via spliceosome;GO:0006139//nucleobase-containing compound metabolic process;GO:0006396//RNA processing;GO:0006397//mRNA processing;GO:0006403//RNA localization;GO:0006405//RNA export from nucleus;GO:0006406//mRNA e…	--
Unigene0000890	30.419	36.02	32.801	28.486	28.698	29.061	59.893	52.512	51.193	36.494	37.369	34.415	RSZ21A	XP_004245307.1 uncharacterized protein LOC101248804 isoform X3 [Solanum lycopersicum]	Genetic Information Processing	Transcription	ko03040//Spliceosome	K12896	-	GO:0003676//nucleic acid binding;GO:0008270//zinc ion binding	GO:0008380//RNA splicing	--
Unigene0000891	0.356	0	0.324	0.711	0.671	0	1.031	0.516	0.945	1.226	1.696	0.683	--	-	-	-	-	-	-	-	-	--
Unigene0000892	0	0	2.258	0.495	0	1.241	1.797	0.359	0.439	0.855	1.419	0	--	-	-	-	-	-	-	-	-	--
Unigene0000893	4.506	4.304	5.613	5.368	4.773	6.857	23.029	25.61	36.105	12.193	14.925	17.747	--	-	-	-	-	-	-	-	-	--
Unigene0000894	4.47	4.307	3.175	1.815	1.622	1.27	2.599	1.602	3.696	0.889	2.436	1.885	--	XP_042012357.1 uncharacterized protein LOC121760810 [Salvia splendens]	-	-	-	-	-	-	-	--
Unigene0000895	1.557	2.587	2.127	0.933	1.028	1.559	2.709	3.838	4.135	3.623	4.603	6.275	--	XP_042009313.1 uncharacterized protein LOC121757930 [Salvia splendens]	-	-	-	-	-	-	-	--
Unigene0000896	25.77	23.782	25.928	21.106	23.8	17.727	19.504	22.299	21.318	28.899	32.668	28.825	STOP1	KAH6776721.1 C2H2 and C2HC zinc fingers superfamily protein [Perilla frutescens var. hirtella] [Perilla frutescens]	-	-	-	-	GO:0005575//cellular_component;GO:0005622//intracellular anatomical structure;GO:0005634//nucleus;GO:0043226//organelle;GO:0043227//membrane-bounded organelle;GO:0043229//intracellular organelle;GO:0043231//intracellular membrane-bounded organelle	GO:0003674//molecular_function;GO:0003676//nucleic acid binding;GO:0003700//DNA-binding transcription factor activity;GO:0005488//binding;GO:0043167//ion binding;GO:0043169//cation binding;GO:0046872//metal ion binding;GO:0097159//organic cyclic compound binding;GO:0140110//transcription regulator activity;GO:1901363//heterocyclic compound binding	GO:0006139//nucleobase-containing compound metabolic process;GO:0006351//transcription, DNA-templated;GO:0006355//regulation of transcription, DNA-templated;GO:0006725//cellular aromatic compound metabolic process;GO:0006807//nitrogen compound metabolic process;GO:0008150//biological_process;GO:0008152//metabolic process;GO:0009058//biosynthetic process;GO:0009059//macromolecule biosynthetic proc…	--
Unigene0000897	0.713	0	0	0	0	0	1.034	1.034	0	0	0	0	--	-	-	-	-	-	-	-	-	--
Unigene0000899	0	0	0	0	0	0	2.636	2.214	1.545	0	0	0	--	POE49363.1 apicidin f cluster transcription factor apf2 [Quercus suber]	-	-	-	-	-	GO:0003700//DNA-binding transcription factor activity	GO:0006355//regulation of transcription, DNA-templated	--
Unigene0000900	15.307	14.887	16.548	13.409	16.588	16.096	36.219	38.709	42.865	19.302	21.39	19.053	CPL3	PIM98805.1 Phosphoprotein phosphatase [Handroanthus impetiginosus]	-	-	-	-	GO:0000428//DNA-directed RNA polymerase complex;GO:0005575//cellular_component;GO:0005622//intracellular anatomical structure;GO:0005634//nucleus;GO:0005654//nucleoplasm;GO:0016591//RNA polymerase II, holoenzyme;GO:0030880//RNA polymerase complex;GO:0031974//membrane-enclosed lumen;GO:0031981//nuclear lumen;GO:0032991//protein-containing complex;GO:0043226//organelle;GO:0043227//membrane-bounded …	GO:0003674//molecular_function;GO:0003676//nucleic acid binding;GO:0003723//RNA binding;GO:0003824//catalytic activity;GO:0004721//phosphoprotein phosphatase activity;GO:0004722//protein serine/threonine phosphatase activity;GO:0005488//binding;GO:0005515//protein binding;GO:0008022//protein C-terminus binding;GO:0008420//RNA polymerase II CTD heptapeptide repeat phosphatase activity;GO:0016787//…	GO:0006139//nucleobase-containing compound metabolic process;GO:0006351//transcription, DNA-templated;GO:0006355//regulation of transcription, DNA-templated;GO:0006357//regulation of transcription by RNA polymerase II;GO:0006464//cellular protein modification process;GO:0006470//protein dephosphorylation;GO:0006725//cellular aromatic compound metabolic process;GO:0006793//phosphorus metabolic pro…	--
Unigene0000901	1.043	0.55	0.678	0	0	0.248	2.267	0.756	0.923	0.899	1.847	1	--	KDP44434.1 hypothetical protein JCGZ_16267 [Jatropha curcas]	-	-	-	-	-	GO:0008270//zinc ion binding	-	--
Unigene0000902	0.253	0	0.231	0	0	0.634	0.367	0.184	0.449	0.437	0.242	0.243	--	-	-	-	-	-	-	-	-	--
Unigene0000903	0.564	0	0	0	0.532	0	0	0.613	0.998	2.671	2.15	1.622	--	-	-	-	-	-	-	GO:0005198//structural molecule activity	-	--
Unigene0000904	1.619	1.162	1.638	0.719	0	0.15	0.521	0.13	1.115	1.55	0	0.863	--	KAH6793329.1 hypothetical protein C2S52_003806 [Perilla frutescens var. hirtella] [Perilla frutescens]	-	-	-	-	-	-	-	--
Unigene0000905	69.962	62.136	60.652	55.598	53.392	60.19	78.009	79.77	80.995	97.538	105.559	97.408	CHC2	KAG8380836.1 hypothetical protein BUALT_Bualt06G0057900 [Buddleja alternifolia]	Cellular Processes	Transport and catabolism	ko04144//Endocytosis	K04646	GO:0030117//membrane coat;GO:0030130//clathrin coat of trans-Golgi network vesicle;GO:0030132//clathrin coat of coated pit	GO:0005198//structural molecule activity	GO:0006886//intracellular protein transport;GO:0016192//vesicle-mediated transport	--
Unigene0000906	54.133	59.62	59.327	54.996	50.01	51.309	49.054	55.022	61.073	61.471	62.85	66.466	At5g27470	KAG8364011.1 hypothetical protein BUALT_Bualt19G0081900 [Buddleja alternifolia]	Genetic Information Processing	Translation	ko00970//Aminoacyl-tRNA biosynthesis	K01875	GO:0005575//cellular_component;GO:0005622//intracellular anatomical structure;GO:0005634//nucleus;GO:0005737//cytoplasm;GO:0005829//cytosol;GO:0010494//cytoplasmic stress granule;GO:0032991//protein-containing complex;GO:0035770//ribonucleoprotein granule;GO:0036464//cytoplasmic ribonucleoprotein granule;GO:0043226//organelle;GO:0043227//membrane-bounded organelle;GO:0043228//non-membrane-bounded…	GO:0000166//nucleotide binding;GO:0000976//transcription cis-regulatory region binding;GO:0000977//RNA polymerase II transcription regulatory region sequence-specific DNA binding;GO:0000978//RNA polymerase II cis-regulatory region sequence-specific DNA binding;GO:0000987//cis-regulatory region sequence-specific DNA binding;GO:0001046//core promoter sequence-specific DNA binding;GO:0001067//transc…	GO:0000122//negative regulation of transcription by RNA polymerase II;GO:0001525//angiogenesis;GO:0001568//blood vessel development;GO:0001569//branching involved in blood vessel morphogenesis;GO:0001763//morphogenesis of a branching structure;GO:0001817//regulation of cytokine production;GO:0001818//negative regulation of cytokine production;GO:0001944//vasculature development;GO:0002009//morpho…	--
Unigene0000907	1.405	1.482	2.924	0.401	0.189	0.335	0.436	0.727	1.421	2.595	1.34	1.348	--	-	-	-	-	-	-	-	-	--
Unigene0000908	0.664	0.736	1.21	0.531	2.507	1.662	2.889	2.986	4.234	2.634	2.914	3.187	--	-	-	-	-	-	-	GO:0004336//galactosylceramidase activity	GO:0006683//galactosylceramide catabolic process	--
Unigene0000909	12.117	11.052	10.775	5.91	5.317	8.578	0.817	2.349	4.739	6.678	11.151	9.868	--	-	-	-	-	-	-	GO:0016767//geranylgeranyl-diphosphate geranylgeranyltransferase activity;GO:0046408//chlorophyll synthetase activity	-	--
Unigene0000910	0	0.403	0	0	0.412	0	0.317	0	1.16	2.635	1.25	0	CHLG	KAE8099178.1 hypothetical protein FH972_017182 [Carpinus fangiana]	Metabolism;Metabolism;Metabolism	Global and overview maps;Global and overview maps;Metabolism of cofactors and vitamins	ko01100//Metabolic pathways;ko01110//Biosynthesis of secondary metabolites;ko00860//Porphyrin metabolism	K04040;K04040;K04040	GO:0005575//cellular_component;GO:0005622//intracellular anatomical structure;GO:0005737//cytoplasm;GO:0009507//chloroplast;GO:0009526//plastid envelope;GO:0009534//chloroplast thylakoid;GO:0009536//plastid;GO:0009579//thylakoid;GO:0009941//chloroplast envelope;GO:0016020//membrane;GO:0016021//integral component of membrane;GO:0031090//organelle membrane;GO:0031224//intrinsic component of membran…	GO:0003674//molecular_function;GO:0003824//catalytic activity;GO:0004659//prenyltransferase activity;GO:0008412//4-hydroxybenzoate octaprenyltransferase activity;GO:0016740//transferase activity;GO:0016765//transferase activity, transferring alkyl or aryl (other than methyl) groups;GO:0016767//geranylgeranyl-diphosphate geranylgeranyltransferase activity;GO:0046408//chlorophyll synthetase activity	GO:0006725//cellular aromatic compound metabolic process;GO:0006744//ubiquinone biosynthetic process;GO:0006778//porphyrin-containing compound metabolic process;GO:0006779//porphyrin-containing compound biosynthetic process;GO:0006807//nitrogen compound metabolic process;GO:0008150//biological_process;GO:0008152//metabolic process;GO:0009058//biosynthetic process;GO:0009987//cellular process;GO:0…	--
Unigene0000911	49.531	46.578	47.664	36.307	37.959	34.737	24.129	23.62	29.575	30.313	31.973	37.023	DGAT2D	KAG8373583.1 hypothetical protein BUALT_Bualt11G0039500 [Buddleja alternifolia]	Metabolism;Metabolism	Global and overview maps;Lipid metabolism	ko01100//Metabolic pathways;ko00561//Glycerolipid metabolism	K22848;K22848	GO:0005575//cellular_component;GO:0005622//intracellular anatomical structure;GO:0005737//cytoplasm;GO:0005783//endoplasmic reticulum;GO:0005789//endoplasmic reticulum membrane;GO:0005811//lipid droplet;GO:0012505//endomembrane system;GO:0016020//membrane;GO:0016021//integral component of membrane;GO:0031224//intrinsic component of membrane;GO:0031984//organelle subcompartment;GO:0042175//nuclear…	GO:0003674//molecular_function;GO:0003824//catalytic activity;GO:0004144//diacylglycerol O-acyltransferase activity;GO:0008374//O-acyltransferase activity;GO:0016411//acylglycerol O-acyltransferase activity;GO:0016740//transferase activity;GO:0016746//acyltransferase activity;GO:0016747//acyltransferase activity, transferring groups other than amino-acyl groups	GO:0005975//carbohydrate metabolic process;GO:0006066//alcohol metabolic process;GO:0006071//glycerol metabolic process;GO:0006629//lipid metabolic process;GO:0006638//neutral lipid metabolic process;GO:0006639//acylglycerol metabolic process;GO:0006641//triglyceride metabolic process;GO:0006996//organelle organization;GO:0008150//biological_process;GO:0008152//metabolic process;GO:0008610//lipid…	--
Unigene0000912	3.325	4.02	4.905	4.007	6.489	3.729	5.317	4.902	3.349	4.643	4.482	2.97	DGAT2D	PIN08318.1 Acyl-CoA:diacylglycerol acyltransferase (DGAT) [Handroanthus impetiginosus]	Metabolism;Metabolism	Global and overview maps;Lipid metabolism	ko01100//Metabolic pathways;ko00561//Glycerolipid metabolism	K22848;K22848	GO:0005575//cellular_component;GO:0005622//intracellular anatomical structure;GO:0005737//cytoplasm;GO:0005783//endoplasmic reticulum;GO:0005789//endoplasmic reticulum membrane;GO:0005811//lipid droplet;GO:0012505//endomembrane system;GO:0016020//membrane;GO:0016021//integral component of membrane;GO:0031224//intrinsic component of membrane;GO:0031984//organelle subcompartment;GO:0042175//nuclear…	GO:0003674//molecular_function;GO:0003824//catalytic activity;GO:0004144//diacylglycerol O-acyltransferase activity;GO:0008374//O-acyltransferase activity;GO:0016411//acylglycerol O-acyltransferase activity;GO:0016740//transferase activity;GO:0016746//acyltransferase activity;GO:0016747//acyltransferase activity, transferring groups other than amino-acyl groups	GO:0005975//carbohydrate metabolic process;GO:0006066//alcohol metabolic process;GO:0006071//glycerol metabolic process;GO:0006629//lipid metabolic process;GO:0006638//neutral lipid metabolic process;GO:0006639//acylglycerol metabolic process;GO:0006641//triglyceride metabolic process;GO:0006996//organelle organization;GO:0008150//biological_process;GO:0008152//metabolic process;GO:0008610//lipid…	--
Unigene0000913	27.594	24.394	30.757	23.438	19.342	27.855	21.773	23.738	23.512	35.446	33.936	32.289	DGAT2D	PIN08318.1 Acyl-CoA:diacylglycerol acyltransferase (DGAT) [Handroanthus impetiginosus]	Metabolism;Metabolism	Global and overview maps;Lipid metabolism	ko01100//Metabolic pathways;ko00561//Glycerolipid metabolism	K22848;K22848	GO:0005575//cellular_component;GO:0005622//intracellular anatomical structure;GO:0005737//cytoplasm;GO:0005783//endoplasmic reticulum;GO:0005789//endoplasmic reticulum membrane;GO:0005811//lipid droplet;GO:0012505//endomembrane system;GO:0016020//membrane;GO:0016021//integral component of membrane;GO:0031224//intrinsic component of membrane;GO:0031984//organelle subcompartment;GO:0042175//nuclear…	GO:0003674//molecular_function;GO:0003824//catalytic activity;GO:0004144//diacylglycerol O-acyltransferase activity;GO:0008374//O-acyltransferase activity;GO:0016411//acylglycerol O-acyltransferase activity;GO:0016740//transferase activity;GO:0016746//acyltransferase activity;GO:0016747//acyltransferase activity, transferring groups other than amino-acyl groups	GO:0005975//carbohydrate metabolic process;GO:0006066//alcohol metabolic process;GO:0006071//glycerol metabolic process;GO:0006629//lipid metabolic process;GO:0006638//neutral lipid metabolic process;GO:0006639//acylglycerol metabolic process;GO:0006641//triglyceride metabolic process;GO:0006996//organelle organization;GO:0008150//biological_process;GO:0008152//metabolic process;GO:0008610//lipid…	--
Unigene0000914	0	0	0	0	0	0	1.718	2.577	0.525	0	1.695	0.569	--	-	-	-	-	-	-	-	-	--
Unigene0000915	1.082	0.599	0.591	1.729	2.653	1.985	7.683	2.979	6.32	3.169	1.444	0.623	--	-	-	-	-	-	-	-	-	--
Unigene0000917	2.541	1.303	1.542	1.128	1.332	0.471	1.023	0.409	0.75	0.243	0.807	1.354	--	-	-	-	-	-	-	-	-	--
Unigene0000918	1.231	1.818	0.897	0.984	1.162	3.081	1.339	1.071	1.744	0.955	0.587	1.772	MSRB3	KAB5541192.1 hypothetical protein DKX38_014166 [Salix brachista]	-	-	-	-	-	GO:0033743//peptide-methionine (R)-S-oxide reductase activity	GO:0006979//response to oxidative stress;GO:0030091//protein repair	--
[truncated: 64,669 more rows]
