# Supplementary material for: Multi-Omics and Functional Insights into Triterpenoid Biosynthesis Pathways in Neopicrorhiza scrophulariiflora (Pennell) D.Y.Hong
Source: Plants (Basel). 2025 May 21;14(10):1562. doi: 10.3390/plants14101562 (PMC12114848; doi:10.3390/plants14101562)
Supplement: Supplementary file 1 [file plants-14-01562-s001.zip › Supplementary Table S4.xls]

## Sheet: Sheet1
Supplementary Table S4 OSCs used for the phylogenetic tree analysis
NO.	OSC	Accession number	Species	Products
1	LjOSC7	BAE95410	Lotus japonicus	Lanosterol
2	AtLAS1	AEE77996	Arabidopsis thaliana	Lanosterol
3	AthoLAS1	BAE95408	Arabidopsis thaliana	Lanosterol
4	LjapLAS	BAE95410	Lotus japonicus	Lanosterol
5	PginPNZ1	BAA33462	Panax ginseng	Lanosterol
6	ElatLAS1	QBQ04198	Euphorbia lathyris	Lanosterol
7	OsatIAS1	Os11g35710	Oryza sativa Japonica Group	Lanosterol
8	AthoCAS	NP178722	Arabidopsis thaliana	Cycloartenol
9	BplaBPX1	Q8W3Z4	Betula platyphylla	Cycloartenol
10	BplaBPX2	Q8W3Z3	Betula platyphylla	Cycloartenol
11	CspeOSC1	BAB83253	Cucumis sativus	Cycloartenol
12	CpepCPX	BAD34644	Cucurbita pepo	Cycloartenol
13	CmaxCPX	XP023000042	Cucurbita maxima	Cycloartenol
14	DzinCAS	CAM91422	Dioscorea zingiberensis	Cycloartenol
15	GglaCAS	Q9SXV6	Glycyrrhiza glabra	Cycloartenol
16	KdaiCAS	E2IUB0	Kalanchoe daigremontiana	Cycloartenol
17	KcanCAS	BAF73930	Kandelia candel	Cycloartenol
18	LjapOSC5	BAE53431	Lotus japonicus	Cycloartenol
19	LaegCAS1	Q9SLP9	Luffa aegyptiaca	Cycloartenol
20	OsatOSC2	BAH00370	Oryza sativa Japonica Group	Cycloartenol
21	PginPNX	O82139	Panax ginseng	Cycloartenol
22	PsatPEA	BAA23533	Pisum sativum	Cycloartenol
23	GnipCAS	BAI48072	Goniophlebium niponicum	Cycloartenol
24	RstyCAS	BAF73929	Rhizophora stylosa	Cycloartenol
25	RcomCAS	ABB76767	Ricinus communis	Cycloartenol
26	HcCAS	JN790125	Huperzia carinata	Cycloartenol
27	AannOSC	AJE29378	Artemisia annua	Cycloartenol
28	LspeOSC5	AZS32331	Lagerstroemia speciosa	Cycloartenol
29	TarjOSC3	QIR30797	Terminalia arjuna	Cycloartenol
30	WsomOSC	ADG60271	Withania somnifera	Cycloartenol
31	ElatCAS1	QBQ04199	Euphorbia lathyris	Cycloartenol
32	BforOSC4	BBI55115	Bauhinia forficata	Cycloartenol
33	ItecOSC3	QQR13796	Iris tectorum	Cycloartenol
34	PpolPPX	BBE49388	Polystichum polyblepharum	Cycloartenol
35	McCAS	BBN67123	Momordica charantia var. pavel	Cycloartenol
36	AracCAS	AYR16641	Asparagus racemosus	Cycloartenol
37	AstrCAS	Q941S0	Avena strigosa	Cycloartenol
38	CasiCYS	AAS01524	Centella asiatica	Cycloartenol
39	MiliCAS1	APG38074	Maytenus ilicifolia	Cycloartenol
40	SlycCAS	NP001233784	Solanum lycopersicum	Cycloartenol
41	TwilOSC6	AWK97868	Tripterygium wilfordii	Cycloartenol
42	CpepCBQ	Q6BE24	Cucurbita pepo	Cucurbitadienol
43	CcolCDS2	AJR21210	Citrullus colocynthis	Cucurbitadienol
44	CsatCBQ	NP001292630	Cucumis sativus	Cucurbitadienol
45	SgroCBQ	AUC64917	Siraitia grosvenorii	Cucurbitadienol
46	CpCPQ	BAD34645	Cucurbita pepo	Cucurbitadienol
47	CmelCBQ	XP008459938	Cucumis melo	Cucurbitadienol
48	PgPNZ1	BAA33462	Panax ginseng	Cucurbitadienol
49	MchaCBQ	XP022148942	Momordica charantia	Cucurbitadienol
50	MiliFRS	APG38073	Maytenus ilicifolia	Friedelin
51	OsatPS	BAG89914	Oryza sativa Japonica Group	Parkeol
52	AthoMRN1	NP199074	Arabidopsis thaliana	Marneral
53	AthoTHAS1	NP001078733	Arabidopsis thaliana	Thalianol
54	AthoaSHS1	F8WQD0	Arabidopsis thaliana	Shionone
55	AthoLUP4	B6EXY6	Arabidopsis thaliana	β-Amyrin
56	AannBAS	ACA13386	Artemisia annua	β-Amyrin
57	AsedOXA1	AAX14716	Aster sedifolius	β-Amyrin
58	AstrbAS1	CAC84558	Avena strigosa	β-Amyrin
59	BplaBPY	Q8W3Z1	Betula platyphylla	β-Amyrin
60	BgymBAS	A8CDT2	Bruguiera gymnorhiza	β-Amyrin
61	EtirAS	BAE43642	Euphorbia tirucalli	β-Amyrin
62	GglabAS1	Q9MB42	Glycyrrhiza glabra	β-Amyrin
63	LjapAMY1	BAE53429	Lotus japonicus	β-Amyrin
64	MtruAMY1	CAD23247	Medicago truncatula	β-Amyrin
65	NsatbAS1	ACH88048	Nigella sativa	β-Amyrin
66	PginPNY1	O82140	Panax ginseng	β-Amyrin
67	PginPNY2	O82146	Panax ginseng	β-Amyrin
68	PsatPSY	Q9LRH8	Pisum sativum	β-Amyrin
69	McBAS	BBN67122	Momordica charantia var. pavel	β-Amyrin
70	SiBAS	XP011093795	Sesamum indicum	β-Amyrin
71	HcOSC4		Huperzia carinata	β-Amyrin
72	LspeOSC3	AZS32329	Lagerstroemia speciosa	β-Amyrin
73	LspeOSC4	AZS32330	Lagerstroemia speciosa	β-Amyrin
74	TarjOSC1	QIR30795	Terminalia arjuna	β-Amyrin
75	WsomOSC	AGA17940	Withania somnifera	β-Amyrin
76	AelaAS	ADK12003	Aralia elata	β-Amyrin
77	TwilOSC2	AWK97811	Tripterygium wilfordii	β-Amyrin
78	TwilOSC8	QBJ05694	Tripterygium wilfordii	β-Amyrin
79	ObasAS1	AHJ10507	Ocimum basilicum	β-Amyrin
80	MlanBAS	AHF49822	Maesa lanceolata	β-Amyrin
81	GstrAS1	ACO24697	Gentiana straminea	β-Amyrin
82	TcorOSC3	QBO24613	Taraxacum coreanum	β-Amyrin
83	SlycTTS1	E7DN63	Solanum lycopersicum	β-Amyrin
84	GvacBS	ABK76265	Gypsophila vaccaria	β-Amyrin
85	KsepBAS	ALO23119	Kalopanax septemlobus	β-Amyrin
86	EsenBAS	APZ88354	Eleutherococcus senticosus	β-Amyrin
87	CquibAS1	ANY30852	Chenopodium quinoa	β-Amyrin
88	AelaBAS1	UMX47343	Aralia elata	β-Amyrin
89	AelaBAS2	UMX47344	Aralia elata	β-Amyrin
90	BplaBPW	Q8W3Z2	Betula platyphylla	Lupeol
91	BgymLUS	A8CDT3	Bruguiera gymnorhiza	Lupeol
92	GglaLUS1	Q764T8	Glycyrrhiza glabra	Lupeol
93	LjapOSC3	BAE53430	Lotus japonicus	Lupeol
94	OeurOEW	BAA86930	Olea europaea	Lupeol
95	RcomLUS	ABB76766	Ricinus communis	Lupeol
96	ToffTRW	BAA86932	Taraxacum officinale	Lupeol
97	AannOSC	AJE29379	Artemisia annua	Lupeol
98	LspeOSC1	AZS32327	Lagerstroemia speciosa	Lupeol
99	TarjOSC4	QIR30798	Terminalia arjuna	Lupeol
100	EritLUS	AFM82492	Eleutherococcus trifoliatus	Lupeol
101	WsomOSC	AGA17939	Withania somnifera	Lupeol
102	BvulLUP2	ALR73778	Barbarea vulgaris subsp. arcuata	Lupeol
103	ItecOSC6	QQR13797	Iris tectorum	Lupeol
104	LaegIMS1	Q948R6	Luffa aegyptiaca	Isomultiflorenol
105	OsatIAS	XP015617607	Oryza sativa Japonica Group	Isomultiflorenol
106	SrebBOS	B9X0J1	Stevia rebaudiana	BaccharisOxide
107	AthoLUP1	T729F	Arabidopsis thaliana	epoxyDammarane
108	AstrbAS2	S728F	Avena strigosa	epoxyDammarane
109	KdaiGLS	E2IUA7	Kalanchoe daigremontiana	Glutinol_Taraxerol_β-Amyrin_Friedelin
110	KdaiFRS	E2IUA8	Kalanchoe daigremontiana	Friedelin_Taraxerol_β-Amyrin
111	KdaiTAS	E2IUA6	Kalanchoe daigremontiana	Taraxerol_β-Amyrin
112	AthoBARS1	NP193272	Arabidopsis thaliana	Baruol_β-Amyrin
113	AthoCAMS1	P0C8Y0	Arabidopsis thaliana	Camelliol_Achilleol_β-Amyrin
114	AthoLUP1	Q9C5M3	Arabidopsis thaliana	Lupeol_β-Amyrin
115	AthoLUP2	Q8RWT0	Arabidopsis thaliana	β-Amyrin_α-Amyrin_Lupeol
116	AthoLUP5	Q9FZI2	Arabidopsis thaliana	Tirucalla_β-Amyrin_Tirucallol
117	AthoPEN3	Q9LVY2	Arabidopsis thaliana	Tirucalla_butyrospermol_Tirucallol
118	AthoPEN6	Q9SYN1	Arabidopsis thaliana	α-Amyrin_β-Amyrin_Lupeol_Bauerenol_Taraxasterol
119	KcanMS	BAF35580	Kandelia candel	Lupeol_α-Amyrin_β-Amyrin
120	LjapAMY2	AAO33580	Lotus japonicus	β-Amyrin_Lupeol
121	OsatOSC8	Q2R712	Oryza sativa Japonica Group	AchilleolB_Tetracyclic_Pentacyclic
122	RstyM1	BAF80441	Rhizophora stylosa	Germanicol_β-Amyrin_Lupeol
123	RstyM2	BAF80442	Rhizophora stylosa	Taraxerol_β-Amyrin_Lupeol
124	MdomOSC3	ACM89979	Malus domestica	α-Amyrin_β-Amyrin_Lupeol
125	MdomOSC4	AMS36882	Malus domestica	β-Amyrin_Lupeol_Germanicol
126	MdomOSC5	AMS36883	Malus domestica	β-Amyrin_Lupeol
127	BvulLUP5P	ALR73779	Barbarea vulgaris subsp. arcuata	α-Amyrin_β-Amyrin_Lupeol
128	TwilOSC1	AWK97810	Tripterygium wilfordii	Friedelin_α-Amyrin_β-Amyrin
129	TwilOSC3	AWK97812	Tripterygium wilfordii	Friedelin_α-Amyrin_β-Amyrin
130	LspeOSC2	AZS32328	Lagerstroemia speciosa	α-Amyrin_β-Amyrin
131	ObasAS2	AFH53506	Ocimum basilicum	α-Amyrin_β-Amyrin
132	BforOSC3	BBI55114	Bauhinia forficata	α-Amyrin_β-Amyrin
133	TarjOSC2	QIR30796	Terminalia arjuna	α-Amyrin_β-Amyrin
134	IaspAS1	AIS39793	Ilex asprella var. asprella	α-Amyrin_β-Amyrin
135	AannOSC2	AHF22084	Artemisia annua	α-Amyrin_Beta_DeltAmyrin
136	ItecOSC2	QQR13795	Iris tectorum	α-Amyrin_Beta_DeltAmyrin
137	PsatPSM	Q9LRH7	Pisum sativum	α-Amyrin_Beta_DeltAmyrin_Lupeol
138	OeurOEA	BAF63702	Olea europaea	α-Amyrin_β-Amyrin_Taraxasterol_Butyrospermol
139	BvulLUP5G	ALR73780	Barbarea vulgaris subsp. arcuata	Beta_α-Amyrin_Lupeol
140	CspeOSC2	BAB83254	Cucumis sativus	DeltAmyrin_Germanicol_Lupeol
141	KdaiLUS	E2IUA9	Kalanchoe daigremontiana	Lupeol_DeltAmyrin
142	IaspAS2	AIS39794	Ilex asprella var. asprella	Beta_α-Amyrin
143	MdomOSC1	ACM89977	Malus domestica	α-Amyrin_β-Amyrin_Lupeol
144	CrosAS	AFJ19235	Catharanthus roseus	α-Amyrin_β-Amyrin
145	EjapAS	AFP95334	Eriobotrya japonica	α-Amyrin_β-Amyrin
146	OsatOSC6	AGG20314	Oryza sativa Japonica Group	α-Amyrin_β-Amyrin
147	OsatOSC7	ABG22399	Oryza sativa Japonica Group	Orysatino_Parkeol
148	TcorOSC1	QBO24611	Taraxacum coreanum	α-Amyrin_Beta_DeltAmyrin_Taraxasterol_Dammarenediol
149	BforOSC1	BBI55112	Bauhinia forficata	β-Amyrin_Lupeol
150	BforOSC2	BBI55113	Bauhinia forficata	β-Amyrin_Lupeol_Germanicol
151	SlycTTS2	E7DN64	Solanum lycopersicum	α-Amyrin_Beta_DeltAmyrin_Taraxasterol
152	EtirOSC5		Euphorbia tirucalli	Euphol_Tirucallol
153	EtirOSC6		Euphorbia tirucalli	Taraxasterol_β-Amyrin
154	PvieOSC		Panax vietnamensis var. fuscidicu	Ocotillol_Dammarenediol
155	MiliFRS2	AVR49026	Maytenus ilicifolia	Friedelin
156	MiliFRS3	AVR49027	Maytenus ilicifolia	Friedelin
157	AindOSC1	QDZ36305	Azadirachta indica	Tirucalla
158	MazeOSC1	QDZ36304	Melia azedarach	Tirucalla
159	AthoPEN1	Q9FR95	Arabidopsis thaliana	Arabidiol
160	HcIMS		Huperzia carinata	Isomultiflorenol
161	LjapOSC9.	BBK68801	Lotus japonicus	α-Amyrin
162	PquiDS	AGI15962	Panax quinquefolius	Dammarenediol
163	CasiDDS	AAS01523	Centella asiatica	Dammarenediol
164	PnotDS	AGI19258	Panax notoginseng	Dammarenediol
165	PginPNA	Q08IT1	Panax ginseng	Dammarenediol
166	PginDDS	BAD15332	Panax ginseng	Dammarenediol
167	TcorOSC2	QBO24612	Taraxacum coreanum	Bauerenol
168	TcorOSC4	QBO24614	Taraxacum coreanum	Taraxerol
169	ElatBUT1	QBQ04197	Euphorbia lathyris	Butyrospermol
170	AstrHS1	UMM64874	Avena strigosa	Hopanoids
171	AstrHS2	UMM64875	Avena strigosa	Hopanoids
